# Supplementary material for: Effects of phylogenetic reconstruction method on the robustness of species delimitation using single-locus data
Source: Methods Ecol Evol. 2014 Oct 29;5(10):1086–94. doi: 10.1111/2041-210X.12246 (PMC4374709; doi:10.1111/2041-210X.12246)
Supplement: Supplementary file 6 — Table S1. Literature review of trees used as GMYC input and the types of phylogenetic reconstruction performed from 2006 to the 11th of April, 2014). [file mee30005-1086-sd6.xlsx]

## Sheet: Sheet1
Table S1. Literature review of trees used as GMYC input and the types of phylogenetic reconstruction performed from 2006 to the 11th of April, 2014).
				Phylogeny												Smoothing
Title	Authors	Source Title	Year	UPGMA	NJ	MP	Phylogears TREEFINDER	ML PAUP*4.0	GARLI	PhyML	RAxML	MB	BEAST	BEAST_s	BEAST_r	TREEFINDER	Compound Poisson Process relaxed clock model	MULTIDIVTIME	UPGMA	MOL. CLOCK PAUP	CHRONOPL R	PATHd8	r8s	BEAST	BEAST_s	BEAST_r
DNA-based taxonomy for associating adults and larvae in multi-species assemblages of chafers (Coleoptera : Scarabaeidae)	Ahrens, Dirk; Monaghan, Michael T.; Vogler, Alfried P.	Molecular Phylogenetics And Evolution	2007	0	0	0	0	1	0	0	0	0	0	0	0	0	0	0	0	0	0	0	1	0	0	0
Evidence for inefficient selection against deleterious mutations in cytochrome oxidase I of asexual bdelloid rotifers	Barraclough, Timothy G.; Fontaneto, Diego; Ricci, Claudia; Herniou, Elisabeth A.	Molecular Biology And Evolution	2007	0	0	0	0	0	0	0	0	1	0	0	0	0	0	0	0	0	0	0	1	0	0	0
Independently evolving species in asexual bdelloid rotifers	Fontaneto, Diego; Herniou, Elisabeth A.; Boschetti, Chiara; Caprioli, Manuela; Melone, Giulio; Ricci, Claudia; Barraclough, Timothy G.	PLOS Biology	2007	0	0	0	0	0	0	0	0	1	0	0	0	0	0	0	0	0	0	0	1	0	0	0
A threat to coral reefs multiplied? Four species of crown-of-thorns starfish	Vogler, Catherine; Benzie, John; Lessios, Harilaos; Barber, Paul H.; Woerheide, Gert	Biology Letters	2008	0	0	0	0	0	0	1	0	0	0	0	0	0	0	0	0	0	0	0	1	0	0	0
Complex patterns of genetic and phenotypic divergence in an island bird and the consequences for delimiting conservation units	Phillimore, A. B.; Owens, I. P. F.; Black, R. A.; Chittock, J.; Burke, T.; Clegg, S. M.	Molecular Ecology	2008	0	0	0	0	0	0	0	0	0	1	0	1	0	0	0	0	0	0	0	0	1	0	1
Cryptic diversification in ancient asexuals: evidence from the bdelloid rotifer Philodina flaviceps	Fontaneto, D.; Boschetti, C.; Ricci, C.	Journal Of Evolutionary Biology	2008	0	0	0	0	0	0	0	0	1	0	0	0	0	0	0	0	0	0	0	1	0	0	0
Molecular evidence for broad-scale distributions in bdelloid rotifers: everything is not everywhere but most things are very widespread	Fontaneto, Diego; Barraclough, Timothy G.; Chen, Kimberly; Ricci, Claudia; Herniou, Elisabeth A.	Molecular Ecology	2008	0	0	0	0	0	0	0	0	1	0	0	0	0	0	0	0	0	0	0	1	0	0	0
Speciation and DNA barcodes: testing the effects of dispersal on the formation of discrete sequence clusters	Papadopoulou, Anna; Bergsten, Johannes; Fujisawa, Tomochika; Monaghan, Michael T.; Barraclough, Timothy G.; Vogler, Alfried P.	Philosophical Transactions Of The Royal Society B-biological Sciences	2008	0	0	0	0	0	0	0	0	1	0	0	0	0	0	0	0	0	0	0	1	0	0	0
DNA barcoding the floras of biodiversity hotspots	Lahaye, Renaud; Van der Bank, Michelle; Bogarin, Diego; Warner, Jorge; Pupulin, Franco; Gigot, Guillaume; Maurin, Olivier; Duthoit, Sylvie; Barraclough, Timothy G.; Savolainen, Vincent	Proceedings Of The National Academy Of Sciences Of The United States Of America	2008	1	0	1	0	1	0	0	0	0	0	0	0	0	0	0	1	0	0	0	1	0	0	0
Accelerated Species Inventory on Madagascar Using Coalescent-Based Models of Species Delineation	Monaghan, Michael T.; Wild, Ruth; Elliot, Miranda; Fujisawa, Tomochika; Balke, Michael; Inward, Daegan J. G.; Lees, David C.; Ranaivosolo, Ravo; Eggleton, Paul; Barraclough, Timothy G.; Vogler, Alfried P.	Systematic Biology	2009	0	0	0	0	0	0	0	0	0	1	1	1	0	0	0	0	0	0	0	0	1	1	1
Asexual Speciation	Birky, C. William, Jr.; Barraclough, Timothy G.	Lost Sex: The Evolutionary Biology Of Parthenogenesis	2009	0	1	0	0	0	0	0	0	0	0	0	0	0	0	0	0	0	0	0	1	0	0	0
Comparative phylogeography of tenebrionid beetles in the Aegean archipelago: the effect of dispersal ability and habitat preference	Papadopoulou, Anna; Anastasiou, Ioannis; Keskin, Bekir; Vogler, Alfried P.	Molecular Ecology	2009	0	0	0	0	0	0	0	0	1	0	0	0	0	0	0	0	0	0	0	1	0	0	0
DNA taxonomy and phylogeography of beetles of the Falkland Islands (Islas Malvinas)	Papadopoulou, Anna; Jones, Alex G.; Hammond, Peter M.; Vogler, Alfried P.	Molecular Phylogenetics And Evolution	2009	0	0	0	0	0	0	0	0	1	0	0	0	0	0	0	0	0	0	0	1	0	0	0
DNA taxonomy in morphologically plastic taxa: Algorithmic species delimitation in the Boodlea complex (Chlorophyta: Cladophorales)	Leliaert, Frederik; Verbruggen, Heroen; Wysor, Brian; De Clerck, Olivier	Molecular Phylogenetics And Evolution	2009	0	0	0	0	0	0	0	0	0	1	0	1	0	0	0	0	0	0	0	0	1	0	1
Evolutionary pattern and process within the Vertigo gouldii (Mollusca: Pulmonata, Pupillidae) group of minute North American land snails	Nekola, Jeffrey C.; Coles, Brian F.; Bergthorsson, Ulfar	Molecular Phylogenetics And Evolution	2009	0	1	0	0	0	0	0	0	0	0	0	0	0	0	0	0	0	0	1	0	0	0	0
Extreme levels of hidden diversity in microscopic animals (Rotifera) revealed by DNA taxonomy	Fontaneto, Diego; Kaya, Murat; Herniou, Elisabeth A.; Barraclough, Timothy G.	Molecular Phylogenetics And Evolution	2009	0	0	0	0	0	0	0	0	1	0	0	0	0	0	0	0	0	0	0	1	0	0	0
Fine-scale cospeciation between Brachycaudus and Buchnera aphidicola: bacterial genome helps define species and evolutionary relationships in aphids	Jousselin, Emmanuelle; Desdevises, Yves; Coeur d'Acier, Armelle	Proceedings Of The Royal Society B-biological Sciences	2009	0	0	1	0	0	0	1	0	1	0	0	0	0	0	0	1	0	0	0	0	0	0	0
Identification of Amazonian Trees with DNA Barcodes	Gonzalez, Mailyn Adriana; Baraloto, Christopher; Engel, Julien; Mori, Scott A.; Petronelli, Pascal; Riera, Bernard; Roger, Aurelien; Thebaud, Christophe; Chave, Jerome	PLOS One	2009	0	0	0	0	0	0	1	0	0	0	0	0	0	0	0	0	0	0	0	1	0	0	0
Inconsistent estimates of diversity between traditional and DNA taxonomy in bdelloid rotifers	Kaya, Murat; Herniou, Elisabeth A.; Barraclough, Timothy G.; Fontaneto, Diego	Organisms Diversity & Evolution	2009	0	0	0	0	0	0	0	0	1	0	0	0	0	0	0	0	0	0	0	1	0	0	0
Molecular taxonomy and species delimitation in Andean Schistocerca (Orthoptera: Acrididae)	Yassin, Amir; Amedegnato, Christiane; Cruaud, Corinne; Veuille, Michel	Molecular Phylogenetics And Evolution	2009	0	0	0	0	0	0	0	0	0	1	0	1	0	0	0	0	0	0	0	0	1	0	1
Inferring evolutionarily significant units of bacterial diversity from broad environmental surveys of single-locus data	Barraclough, Timothy G.; Hughes, Martin; Ashford-Hodges, Natalie; Fujisawa, Tomochika	Biology Letters	2009	1	0	0	0	0	0	0	0	0	0	0	0	0	0	0	1	0	0	0	0	0	0	0
Circumantarctic distribution in Southern Ocean benthos? A genetic test using the genus Macroscapha (Crustacea, Ostracoda) as a model	Brandao, Simone N.; Sauer, Jan; Schon, Isa	Molecular Phylogenetics And Evolution	2010	0	0	1	0	0	0	1	0	0	0	0	0	1	0	0	0	0	0	0	0	0	0	0
Deep phylogeographic divisions and long-term persistence of forest invertebrates (Hexapoda: Collembola) in the North-Western Mediterranean basin	Cicconardi, F.; Nardi, F.; Emerson, B. C.; Frati, F.; Fanciulli, P. P.	Molecular Ecology	2010	0	0	0	0	0	0	0	0	0	1	0	1	0	0	0	0	0	0	0	0	1	0	1
DNA barcoding a highly diverse group of parasitoid wasps (Braconidae: Doryctinae) from a Mexican nature reserve	Zaldivar-Riveron, Alejandro; Jose Martinez, Juan; Sara Ceccarelli, Fadia; Salvador De Jesus-Bonilla, Vladimir; Cecilia Rodriguez-Perez, Ana; Resendiz-Flores, Andres; Smith, M. Alex	Mitochondrial Dna	2010	0	0	0	0	0	0	0	0	0	1	0	1	0	0	0	0	0	0	0	0	1	0	1
DNA-based association of adults and larvae in Baetidae (Ephemeroptera) with the description of a new genus Adnoptilum in Madagascar	Gattolliat, Jean-Luc; Monaghan, Michael T.	Journal Of The North American Benthological Society	2010	0	0	0	0	0	0	0	0	0	1	0	1	0	0	0	0	0	0	0	0	1	0	1
DNA-based taxonomy of larval stages reveals huge unknown species diversity in neotropical seed weevils (genus Conotrachelus): relevance to evolutionary ecology	Pinzon-Navarro, Sara; Barrios, Hector; Murria, Cesc; Lyal, Christopher H. C.; Vogler, Alfried P.	Molecular Phylogenetics And Evolution	2010	0	0	0	0	0	0	0	1	0	0	0	0	0	0	0	0	1	0	0	0	0	0	0
Epidemic disease decimates amphibian abundance, species diversity, and evolutionary history in the highlands of central Panama	Crawford, Andrew J.; Lips, Karen R.; Bermingham, Eldredge	Proceedings Of The National Academy Of Sciences Of The United States Of America	2010	0	0	0	0	0	1	0	0	1	0	0	0	0	0	0	0	0	0	1	0	0	0	0
Evaluation of elevated ploidy and asexual reproduction as alternative explanations for geographic parthenogenesis in Eucypris virens ostracods	Adolfsson, Sofia; Michalakis, Yannis; Paczesniak, Dorota; Bode, Saskia N. S.; Butlin, Roger K.; Lamatsch, Dunja K.; Martins, Maria J. F.; Schmit, Olivier; Vandekerkhove, Jochen; Jokela, Jukka	Evolution	2010	0	0	0	0	0	0	0	0	0	1	1	0	0	0	0	0	0	0	0	0	1	1	0
Evolutionary lability of a complex life cycle in the aphid genus Brachycaudus	Jousselin, Emmanuelle; Genson, Gwenaelle; Coeur d'Acier, Armelle	BMC Evolutionary Biology	2010	0	0	0	0	0	0	0	0	1	0	0	0	0	0	1	0	0	0	0	0	0	0	0
Exceptional cryptic diversity and multiple origins of parthenogenesis in a freshwater ostracod	Bode, S. N. S.; Adolfsson, S.; Lamatsch, D. K.; Martins, M. J. F.; Schmit, O.; Vandekerkhove, J.; Mezquita, F.; Namiotko, T.; Rossetti, G.; Schoen, I.; Butlin, R. K.; Martens, K.	Molecular Phylogenetics And Evolution	2010	0	0	0	0	0	0	0	0	0	1	1	0	0	0	0	0	0	0	0	0	1	1	0
Mitochondrial Cox1 Sequence Data Reliably Uncover Patterns of Insect Diversity But Suffer from High Lineage-Idiosyncratic Error Rates	Hendrich, Lars; Pons, Joan; Ribera, Ignacio; Balke, Michael	PLOS One	2010	0	0	0	0	0	0	0	1	0	0	0	0	0	0	0	0	0	0	1	0	0	0	0
New insights into diversity and evolution of deep-sea Mytilidae (Mollusca: Bivalvia)	Lorion, Julien; Buge, Barbara; Cruaud, Corinne; Samadi, Sarah	Molecular Phylogenetics And Evolution	2010	0	0	0	0	0	0	0	0	0	1	0	1	0	0	0	0	0	0	0	0	1	0	1
Nuclear and mitochondrial sequence data reveal and conceal different demographic histories and population genetic processes in Caribbean reef fishes	Eytan, Ron I.; Hellberg, Michael E.	Evolution	2010	0	0	0	0	0	0	0	0	0	1	1	0	0	0	0	0	0	0	0	0	1	1	0
Revisiting the Insect Mitochondrial Molecular Clock: The Mid-Aegean Trench Calibration	Papadopoulou, Anna; Anastasiou, Ioannis; Vogler, Alfried P.	Molecular Biology And Evolution	2010	0	0	0	0	0	0	0	0	1	0	0	0	0	0	0	0	0	0	0	1	0	0	0
Revisiting the taxonomy of the Rattini tribe: a phylogeny-based delimitation of species boundaries	Pages, Marie; Chaval, Yannick; Herbreteau, Vincent; Waengsothorn, Surachit; Cosson, Jean-Francois; Hugot, Jean-Pierre; Morand, Serge; Michaux, Johan	BMC Evolutionary Biology	2010	0	0	0	0	0	0	1	1	1	0	0	0	0	0	1	0	0	0	0	0	0	0	0
The diversity and radiation of the largest monophyletic animal group on New Caledonia (Trichoptera: Ecnomidae: Agmina)	Espeland, M.; Johanson, K. A.	Journal Of Evolutionary Biology	2010	0	0	0	0	0	0	0	0	1	0	0	0	0	0	0	0	0	0	0	1	0	0	0
Cryptic biodiversity loss linked to global climate change	Balint, M.; Domisch, S.; Engelhardt, C. H. M.; Haase, P.; Lehrian, S.; Sauer, J.; Theissinger, K.; Pauls, S. U.; Nowak, C.	Nature Climate Change	2011	0	0	0	0	0	0	0	0	0	1	0	1	0	0	0	0	0	0	0	0	1	0	1
Cryptic diversity in the genus Adineta Hudson & Gosse, 1886 (Rotifera: Bdelloidea: Adinetidae): a DNA taxonomy approach	Fontaneto, Diego; Iakovenko, Nataliia; Eyres, Isobel; Kaya, Murat; Wyman, Michael; Barraclough, Timothy G.	Hydrobiologia	2011	0	0	0	0	0	0	0	0	1	0	0	0	0	0	0	0	0	0	0	1	0	0	0
Cryptic Species in Tropic Sands - Interactive 3D Anatomy, Molecular Phylogeny and Evolution of Meiofaunal Pseudunelidae (Gastropoda, Acochlidia)	Neusser, Timea P.; Joerger, Katharina M.; Schroedl, Michael	PLOS One	2011	0	0	0	0	0	0	0	1	0	0	0	0	0	0	0	0	0	1	0	0	0	0	0
Deep mtDNA subdivision within Linnean species in an endemic radiation of tiger beetles from New Zealand (genus Neocicindela)	Pons, Joan; Fujisawa, Tomochika; Claridge, Elin M.; Savill, R. Anthony; Barraclough, Timothy G.; Vogler, Alfried P.	Molecular Phylogenetics And Evolution	2011	0	0	0	0	0	0	0	0	0	1	0	1	0	0	0	0	0	0	0	0	1	0	1
Endemism and evolutionary history in conflict over Madagascar's freshwater conservation priorities	Isambert, B.; Bergsten, J.; Monaghan, M. T.; Andriamizehy, H.; Ranarilalatiana, T.; Ratsimbazafy, M.; Andriniainimanana, J. R.; Vogler, A. P.	Biological Conservation	2011	0	0	1	0	0	0	0	0	0	0	0	0	0	0	0	0	1	0	0	0	0	0	0
Evaluation of candidate DNA barcoding loci for economically important timber species of the mahogany family (Meliaceae)	Muellner, A. N.; Schaefer, H.; Lahaye, R.	Molecular Ecology Resources	2011	0	0	1	0	1	0	0	0	0	0	0	0	0	0	0	0	0	0	0	1	0	0	0
Evolution of corallivory in the gastropod genus Drupella	Claremont, M.; Reid, D. G.; Williams, S. T.	Coral Reefs	2011	0	0	0	0	0	0	0	0	0	1	0	1	0	0	0	0	0	0	0	0	1	0	1
Evolutionary criteria outperform operational approaches in producing ecologically relevant fungal species inventories	Powell, Jeff R.; Monaghan, Michael T.; Oepik, Maarja; Rillig, Matthias C.	Molecular Ecology	2011	0	0	0	0	0	0	0	0	0	1	1	1	0	0	0	0	0	0	0	0	1	1	1
Gall inducers take a leap: host-range differences explain speciation opportunity (Thysanoptera: Phlaeothripidae)	McLeish, Michael J.; Schwarz, Michael P.; Chapman, Tom W.	Australian Journal Of Entomology	2011	0	0	0	0	0	0	0	0	0	1	1	0	0	0	0	0	0	0	0	0	1	1	0
Genetic diversity in the social amoeba Dictyostelium discoideum: Population differentiation and cryptic species	Douglas, Tracy E.; Kronforst, Marcus R.; Queller, David C.; Strassmann, Joan E.	Molecular Phylogenetics And Evolution	2011	0	0	0	0	0	0	0	0	0	1	0	1	0	0	0	0	0	0	0	0	1	0	1
Geographical and seasonal evidence of cryptic diversity in the Baetis rhodani complex (Ephemeroptera, Baetidae) revealed by means of DNA taxonomy	Lucentini, Livia; Rebora, Manuela; Puletti, Maria Elena; Gigliarelli, Lilia; Fontaneto, Diego; Gaino, Elda; Panara, Fausto	Hydrobiologia	2011	0	0	0	0	0	0	0	0	1	0	0	0	0	0	0	0	0	0	0	1	0	0	0
Hybridization, Mitochondrial DNA Phylogeography, and Prediction of the Early Stages of Reproductive Isolation: Lessons from New Zealand Cicadas (Genus Kikihia)	Marshall, David C.; Hill, Kathy B. R.; Cooley, John R.; Simon, Chris	Systematic Biology	2011	0	0	0	0	0	1	0	0	0	0	0	0	0	0	0	0	0	0	0	1	0	0	0
Integrating DNA and morphological taxonomy to describe diversity in poorly studied microscopic animals: new species of the genus Abrochtha Bryce, 1910 (Rotifera: Bdelloidea: Philodinavidae)	Birky, C. William, Jr.; Ricci, Claudia; Melone, Giulio; Fontaneto, Diego	Zoological Journal Of The Linnean Society	2011	0	0	0	0	0	0	0	1	1	0	0	0	0	0	0	0	0	0	0	1	0	0	0
Molecular and Phenotypic Evidence of a New Species of Genus Esox (Esocidae, Esociformes, Actinopterygii): The Southern Pike, Esox flaviae	Lucentini, Livia; Puletti, Maria Elena; Ricciolini, Claudia; Gigliarelli, Lilia; Fontaneto, Diego; Lanfaloni, Luisa; Bilo, Fabiana; Natali, Mauro; Panara, Fausto	PLOS One	2011	0	0	0	0	0	0	0	0	1	0	0	0	0	0	0	0	0	0	0	1	0	0	0
Molecular taxonomy confirms morphological classification of deep-sea hydrothermal vent copepods (Dirivultidae) and suggests broad physiological tolerance of species and frequent dispersal along ridges	Gollner, Sabine; Fontaneto, Diego; Arbizu, Pedro Martinez	Marine Biology	2011	0	0	0	0	0	0	0	0	1	0	0	0	0	0	0	0	0	1	0	0	0	0	0
Patterns and processes in the genetic differentiation of the Brachionus calyciflorus complex, a passively dispersing freshwater zooplankton	Xiang, Xian-ling; Xi, Yi-long; Wen, Xin-li; Zhang, Gen; Wang, Jin-xia; Hu, Ke	Molecular Phylogenetics And Evolution	2011	0	0	0	0	0	0	0	0	1	0	0	0	0	0	0	0	0	0	0	1	0	0	0
Phylogenetics, species boundaries and timing of resource tracking in a highly specialized group of seed beetles (Coleoptera: Chrysomelidae: Bruchinae)	Kergoat, Gael J.; Le Ru, Bruno P.; Genson, Gwenaelle; Cruaud, Corinne; Couloux, Arnaud; Delobel, Alex	Molecular Phylogenetics And Evolution	2011	0	0	0	0	0	0	0	0	1	0	0	0	0	0	0	0	0	0	1	0	0	0	0
Phylogeography of North Atlantic intertidal tardigrades: refugia, cryptic speciation and the history of the Mid-Atlantic Islands	Faurby, Soren; Jorgensen, Aslak; Kristensen, Reinhardt M.; Funch, Peter	Journal Of Biogeography	2011	0	0	0	0	0	0	0	0	0	1	0	1	0	0	0	0	0	0	0	0	1	0	1
Revision of the Western Palearctic Meteorini (Hymenoptera, Braconidae), with a molecular characterization of hidden Fennoscandian species diversity	Stigenberg, Julia; Ronquist, Fredrik	Zootaxa	2011	0	0	0	0	0	0	0	0	1	0	0	0	0	1	0	0	0	0	0	0	0	0	0
Speciation and dispersal along continental coastlines and island arcs in the Indo-west Pacific Turbinid Gastropod genus Lunella	Williams, Suzanne; Apte, Deepak; Ozawa, Tomowo; Kaligis, Fontje; Nakano, Tomoyuki	Evolution	2011	0	0	0	0	0	0	0	0	0	1	0	1	0	0	0	0	0	0	0	0	1	0	1
Species Delimitation and Phylogeography of Aphonopelma hentzi (Araneae, Mygalomorphae, Theraphosidae): Cryptic Diversity in North American Tarantulas	Hamilton, Chris A.; Formanowicz, Daniel R.; Bond, Jason E.	PLOS One	2011	0	0	0	0	0	0	0	1	0	0	0	0	0	0	0	0	0	1	0	0	0	0	0
Testing for evidence of inefficient selection in bdelloid rotifers: do sample size and habitat differences matter?	Swanstrom, Jennifer; Chen, Kimberly; Castillo, Kath; Barraclough, Timothy G.; Fontaneto, Diego	Hydrobiologia	2011	0	0	0	0	0	0	0	0	1	0	0	0	0	0	0	0	0	0	0	1	0	0	0
Testing the Species-Genetic Diversity Correlation in the Aegean Archipelago: Toward a Haplotype-Based Macroecology?	Papadopoulou, Anna; Anastasiou, Ioannis; Spagopoulou, Foteini; Stalimerou, Malda; Terzopoulou, Sofia; Legakis, Anastasios; Vogler, Alfried P.	American Naturalist	2011	0	0	0	0	0	0	0	0	1	0	0	0	0	0	0	0	0	0	0	1	0	0	0
The geographic scale of speciation in a marine snail with high dispersal potential	Claremont, Martine; Williams, Suzanne T.; Barraclough, Timothy G.; Reid, David G.	Journal Of Biogeography	2011	0	0	0	0	0	0	0	0	0	1	0	1	0	0	0	0	0	0	0	0	1	0	1
Toward a DNA Taxonomy of Alpine Rhithrogena (Ephemeroptera: Heptageniidae) Using a Mixed Yule-Coalescent Analysis of Mitochondrial and Nuclear DNA	Vuataz, Laurent; Sartori, Michel; Wagner, Andre; Monaghan, Michael T.	PLOS One	2011	0	0	0	0	0	0	0	0	0	1	0	1	0	0	0	0	0	0	0	0	1	0	1
Tracing the origin of disjunct distributions: a case of biogeographical convergence in Pyrgus butterflies	Hernandez-Roldan, Juan L.; Murria, Cesc; Romo, Helena; Talavera, Gerard; Zakharov, Evgeny; Hebert, Paul D. N.; Vila, Roger	Journal Of Biogeography	2011	0	0	0	0	0	0	0	1	0	0	0	0	0	0	0	0	0	0	0	1	0	0	0
A comparison of DNA-based methods for delimiting species in a Cretan land snail radiation reveals shortcomings of exclusively molecular taxonomy	Sauer, Jan; Hausdorf, Bernhard	Cladistics	2012	0	0	0	1	0	0	0	0	0	1	1	1	0	0	0	0	0	0	0	1	1	1	1
A time-calibrated molecular phylogeny of the precious corals: reconciling discrepancies in the taxonomic classification and insights into their evolutionary history	Ardila, Nestor E.; Giribet, Gonzalo; Sanchez, Juan A.	BMC Evolutionary Biology	2012	0	0	0	0	0	0	0	0	0	1	0	1	0	0	0	0	0	0	0	0	1	0	1
Adding complexity to the complex: New insights into the phylogeny, diversification and origin of parthenogenesis in the Aporrectodea caliginosa species complex (Oligochaeta, Lumbricidae)	Fernandez, Rosa; Almodovar, Ana; Novo, Marta; Simancas, Barbara; Diaz Cosin, Dario J.	Molecular Phylogenetics And Evolution	2012	0	0	0	0	0	0	0	0	0	1	0	1	0	0	0	0	0	0	0	0	1	0	1
An integrative morphological and molecular diagnostics for Typhlodromus pyri (Acari: Phytoseiidae)	Marie-Stephane, Tixier; Mireille, Okassa; Serge, Kreiter	Zoologica Scripta	2012	0	0	0	0	0	0	0	0	1	0	0	0	0	0	0	0	0	0	1	0	0	0	0
Appearances can be deceptive: different diversification patterns within a group of Mediterranean earthworms (Oligochaeta, Hormogastridae)	Novo, Marta; Almodovar, Ana; Fernandez, Rosa; Trigo, Dolores; Diaz-Cosin, Dario J.; Giribet, Gonzalo	Molecular Ecology	2012	0	0	0	0	0	0	0	0	0	1	0	1	0	0	0	0	0	0	0	0	1	0	1
Barcoding against a paradox? Combined molecular species delineations reveal multiple cryptic lineages in elusive meiofaunal sea slugs	Joerger, Katharina M.; Norenburg, Jon L.; Wilson, Nerida G.; Schroedl, Michael	BMC Evolutionary Biology	2012	0	0	0	0	0	0	0	0	0	1	0	1	0	0	0	0	0	0	0	0	1	0	1
Barcoding and Border Biosecurity: Identifying Cyprinid Fishes in the Aquarium Trade	Collins, Rupert A.; Armstrong, Karen F.; Meier, Rudolf; Yi, Youguang; Brown, Samuel D. J.; Cruickshank, Robert H.; Keeling, Suzanne; Johnston, Colin	PLOS One	2012	0	0	0	0	0	0	0	0	0	1	1	0	0	0	0	0	0	0	0	0	1	1	0
Biogeographic and diversification patterns of Neotropical Troidini butterflies (Papilionidae) support a museum model of diversity dynamics for Amazonia	Condamine, Fabien L.; Silva-Brandao, Karina L.; Kergoat, Gael J.; Sperling, Felix A. H.	BMC Evolutionary Biology	2012	0	0	0	0	0	0	0	0	1	0	0	0	0	0	0	0	0	0	1	0	0	0	0
Codivergence and multiple host species use by fig wasp populations of the Ficus pollination mutualism	McLeish, Michael J.; van Noort, Simon	BMC Evolutionary Biology	2012	0	0	0	0	0	0	0	0	0	1	1	0	0	0	0	0	0	0	0	0	1	1	0
Compilation of morphological and molecular data, a necessity for taxonomy: The case of Hormogaster abbatissae sp n. (Annelida, Clitellata, Hormogastridae)	Novo, Marta; Fernandez, Rosa; Fernandez Marchan, Daniel; Gutierrez, Monica; Diaz Cosin, Dario J.	Zookeys	2012	0	0	0	0	0	0	0	0	0	1	0	1	0	0	0	0	0	0	0	0	1	0	1
Contrasting Geographical Distributions as a Result of Thermal Tolerance and Long-Distance Dispersal in Two Allegedly Widespread Tropical Brown Algae	Tronholm, Ana; Leliaert, Frederik; Sanson, Marta; Afonso-Carrillo, Julio; Tyberghein, Lennert; Verbruggen, Heroen; De Clerck, Olivier	PLOS One	2012	0	0	0	0	0	0	0	0	0	1	0	1	0	0	0	0	0	0	0	0	1	0	1
Cryptic Species in Putative Ancient Asexual Darwinulids (Crustacea, Ostracoda)	Schon, Isa; Pinto, Ricardo L.; Halse, Stuart; Smith, Alison J.; Martens, Koen; Birky, C. William, Jr.	PLOS One	2012	0	0	0	0	1	0	0	0	0	0	0	0	0	0	0	0	1	0	0	0	0	0	0
Cryptic variation in an ecological indicator organism: mitochondrial and nuclear DNA sequence data confirm distinct lineages of Baetis harrisoni Barnard (Ephemeroptera: Baetidae) in southern Africa	Pereira-da-Conceicoa, Lyndall L.; Price, Benjamin W.; Barber-James, Helen M.; Barker, Nigel P.; de Moor, Ferdy C.; Villet, Martin H.	BMC Evolutionary Biology	2012	0	0	0	0	0	0	0	0	0	1	0	1	0	0	0	0	0	0	0	0	1	0	1
Different Diversification Rates Between Sexual and Asexual Organisms	Fontaneto, Diego; Tang, Cuong Q.; Obertegger, Ulrike; Leasi, Francesca; Barraclough, Timothy G.	Evolutionary Biology	2012	0	0	0	0	0	0	1	0	0	0	0	0	0	0	0	0	0	0	0	1	0	0	0
DNA Barcoding for Community Ecology - How to Tackle a Hyperdiverse, Mostly Undescribed Melanesian Fauna.	Tänzler, Rene; Sagata, Katayo; Surbakti, Suriani; Balke, Michael; Riedel, Alexander	PLOS One	2012	0	0	0	0	0	0	0	0	0	1	0	1	0	0	0	0	0	0	0	0	1	0	1
Exploring diversity in cryptorhynchine weevils (Coleoptera) using distance-, character- and tree-based species delineation	Astrin, Jonas J.; Stueben, Peter E.; Misof, Bernhard; Waegele, J. Wolfgang; Gimnich, France; Raupach, Michael J.; Ahrens, Dirk	Molecular Phylogenetics And Evolution	2012	0	0	0	0	0	0	1	1	1	0	0	0	0	0	0	0	0	0	1	1	0	0	0
Explosive radiation of a bacterial species group	Morlon, Helene; Kemps, Brian D.; Plotkin, Joshua B.; Brisson, Dustin	Evolution	2012	0	0	0	0	0	0	0	0	1	0	0	0	0	0	0	0	0	0	0	1	0	0	0
Extreme mitochondrial population subdivision in southern Appalachian paleoendemic spiders (Araneae: Hypochilidae: Hypochilus), with implications for species delimitation	Keith, Robin; Hedin, Marshal	Journal Of Arachnology	2012	0	0	0	0	0	0	0	1	0	0	0	0	0	0	0	0	0	0	0	1	0	0	0
Hiding deep in the trees: discovery of divergent mitochondrial lineages in Malagasy chameleons of the Calumma nasutum group	Gehring, Philip-Sebastian; Tolley, Krystal A.; Eckhardt, Falk Sebastian; Townsend, Ted M.; Ziegler, Thomas; Ratsoavina, Fanomezana; Glaw, Frank; Vences, Miguel	Ecology And Evolution	2012	0	0	0	0	0	0	0	0	0	1	1	0	0	0	0	0	0	0	0	0	1	1	0
Host tracking or cryptic adaptation? Phylogeography of Pediobius saulius (Hymenoptera, Eulophidae), a parasitoid of the highly invasive horse-chestnut leafminer	Hernandez-Lopez, Antonio; Rougerie, Rodolphe; Augustin, Sylvie; Lees, David C.; Tomov, Rumen; Kenis, Marc; Cota, Ejup; Kullaj, Endrit; Hansson, Christer; Grabenweger, Giselher; Roques, Alain; Lopez-Vaamonde, Carlos	Evolutionary Applications	2012	0	0	0	0	0	0	0	0	0	1	0	1	0	0	0	0	0	0	0	0	1	0	1
Host-Plant Species Conservatism and Ecology of a Parasitoid Fig Wasp Genus (Chalcidoidea; Sycoryctinae; Arachonia)	McLeish, Michael J.; Beukman, Gary; van Noort, Simon; Wossler, Theresa C.	PLOS One	2012	0	0	0	0	0	0	0	0	0	1	0	1	0	0	0	0	0	0	0	0	1	0	1
Identification of molecular markers for DNA barcoding in the Aphidiinae (Hym. Braconidae)	Derocles, Stephane A. P.; Le Ralec, Anne; Plantegenest, Manuel; Chaubet, Bernard; Cruaud, Corinne; Cruaud, Astrid; Rasplus, Jean-Yves	Molecular Ecology Resources	2012	0	0	0	0	0	0	0	1	0	0	0	0	0	0	0	0	0	0	1	0	0	0	0
Integration of molecular, ecological, morphological and endosymbiont data for species delimitation within the Pnigalio soemius complex (Hymenoptera: Eulophidae)	Gebiola, M.; Gomez-Zurita, J.; Monti, M. M.; Navone, P.; Bernardo, U.	Molecular Ecology	2012	0	0	0	0	0	0	0	0	0	1	1	0	0	0	0	0	0	0	0	0	1	1	0
Large-scale species delimitation method for hyperdiverse groups	Puillandre, N.; Modica, M. V.; Zhang, Y.; Sirovich, L.; Boisselier, M. -C.; Cruaud, C.; Holford, M.; Samadi, S.	Molecular Ecology	2012	0	0	0	0	0	0	0	0	0	1	0	1	0	0	0	0	0	0	0	0	1	0	1
Lichen myco- and photobiont diversity and their relationships at the edge of life (McMurdo Dry Valleys, Antarctica)	Perez-Ortega, Sergio; Ortiz-Alvarez, Ruediger; Allan Green, T. G.; de los Rios, Asuncion	Fems Microbiology Ecology	2012	0	0	0	0	0	0	0	0	0	1	0	1	0	0	0	0	0	0	0	0	1	0	1
Limited, episodic diversification and contrasting phylogeography in a New Zealand cicada radiation	Marshall, David C.; Hill, Kathy B. R.; Marske, Katharine A.; Chambers, Colleen; Buckley, Thomas R.; Simon, Chris	BMC Evolutionary Biology	2012	0	0	0	0	0	0	0	0	0	1	1	0	0	0	0	0	0	0	0	0	1	1	0
Loss of flight promotes beetle diversification	Ikeda, Hiroshi; Nishikawa, Masaaki; Sota, Teiji	Nature Communications	2012	0	0	0	1	0	0	0	0	0	0	0	0	0	0	0	0	0	0	0	1	0	0	0
Miocene divergence, phenotypically cryptic lineages, and contrasting distribution patterns in common lichen-forming fungi (Ascomycota: Parmeliaceae)	Leavitt, Steven D.; Esslinger, Theodore L.; Divakar, Pradeep K.; Lumbsch, H. Thorsten	Biological Journal Of The Linnean Society	2012	0	0	0	0	0	0	0	0	0	1	0	1	0	0	0	0	0	0	0	0	1	0	1
Molecular phylogenetics of a South Pacific sap beetle species complex (Carpophilus spp., Coleoptera: Nitidulidae)	Brown, Samuel D. J.; Armstrong, Karen F.; Cruickshank, Robert H.	Molecular Phylogenetics And Evolution	2012	0	0	0	0	0	0	0	0	0	1	0	1	0	0	0	0	0	0	0	0	1	0	1
Molecular phylogenetics of the genus Physalia (Cnidaria: Siphonophora) in New Zealand coastal waters reveals cryptic diversity	Pontin, D. R.; Cruickshank, R. H.	Hydrobiologia	2012	0	0	0	0	0	0	0	0	0	1	0	1	0	0	0	0	0	0	0	0	1	0	1
Molecular-based rapid inventories of sympatric diversity: A comparison of DNA barcode clustering methods applied to geography-based vs clade-based sampling of amphibians	Paz, Andrea; Crawford, Andrew J.	Journal Of Biosciences	2012	0	0	0	0	0	0	0	0	0	1	0	1	0	0	0	0	0	0	0	0	1	0	1
Myrmeleon punicanus n. sp., a new pit-building antlion (Neuroptera Myrmeleontidae) from Sicily and Pantelleria	Pantaleoni, Roberto A.; Badano, Davide	Bulletin Of Insectology	2012	0	0	0	0	0	0	0	0	0	1	0	1	0	0	0	0	0	0	0	0	1	0	1
Neogene-dominated diversification in neotropical montane lichens: Dating divergence events in the lichen-forming fungal genus Oropogon (Parmeliaceae)	Leavitt, Steven D.; Esslinger, Theodore L.; Lumbsch, H. Thorsten	American Journal Of Botany	2012	0	0	0	0	0	0	0	0	0	1	0	1	0	0	0	0	0	0	0	0	1	0	1
Origin and in situ diversification in Hemidactylus geckos of the Socotra Archipelago	Gomez-Diaz, Elena; Sindaco, Roberto; Pupin, Fabio; Fasola, Mauro; Carranza, Salvador	Molecular Ecology	2012	0	0	0	0	0	0	0	0	0	1	1	1	0	0	0	0	0	0	0	0	1	1	1
Phylogenetic and mixed Yule-coalescent analyses reveal cryptic lineages within two South American marine snails of the genus Crepipatella (Gastropoda: Calyptraeidae)	Nunez, Jose J.; Vejar-Pardo, Andres; Guzman, Benjamin E.; Barriga, Elias H.; Gallardo, Carlos S.	Invertebrate Biology	2012	0	0	0	0	0	0	0	0	0	1	1	1	0	0	0	0	0	0	0	0	1	1	1
Phylogenetic estimation error can decrease the accuracy of species delimitation: a Bayesian implementation of the general mixed Yule-coalescent model	Reid, Noah M.; Carstens, Bryan C.	BMC Evolutionary Biology	2012	0	0	0	0	0	0	0	0	0	1	1	0	0	0	0	0	0	0	0	0	1	1	0
Phylogenetic Reconstruction and DNA Barcoding for Closely Related Pine Moth Species (Dendrolimus) in China with Multiple Gene Markers	Dai, Qing-Yan; Gao, Qiang; Wu, Chun-Sheng; Chesters, Douglas; Zhu, Chao-Dong; Zhang, Ai-Bing	PLOS One	2012	0	0	0	0	0	0	1	0	0	0	0	0	0	0	0	0	0	0	0	1	0	0	0
Phylogenetic relationships elucidate colonization patterns in the intertidal grazers Osilinus Philippi, 1847 and Phorcus Risso, 1826 (Gastropoda: Trochidae) in the northeastern Atlantic Ocean and Mediterranean Sea	Donald, Kirsten M.; Preston, Joanne; Williams, Suzanne T.; Reid, David G.; Winter, David; Alvarez, Raquel; Buge, Barbara; Hawkins, Stephen J.; Templado, Jose; Spencer, Hamish G.	Molecular Phylogenetics And Evolution	2012	0	0	0	0	0	0	0	0	0	1	0	1	0	0	0	0	0	0	0	0	1	0	1
Phylogenetics of the millipede genus Brachycybe Wood, 1864 (Diplopoda: Platydesmida: Andrognathidae): Patterns of deep evolutionary history and recent speciation	Brewer, Michael S.; Spruill, Chad L.; Rao, Nandita S.; Bond, Jason E.	Molecular Phylogenetics And Evolution	2012	0	0	0	0	0	0	0	0	1	0	0	0	0	0	0	0	0	1	0	0	0	0	0
Phylogeny and cryptic diversity in geckos (Phyllopezus; Phyllodactylidae; Gekkota) from South America's open biomes	Gamble, Tony; Colli, Guarino R.; Rodrigues, Miguel T.; Werneck, Fernanda P.; Simons, Andrew M.	Molecular Phylogenetics And Evolution	2012	0	0	0	0	0	0	0	0	0	1	1	0	0	0	0	0	0	0	0	0	1	1	0
Pitfalls of Establishing DNA Barcoding Systems in Protists: The Cryptophyceae as a Test Case	Hoef-Emden, Kerstin	PLOS One	2012	0	0	0	0	0	0	0	0	0	1	0	1	0	0	0	0	0	0	0	0	1	0	1
Pyganodon (Bivalvia: Unionoida: Unionidae) phylogenetics: A male- and female-transmitted mitochondrial DNA perspective	Doucet-Beaupre, Helene; Blier, Pierre U.; Chapman, Eric G.; Piontkivska, Helen; Dufresne, France; Sietman, Bernard E.; Mulcrone, Renee S.; Hoeh, Walter R.	Molecular Phylogenetics And Evolution	2012	0	0	0	0	0	0	0	0	1	0	0	0	0	0	0	0	0	0	0	1	0	0	0
Seven new species of Notiospathius (Hymenoptera, Braconidae, Doryctinae) from Northwest Venezuela	Karen Lopez-Estrada, E.; Rosa Briceno, G.; Smith, M. Alex; Nunes, Juliano Fiorelini; Penteado-Dias, Angelica M.; Sara Ceccarelli, Fadia; Clebsch, Hans; Zaldivar-Riveron, Alejandro	Journal Of Hymenoptera Research	2012	0	0	0	0	0	0	0	0	0	1	0	1	0	0	0	0	0	0	0	0	1	0	1
Single-locus species delimitation: a test of the mixed Yule-coalescent model, with an empirical application to Philippine round-leaf bats	Esselstyn, Jacob A.; Evans, Ben J.; Sedlock, Jodi L.; Khan, Faisal Ali Anwarali; Heaney, Lawrence R.	Proceedings Of The Royal Society B-biological Sciences	2012	0	0	0	0	0	0	0	0	0	1	0	1	0	0	0	0	0	0	0	0	1	0	1
Small Mammal Investigation in Spotted Fever Focus with DNA-Barcoding and Taxonomic Implications on Rodents Species from Hainan of China	Lu, Liang; Chesters, Douglas; Zhang, Wen; Li, Guichang; Ma, Ying; Ma, Huailei; Song, Xiuping; Wu, Haixia; Meng, Fengxia; Zhu, Chaodong; Liu, Qiyong	PLOS One	2012	0	0	0	0	0	1	0	0	1	0	0	0	0	0	0	0	0	0	0	1	0	0	0
Spatial and temporal patterns of genetic variation in the widespread antitropical deep-sea coral Paragorgia arborea	Herrera, S.; Shank, T. M.; Sanchez, J. A.	Molecular Ecology	2012	0	0	0	0	0	0	0	0	0	1	0	1	0	0	0	0	0	0	0	0	1	0	1
Spatially structured populations with a low level of cryptic diversity in European marine Gastrotricha	Kieneke, Alexander; Arbizu, Pedro M. Martinez; Fontaneto, Diego	Molecular Ecology	2012	0	0	0	0	0	0	1	0	1	0	0	0	0	0	0	0	0	0	0	1	0	0	0
Speciation and dietary specialization in Drupa, a genus of predatory marine snails (Gastropoda: Muricidae)	Claremont, Martine; Reid, David G.; Williams, Suzanne T.	Zoologica Scripta	2012	0	0	0	0	0	0	0	0	0	1	0	1	0	0	0	0	0	0	0	0	1	0	1
Speciation patterns in gastropods with long-lived larvae from deep-sea seamounts	Castelin, M.; Lorion, J.; Brisset, J.; Cruaud, C.; Maestrati, P.; Utge, J.; Samadi, S.	Molecular Ecology	2012	0	0	0	0	0	0	0	0	0	1	0	1	0	0	0	0	0	0	0	0	1	0	1
Species Delimitation and Global Biosecurity	Laura M. Boykin, Karen F. Armstrong, Laura Kubatko, Paul De Barro	Evolutionary Bioinformatics	2012	0	0	0	0	0	0	0	0	0	1	0	1	0	0	0	0	0	0	0	0	1	0	1
Species identification in the taxonomically neglected, highly diverse, neotropical parasitoid wasp genus Notiospathius (Braconidae: Doryctinae) based on an integrative molecular and morphological approach	Sara Ceccarelli, Fadia; Sharkey, Michael J.; Zaldivar-Riveron, Alejandro	Molecular Phylogenetics And Evolution	2012	0	0	0	0	0	0	0	0	1	1	0	1	0	0	0	0	0	0	1	1	1	0	1
Species limits in the Andean toad genus Osornophryne (Bufonidae)	Paez-Moscoso, Diego J.; Guayasamin, Juan M.	Molecular Phylogenetics And Evolution	2012	0	0	0	0	0	0	0	0	0	1	0	1	0	0	0	0	0	0	0	0	1	0	1
The Integrative Taxonomic Approach Reveals Host Specific Species in an Encyrtid Parasitoid Species Complex	Chesters, Douglas; Wang, Ying; Yu, Fang; Bai, Ming; Zhang, Tong-Xin; Hu, Hao-Yuan; Zhu, Chao-Dong; Li, Cheng-De; Zhang, Yan-Zhou	PLOS One	2012	0	1	0	0	0	0	0	0	1	0	0	0	0	0	0	0	0	0	0	1	0	0	0
The widely used small subunit 18S rDNA molecule greatly underestimates true diversity in biodiversity surveys of the meiofauna	Tang, Cuong Q.; Leasi, Francesca; Obertegger, Ulrike; Kieneke, Alexander; Barraclough, Timothy G.; Fontaneto, Diego	Proceedings Of The National Academy Of Sciences Of The United States Of America	2012	0	0	0	0	0	0	0	1	0	1	0	1	0	0	0	0	0	0	0	1	1	0	1
Unravelling the peculiarities of island life: vicariance, dispersal and the diversification of the extinct and extant giant Galapagos tortoises	Poulakakis, Nikos; Russello, Michael; Geist, Dennis; Caccone, Adalgisa	Molecular Ecology	2012	0	0	0	0	0	0	0	0	1	0	0	0	0	0	0	0	0	0	0	1	0	0	0
Unveiling cryptic species of the bumblebee subgenus Bombus s. str. worldwide with COI barcodes (Hymenoptera: Apidae)	Williams, Paul H.; Brown, Mark J. F.; Carolan, James C.; An, Jiandong; Goulson, Dave; Aytekin, A. Murat; Best, Lincoln R.; Byvaltsev, Alexandr M.; Cederberg, Bjorn; Dawson, Robert; Huang, Jiaxing; Ito, Masao; Monfared, Alireza; Raina, Rifat H.; Schmid-Hempel, Paul; Sheffield, Cory S.; Sima, Peter; Xie, Zenghua	Systematics And Biodiversity	2012	0	0	0	0	0	0	0	0	0	1	0	1	0	0	0	0	0	0	0	0	1	0	1
Using DNA taxonomy to investigate the ecological determinants of plankton diversity: explaining the occurrence of Synchaeta spp. (Rotifera, Monogononta) in mountain lakes	Obertegger, Ulrike; Fontaneto, Diego; Flaim, Giovanna	Freshwater Biology	2012	0	0	0	0	0	0	0	0	1	0	0	0	0	0	0	0	0	0	0	1	0	0	0
Using Phylogenetic and Coalescent Methods to Understand the Species Diversity in the Cladia aggregata Complex (Ascomycota, Lecanorales)	Parnmen, Sittiporn; Rangsiruji, Achariya; Mongkolsuk, Pachara; Boonpragob, Kansri; Nutakki, Aparna; Lumbsch, H. Thorsten	PLOS One	2012	0	0	0	0	0	0	0	1	0	0	0	0	0	0	0	0	0	0	0	1	0	0	0
An exploration of species boundaries in turret-building tarantulas of the Mojave Desert (Araneae, Mygalomorphae, Theraphosidae, Aphonopelma)	Hendrixson, Brent E.; DeRussy, Bernadette M.; Hamilton, Chris A.; Bond, Jason E.	Molecular Phylogenetics And Evolution	2013	0	0	0	0	0	0	0	1	0	0	0	0	0	0	0	0	0	1	0	0	0	0	0
Barcoding stingless bees: genetic diversity of the economically important genus Scaptotrigona in Mesoamerica	Hurtado-Burillo, Miguel; Ruiz, Carlos; de Jesus May-Itza, William; Quezada-Euan, Jose Javier G.; De la Rua, Pilar	Apidologie	2013	0	0	0	0	0	0	0	0	0	1	0	1	0	0	0	0	0	0	0	0	1	0	1
Candidatus Midichloriaceae fam. nov (Rickettsiales), an Ecologically Widespread Clade of Intracellular Alphaproteobacteria	Montagna, Matteo; Sassera, Davide; Epis, Sara; Bazzocchi, Chiara; Vannini, Claudia; Lo, Nathan; Sacchi, Luciano; Fukatsu, Takema; Petroni, Giulio; Bandi, Claudio	Applied And Environmental Microbiology	2013	0	0	0	0	0	0	1	0	0	0	0	0	0	0	0	0	0	0	0	1	0	0	0
A phylogeographic evaluation of the Amolops mantzorum species group: Cryptic species and plateau uplift.	Lu, Bin; Bi, Ke; Fu, Jinzhong	Molecular phylogenetics and evolution	2014	0	0	0	0	0	0	0	0	1	0	0	0	0	0	0	0	0	0	0	1	0	0	0
Comparison of four species-delimitation methods applied to a DNA barcode data set of insect larvae for use in routine bioassessment	White, BP; Pilgrim, EM; Boykin, LM; Stein, ED; Mazor, RD	Freshwater Science	2014	0	0	0	0	0	0	0	0	0	1	0	1	0	0	0	0	0	0	0	0	1	0	1
Resolving phenotypic plasticity and species designation in the morphologically challenging Caulerpa racemosa–peltata complex (Chlorophyta, Caulerpaceae)	Belton, Gareth S.; van Reine, Willem F. Prud'homme; Huisman, John M.; Draisma, Stefano G. a.; D. Gurgel, Carlos Frederico	Journal of Phycology	2014	0	0	0	0	0	0	0	0	0	1	0	1	0	0	0	0	0	0	0	0	1	0	1
Species delimitation and phylogeny in the genus Nasutitermes (Termitidae: Nasutitermitinae) in French Guiana	Roy, Virginie; Constantino, Reginaldo; Chassany, Vincent; Giusti-Miller, Stephanie; Diouf, Michel; Mora, Philippe; Harry, Myriam	Molecular Ecology	2014	0	0	0	0	0	0	0	0	0	1	0	1	0	0	0	0	0	0	0	0	1	0	1
An evaluation of sampling effects on multiple DNA barcoding methods leads to an integrative approach for delimiting species: A case study of the North American tarantula genus Aphonopelma (Araneae, Mygalomorphae, Theraphosidae)	Hamilton, CA; Hendrixson, BE; Brewer, Michael S; Bonda, Jason E	Molecular phylogenetics and evolution	2014	0	0	0	0	0	0	0	1	0	0	0	0	0	0	0	0	0	1	0	0	0	0	0
Evidence of cryptic and pseudocryptic speciation in the Paracalanus parvus species complex (Crustacea, Copepoda, Calanoida)	Astrid Cornils and Christoph Held	Frontiers in Zoology	2014	0	0	0	0	0	0	0	0	0	1	0	1	0	0	0	0	0	0	0	0	1	0	1
The Challenge of species delimitation at the extremes: Diversification without morphological change in Philippine sun skinks	Barley, Anthony J; White, Jordan; Diesmos, Arvin C; Brown, Rafe M	Evolution	2013	0	0	0	0	0	0	0	0	0	1	1	1	0	0	0	0	0	0	0	0	1	1	1
Factors affecting species delimitations with the GMYC model: insights from a butterfly survey	Talavera, Gerard; Dinca, Vlad; Vila, Roger	Methods in Ecology and Evolution	2013	0	1	0	0	0	1	0	1	0	1	1	0	0	0	0	0	0	1	1	1	1	1	0
Integrative delineation of species of Mediterranean freshwater planarians (Platyhelminthes: Tricladida: Dugesiidae)	Sluys, Ronald;Solà, Eduard; Gritzalis, Konstantinos; Vila-Farré, Miquel; Mateos, Eduardo; Riutort, Marta	Zoological Journal of the Linnean Society	2013	0	0	0	0	0	0	0	0	0	1	0	1	0	0	0	0	0	0	0	0	1	0	1
Identification of echinoderms (Echinodermata) from an anchialine cave in Cozumel Island, Mexico, using DNA barcodes	Bribiesca-Contreras, Guadalupe; Solís-Marín, Francisco a; Laguarda-Figueras, Alfredo; Zaldívar-Riverón, Alejandro	Molecular Ecology Resources	2013	0	0	0	0	0	0	0	0	0	1	0	1	0	0	0	0	0	0	0	0	1	0	1
DNA barcoding species inventory of Microgastrinae wasps (Hymenoptera, Braconidae) from a Mexican tropical dry forest.	Fernández-Flores, S; Fernández-Triana, J L; Martínez, J J; Zaldívar-Riverón, A	Molecular Ecology Resources	2013	0	0	0	0	0	0	0	0	0	1	0	1	0	0	0	0	0	0	0	0	1	0	1
Holarctic phylogeography of the testate amoeba Hyalosphenia papilio (Amoebozoa: Arcellinida) reveals extensive genetic diversity explained more by environment than dispersal limitation	Heger, Thierry J.; Mitchell, Edward A. D.; Leander, Brian S.	Molecular Ecology	2013	0	0	0	0	0	0	0	0	0	1	0	1	0	0	0	0	0	0	0	0	1	0	1
Molecular data reveal cryptic lineages within the northeastern Atlantic and Mediterranean small mussel drills of the Ocinebrina edwardsii complex (Mollusca: Gastropoda: Muricidae)	Andrea Barco, Roland Houart, Giuseppe Bonomolo, Fabio Crocetta andMarco Oliverio	Zoological Journal of the Linnean Society	2013	0	0	0	0	0	0	0	0	0	1	0	1	0	0	0	0	0	0	0	0	1	0	1
Genetic and morphological studies of species status for poorly known endemic Trochulus phorochaetius (Bourguignat, 1864) (Gastropoda: Pulmonata: Hygromiidae), and its comparison with closely related taxa	Małgorzata Proćków, Paweł Mackiewicz andJoanna R. Pieńkowska	Zoological Journal of the Linnean Society	2013	0	0	0	0	0	0	0	0	1	0	0	0	0	0	0	0	0	1	0	0	0	0	0
“Forms” of water mites (Acari: Hydrachnidia): intraspecific variation or valid species?	Jeanette Stålstedt1, Johannes Bergsten andFredrik Ronquist	Ecology and Evolution	2013	0	0	0	0	0	0	0	0	1	0	0	0	0	0	0	0	0	0	0	0	0	0	0
Diversity and endemism of Murinae rodents in Thai limestone karsts	Alice Latinnea, Surachit Waengsothornb, Prateep Rojanadilokc, Krairat Eiamampaid, Kriangsak Sribuarode & Johan R. Michauxaf	SYSTEMATICS AND BIODIVERSITY	2013	0	0	0	0	0	0	0	0	0	1	0	1	0	0	0	0	0	0	0	0	1	0	1
Speciation in the asexual realm: Is the parthenogenetic weevil Naupactus cervinus a complex of species in statu nascendi?	M.S. Rodrigueroa, A.A. Lanterib, V.A. Confalonieria	Molecular phylogenetics and evolution	2013	0	0	0	0	0	0	0	0	0	1	1	0	0	0	0	0	0	0	0	0	1	1	0
Taxonomic revision of Madagascan Rhantus (Coleoptera, Dytiscidae, Colymbetinae) with an emphasis on Manjakatompo as a conservation priority.	Anna Hjalmarsson, Rasa Bukontaite, Tolotra Ranarilalatiana, Jacquelin Randriamihaja, Johannes Bergsten		2013	0	0	0	0	0	0	0	0	1	0	0	0	0	0	0	0	0	0	0	0	0	0	0
Cenozoic climate change and diversification on the continental shelf and slope: evolution of gastropod diversity in the family Solariellidae (Trochoidea)	Williams, S. T.; Smith, L. M.; Herbert, D. G.; Marshall, B. A.; Waren, A.; Kiel, S.; Dyal, P.; Linse, K.; Vilvens, C.; Kano, Y.	Ecology And Evolution	2013	0	0	0	0	0	0	0	0	0	1	0	1	0	0	0	0	0	0	0	0	1	0	1
Cryptic diversity with wide salinity tolerance in the putative euryhaline Testudinella clypeata (Rotifera, Monogononta)	Leasi, Francesca; Tang, Cuong Q.; De Smet, Willem H.; Fontaneto, Diego	Zoological Journal Of The Linnean Society	2013	0	0	0	0	0	0	0	0	1	0	0	0	0	0	0	0	0	0	0	1	0	0	0
Endemism and diversification in freshwater insects of Madagascar revealed by coalescent and phylogenetic analysis of museum and field collections	Vuataz, Laurent; Sartori, Michel; Gattolliat, Jean-Luc; Monaghan, Michael T.	Molecular Phylogenetics And Evolution	2013	0	0	0	0	0	0	0	0	0	1	0	1	0	0	0	0	0	0	0	0	1	0	1
Evolution of microgastropods (Ellobioidea, Carychiidae): integrating taxonomic, phylogenetic and evolutionary hypotheses	Weigand, Alexander M.; Jochum, Adrienne; Slapnik, Rajko; Schnitzler, Jan; Zarza, Eugenia; Klussmann-Kolb, Annette	BMC Evolutionary Biology	2013	0	0	0	0	0	0	0	0	0	1	0	1	0	0	0	0	0	0	0	0	1	0	1
Evolutionary history of nematodes associated with sweat bees	McFrederick, Quinn S.; Taylor, Douglas R.	Molecular Phylogenetics And Evolution	2013	0	0	0	0	0	1	0	0	1	0	0	0	0	0	0	0	0	1	0	0	0	0	0
Extensive cryptic species diversity and fine-scale endemism in the marine red alga Portieria in the Philippines.	Payo, Dioli Ann; Leliaert, Frederik; Verbruggen, Heroen; D'hondt, Sofie; Calumpong, Hilconida P; De Clerck, Olivier	Proceedings. Biological Sciences / The Royal Society	2013	0	0	0	0	0	0	0	0	0	1	0	1	0	0	0	0	0	0	0	0	1	0	1
Extraordinary micro-endemism in Australian desert spring amphipods	Murphy, N. P.; Adams, M.; Guzik, M. T.; Austin, A. D.	Molecular Phylogenetics And Evolution	2013	0	0	0	0	0	0	0	0	0	1	0	1	0	0	0	0	0	0	0	0	1	0	1
Fine-scale biogeographical and temporal diversification processes of peacock swallowtails (Papilio subgenus Achillides) in the Indo-Australian Archipelago	Condamine, Fabien L.; Toussaint, Emmanuel F. A.; Cotton, Adam M.; Genson, Gwenaelle S.; Sperling, Felix A. H.; Kergoat, Gael J.	Cladistics	2013	0	0	0	0	0	0	0	0	1	0	0	0	0	0	0	0	0	0	1	0	0	0	0
High lability of sexual system over 250 million years of evolution in morphologically conservative tadpole shrimps	Mathers, Thomas C.; Hammond, Robert L.; Jenner, Ronald A.; Zierold, Thorid; Haenfling, Bernd; Gomez, Africa	BMC Evolutionary Biology	2013	0	0	0	0	0	0	0	0	0	1	1	0	0	0	0	0	0	0	0	0	1	1	0
Integrative taxonomy and conservation of cryptic beetles in the Mediterranean region (Hydrophilidae)	Arribas, Paula; Andujar, Carmelo; Sanchez-Fernandez, David; Abellan, Pedro; Millan, Andres	Zoologica Scripta	2013	0	0	0	0	0	0	0	0	0	1	0	1	0	0	0	0	0	0	0	0	1	0	1
Marine incursion into East Asia: a forgotten driving force of biodiversity	Yang, Lu; Hou, Zhonge; Li, Shuqiang	Proceedings Of The Royal Society B-biological Sciences	2013	0	0	0	0	0	0	0	0	0	1	0	1	0	0	0	0	0	0	0	0	1	0	1
Molecular phylogeny and historical biogeography of the Anatolian lizard Apathya (Squamata, Lacertidae)	Kapli, Paschalia; Botoni, Dimitra; Ilgaz, Cetin; Kumlutas, Yusuf; Avci, Aziz; Rastegar-Pouyani, Nasrullah; Fathinia, Behzad; Lymberakis, Petros; Ahmadzadeh, Faraham; Poulakakis, Nikos	Molecular Phylogenetics And Evolution	2013	0	0	0	0	0	0	0	0	0	1	0	1	0	0	0	0	0	0	0	0	1	0	1
Molecular phylogeny of the genus Margotrema (Digenea: Allocreadiidae), parasitic flatworms of goodeid freshwater fishes across central Mexico: species boundaries, host-specificity, and geographical congruence	Martinez-Aquino, Andres; Sara Ceccarelli, Fadia; Perez-Ponce De Leon, Gerardo	Zoological Journal Of The Linnean Society	2013	0	0	0	0	0	0	0	0	1	0	0	0	0	0	0	0	0	0	0	1	0	0	0
Molecular phylogeny of the Indian Ocean Terpsiphone paradise flycatchers: Undetected evolutionary diversity revealed amongst island populations	Bristol, Rachel M.; Fabre, Pierre-Henri; Irestedt, Martin; Jonsson, Knud A.; Shah, Nirmal J.; Tatayah, Vikash; Warren, Ben H.; Groombridge, Jim J.	Molecular Phylogenetics And Evolution	2013	0	0	0	0	0	0	0	0	0	1	0	1	0	0	0	0	0	0	0	0	1	0	1
Molecular systematics of the wolf spider genus Lycosa (Araneae: Lycosidae) in the Western Mediterranean Basin	Planas, Enric; Fernandez-Montraveta, Carmen; Ribera, Carles	Molecular Phylogenetics And Evolution	2013	0	0	0	0	0	0	0	0	0	1	0	1	0	0	0	0	0	0	0	0	1	0	1
Species Diversity, Phylogeny and Large Scale Biogeographic Patterns of the Genus Padina (Phaeophyceae, Dictyotales)	Silberfeld, Thomas; Bittner, Lucie; Fernandez-Garcia, Cindy; Cruaud, Corinne; Rousseau, Florence; de Reviers, Bruno; Leliaert, Frederik; Payri, Claude E.; De Clerck, Olivier	Journal Of Phycology	2013	0	0	0	0	0	0	0	0	0	1	0	1	0	0	0	0	0	0	0	0	1	0	1
The spatio-temporal colonization and diversification across the Indo-Pacific by a 'great speciator' (Aves, Erythropitta erythrogaster)	Irestedt, Martin; Fabre, Pierre-Henri; Batalha-Filho, Henrique; Jonsson, Knud A.; Roselaar, Cees S.; Sangster, George; Ericson, Per G. P.	Proceedings Of The Royal Society B-biological Sciences	2013	0	0	0	0	0	0	0	0	0	1	0	1	0	0	0	0	0	0	0	0	1	0	1
