# Supplementary material for: Effects of phylogenetic reconstruction method on the robustness of species delimitation using single-locus data
Source: Methods Ecol Evol. 2014 Oct 29;5(10):1086–94. doi: 10.1111/2041-210X.12246 (PMC4374709; doi:10.1111/2041-210X.12246)
Supplement: Supplementary file 7 — Table S2. Sequences information including accession numbers, species description, publication, etc. [file mee30005-1086-sd7.xlsx]

## Sheet: Sheet1
					Table S2. Sequences information including accession numbers, species description, publication, etc.
dataset	count				Dataset	Definition	Species	GI	Accession	Title	Author	Journal	Origin	Product	Isolate	Gene
Adineta_spp	229	Adineta	229		Adineta_spp	Adineta vaga cytochrome c oxidase subunit I gene, partial cds; mitochondrial.	Adineta vaga	37788254	AY218092	Investigations into the phylogenetic position of Micrognathozoa using four molecular loci	Giribet,G., Sorensen,M.V., Funch,P., Kristensen,R.M. and Sterrer,W.	Cladistics 20, 1-13 (2004)	NA	cytochrome c oxidase subunit I	NA	COI
Ascomorpha_spp	46	Ascomorpha	46		Adineta_spp	Adineta vaga clone WAv1.1 cytochrome oxidase subunit 1 (cox1) gene, partial cds; mitochondrial.	Adineta vaga	71840130	DQ078512	Speciation and selection without sex	Birky,C.W. Jr., Wolf,C., Maughan,H., Herbertson,L. and Henry,E.	Hydrobiologia 546, 29-45 (2005)	NA	cytochrome oxidase subunit 1	NA	COI
Brachionus_spp	1339	Brachionus	1339		Adineta_spp	Adineta sp. CWB-2005 clone Rou1.6 cytochrome oxidase subunit 1 (cox1) gene, partial cds; mitochondrial.	Adineta sp. CWB-2005	71840132	DQ078513	Speciation and selection without sex	Birky,C.W. Jr., Wolf,C., Maughan,H., Herbertson,L. and Henry,E.	Hydrobiologia 546, 29-45 (2005)	NA	cytochrome oxidase subunit 1	NA	COI
Cowries	0	Cowries	2036		Adineta_spp	Adineta sp. CWB-2005 clone Rou1.8 cytochrome oxidase subunit 1 (cox1) gene, partial cds; mitochondrial.	Adineta sp. CWB-2005	71840134	DQ078514	Speciation and selection without sex	Birky,C.W. Jr., Wolf,C., Maughan,H., Herbertson,L. and Henry,E.	Hydrobiologia 546, 29-45 (2005)	NA	cytochrome oxidase subunit 1	NA	COI
Dissotrocha_spp	38	Dissotrocha	38		Adineta_spp	Adineta oculata clone War1.1 cytochrome oxidase subunit 1 (cox1) gene, partial cds; mitochondrial.	Adineta oculata	71840136	DQ078515	Speciation and selection without sex	Birky,C.W. Jr., Wolf,C., Maughan,H., Herbertson,L. and Henry,E.	Hydrobiologia 546, 29-45 (2005)	NA	cytochrome oxidase subunit 1	NA	COI
Drosophila	2613	Drosophila	2613		Adineta_spp	Adineta sp. CWB-2005 clone HuH1.4a cytochrome oxidase subunit 1 (cox1) gene, partial cds; mitochondrial.	Adineta sp. CWB-2005	71840138	DQ078516	Speciation and selection without sex	Birky,C.W. Jr., Wolf,C., Maughan,H., Herbertson,L. and Henry,E.	Hydrobiologia 546, 29-45 (2005)	NA	cytochrome oxidase subunit 1	NA	COI
Keratella_spp	108	Keratella	108		Adineta_spp	Adineta vaga cytochrome oxidase subunit I (COI) gene, partial cds; mitochondrial.	Adineta vaga	83655499	DQ079961	Gnathostomulid phylogeny inferred from a combined approach of four molecular loci and morphology	Sorensen,M.V., Sterrer,W. and Giribet,G.	Cladistics 22 (1), 32-58 (2006)	NA	cytochrome oxidase subunit I	NA	COI
Lecane_spp	134	Lecane	134		Adineta_spp	Adineta vaga cytochrome oxidase subunit I gene, partial cds; mitochondrial.	Adineta vaga	72153586	DQ089725	Phylogenetic relationships among Syndermata inferred from nuclear and mitochondrial gene sequences	Garcia-Varela,M. and Nadler,S.A.	Mol. Phylogenet. Evol. 40 (1), 61-72 (2006)	NA	cytochrome oxidase subunit I	UCD12	COI
Macrotrachela_spp	194	Macrotrachela	194		Adineta_spp	Adineta gracilis isolate IT cytochrome oxidase subunit I (COI) gene, partial cds; mitochondrial.	Adineta gracilis	134141632	EF173180	Evidence for inefficient selection against deleterious mutations in cytochrome oxidase I of asexual bdelloid rotifers	Barraclough,T.G., Fontaneto,D., Ricci,C. and Herniou,E.A.	Mol. Biol. Evol. 24 (9), 1952-1962 (2007)	NA	cytochrome oxidase subunit I	IT	COI
Philodina_spp	386	Philodina	386		Adineta_spp	Adineta gracilis isolate UK.1 cytochrome oxidase subunit I (COI) gene, partial cds; mitochondrial.	Adineta gracilis	134141634	EF173181	Evidence for inefficient selection against deleterious mutations in cytochrome oxidase I of asexual bdelloid rotifers	Barraclough,T.G., Fontaneto,D., Ricci,C. and Herniou,E.A.	Mol. Biol. Evol. 24 (9), 1952-1962 (2007)	NA	cytochrome oxidase subunit I	UK.1	COI
Pleuretra_lineata	48	Pleuretra	48		Adineta_spp	Adineta sp. ES.1 cytochrome oxidase subunit I (COI) gene, partial cds; mitochondrial.	Adineta sp. ES.1	134141636	EF173182	Evidence for inefficient selection against deleterious mutations in cytochrome oxidase I of asexual bdelloid rotifers	Barraclough,T.G., Fontaneto,D., Ricci,C. and Herniou,E.A.	Mol. Biol. Evol. 24 (9), 1952-1962 (2007)	NA	cytochrome oxidase subunit I	ES.1	COI
Polyarthra_spp	619	Polyarthra	463		Adineta_spp	Adineta sp. ES.2 cytochrome oxidase subunit I (COI) gene, partial cds; mitochondrial.	Adineta sp. ES.2	134141638	EF173183	Evidence for inefficient selection against deleterious mutations in cytochrome oxidase I of asexual bdelloid rotifers	Barraclough,T.G., Fontaneto,D., Ricci,C. and Herniou,E.A.	Mol. Biol. Evol. 24 (9), 1952-1962 (2007)	NA	cytochrome oxidase subunit I	ES.2	COI
Romanian butterflies	1328	Romanian	1328		Adineta_spp	Adineta grandis isolate AN.1.1 cytochrome oxidase subunit I (COI) gene, partial cds; mitochondrial.	Adineta grandis	134141640	EF173184	Evidence for inefficient selection against deleterious mutations in cytochrome oxidase I of asexual bdelloid rotifers	Barraclough,T.G., Fontaneto,D., Ricci,C. and Herniou,E.A.	Mol. Biol. Evol. 24 (9), 1952-1962 (2007)	NA	cytochrome oxidase subunit I	AN.1.1	COI
Rotaria_spp	1541	Rotaria	985		Adineta_spp	Adineta grandis isolate AN.1.2 cytochrome oxidase subunit I (COI) gene, partial cds; mitochondrial.	Adineta grandis	134141642	EF173185	Evidence for inefficient selection against deleterious mutations in cytochrome oxidase I of asexual bdelloid rotifers	Barraclough,T.G., Fontaneto,D., Ricci,C. and Herniou,E.A.	Mol. Biol. Evol. 24 (9), 1952-1962 (2007)	NA	cytochrome oxidase subunit I	AN.1.2	COI
Synchaeta_spp	210	Synchaeta	179		Adineta_spp	Adineta sp. AU.1 cytochrome oxidase subunit I (COI) gene, partial cds; mitochondrial.	Adineta sp. AU.1	134141644	EF173186	Evidence for inefficient selection against deleterious mutations in cytochrome oxidase I of asexual bdelloid rotifers	Barraclough,T.G., Fontaneto,D., Ricci,C. and Herniou,E.A.	Mol. Biol. Evol. 24 (9), 1952-1962 (2007)	NA	cytochrome oxidase subunit I	AU.1	COI
Testudinella_spp	118	Testudinella	118		Adineta_spp	Adineta ricciae isolate AU.1.1 cytochrome oxidase subunit I (COI) gene, partial cds; mitochondrial.	Adineta ricciae	134141646	EF173187	Evidence for inefficient selection against deleterious mutations in cytochrome oxidase I of asexual bdelloid rotifers	Barraclough,T.G., Fontaneto,D., Ricci,C. and Herniou,E.A.	Mol. Biol. Evol. 24 (9), 1952-1962 (2007)	NA	cytochrome oxidase subunit I	AU.1.1	COI
					Adineta_spp	Adineta ricciae isolate AU.1.2 cytochrome oxidase subunit I (COI) gene, partial cds; mitochondrial.	Adineta ricciae	134141648	EF173188	Evidence for inefficient selection against deleterious mutations in cytochrome oxidase I of asexual bdelloid rotifers	Barraclough,T.G., Fontaneto,D., Ricci,C. and Herniou,E.A.	Mol. Biol. Evol. 24 (9), 1952-1962 (2007)	NA	cytochrome oxidase subunit I	AU.1.2	COI
					Adineta_spp	Adineta sp. AN.1 cytochrome oxidase subunit I (COI) gene, partial cds; mitochondrial.	Adineta sp. AN.1	134141650	EF173189	Evidence for inefficient selection against deleterious mutations in cytochrome oxidase I of asexual bdelloid rotifers	Barraclough,T.G., Fontaneto,D., Ricci,C. and Herniou,E.A.	Mol. Biol. Evol. 24 (9), 1952-1962 (2007)	NA	cytochrome oxidase subunit I	AN.1	COI
					Adineta_spp	Adineta sp. AN.2.1 cytochrome oxidase subunit I (COI) gene, partial cds; mitochondrial.	Adineta sp. AN.2.1	134141652	EF173190	Evidence for inefficient selection against deleterious mutations in cytochrome oxidase I of asexual bdelloid rotifers	Barraclough,T.G., Fontaneto,D., Ricci,C. and Herniou,E.A.	Mol. Biol. Evol. 24 (9), 1952-1962 (2007)	NA	cytochrome oxidase subunit I	AN.2.1	COI
					Adineta_spp	Adineta sp. AN.2.2 cytochrome oxidase subunit I (COI) gene, partial cds; mitochondrial.	Adineta sp. AN.2.2	134141654	EF173191	Evidence for inefficient selection against deleterious mutations in cytochrome oxidase I of asexual bdelloid rotifers	Barraclough,T.G., Fontaneto,D., Ricci,C. and Herniou,E.A.	Mol. Biol. Evol. 24 (9), 1952-1962 (2007)	NA	cytochrome oxidase subunit I	AN.2.2	COI
					Adineta_spp	Adineta sp. AN.2.3 cytochrome oxidase subunit I (COI) gene, partial cds; mitochondrial.	Adineta sp. AN.2.3	134141656	EF173192	Evidence for inefficient selection against deleterious mutations in cytochrome oxidase I of asexual bdelloid rotifers	Barraclough,T.G., Fontaneto,D., Ricci,C. and Herniou,E.A.	Mol. Biol. Evol. 24 (9), 1952-1962 (2007)	NA	cytochrome oxidase subunit I	AN.2.3	COI
					Adineta_spp	Adineta sp. AN.2.4 cytochrome oxidase subunit I (COI) gene, partial cds; mitochondrial.	Adineta sp. AN.2.4	134141658	EF173193	Evidence for inefficient selection against deleterious mutations in cytochrome oxidase I of asexual bdelloid rotifers	Barraclough,T.G., Fontaneto,D., Ricci,C. and Herniou,E.A.	Mol. Biol. Evol. 24 (9), 1952-1962 (2007)	NA	cytochrome oxidase subunit I	AN.2.4	COI
					Adineta_spp	Adineta sp. AN.3.1 cytochrome oxidase subunit I (COI) gene, partial cds; mitochondrial.	Adineta sp. AN.3.1	134141660	EF173194	Evidence for inefficient selection against deleterious mutations in cytochrome oxidase I of asexual bdelloid rotifers	Barraclough,T.G., Fontaneto,D., Ricci,C. and Herniou,E.A.	Mol. Biol. Evol. 24 (9), 1952-1962 (2007)	NA	cytochrome oxidase subunit I	AN.3.1	COI
					Adineta_spp	Adineta sp. AN.3.2 cytochrome oxidase subunit I (COI) gene, partial cds; mitochondrial.	Adineta sp. AN.3.2	134141662	EF173195	Evidence for inefficient selection against deleterious mutations in cytochrome oxidase I of asexual bdelloid rotifers	Barraclough,T.G., Fontaneto,D., Ricci,C. and Herniou,E.A.	Mol. Biol. Evol. 24 (9), 1952-1962 (2007)	NA	cytochrome oxidase subunit I	AN.3.2	COI
					Adineta_spp	Adineta sp. UK.1 cytochrome oxidase subunit I (COI) gene, partial cds; mitochondrial.	Adineta sp. UK.1	134141664	EF173196	Evidence for inefficient selection against deleterious mutations in cytochrome oxidase I of asexual bdelloid rotifers	Barraclough,T.G., Fontaneto,D., Ricci,C. and Herniou,E.A.	Mol. Biol. Evol. 24 (9), 1952-1962 (2007)	NA	cytochrome oxidase subunit I	UK.1	COI
					Adineta_spp	Adineta gracilis isolate UK.2.1 cytochrome oxidase subunit I (COI) gene, partial cds; mitochondrial.	Adineta gracilis	134141666	EF173197	Evidence for inefficient selection against deleterious mutations in cytochrome oxidase I of asexual bdelloid rotifers	Barraclough,T.G., Fontaneto,D., Ricci,C. and Herniou,E.A.	Mol. Biol. Evol. 24 (9), 1952-1962 (2007)	NA	cytochrome oxidase subunit I	UK.2.1	COI
					Adineta_spp	Adineta gracilis isolate UK.2.2 cytochrome oxidase subunit I (COI) gene, partial cds; mitochondrial.	Adineta gracilis	134141668	EF173198	Evidence for inefficient selection against deleterious mutations in cytochrome oxidase I of asexual bdelloid rotifers	Barraclough,T.G., Fontaneto,D., Ricci,C. and Herniou,E.A.	Mol. Biol. Evol. 24 (9), 1952-1962 (2007)	NA	cytochrome oxidase subunit I	UK.2.2	COI
					Adineta_spp	Adineta gracilis isolate UK.2.3 cytochrome oxidase subunit I (COI) gene, partial cds; mitochondrial.	Adineta gracilis	134141670	EF173199	Evidence for inefficient selection against deleterious mutations in cytochrome oxidase I of asexual bdelloid rotifers	Barraclough,T.G., Fontaneto,D., Ricci,C. and Herniou,E.A.	Mol. Biol. Evol. 24 (9), 1952-1962 (2007)	NA	cytochrome oxidase subunit I	UK.2.3	COI
					Adineta_spp	Adineta sp. FR.1 cytochrome oxidase subunit I (COI) gene, partial cds; mitochondrial.	Adineta sp. FR.1	134141672	EF173200	Evidence for inefficient selection against deleterious mutations in cytochrome oxidase I of asexual bdelloid rotifers	Barraclough,T.G., Fontaneto,D., Ricci,C. and Herniou,E.A.	Mol. Biol. Evol. 24 (9), 1952-1962 (2007)	NA	cytochrome oxidase subunit I	FR.1	COI
					Adineta_spp	Adineta sp. UK.2 cytochrome oxidase subunit I (COI) gene, partial cds; mitochondrial.	Adineta sp. UK.2	134141674	EF173201	Evidence for inefficient selection against deleterious mutations in cytochrome oxidase I of asexual bdelloid rotifers	Barraclough,T.G., Fontaneto,D., Ricci,C. and Herniou,E.A.	Mol. Biol. Evol. 24 (9), 1952-1962 (2007)	NA	cytochrome oxidase subunit I	UK.2	COI
					Adineta_spp	Adineta sp. FR.2 cytochrome oxidase subunit I (COI) gene, partial cds; mitochondrial.	Adineta sp. FR.2	134141676	EF173202	Evidence for inefficient selection against deleterious mutations in cytochrome oxidase I of asexual bdelloid rotifers	Barraclough,T.G., Fontaneto,D., Ricci,C. and Herniou,E.A.	Mol. Biol. Evol. 24 (9), 1952-1962 (2007)	NA	cytochrome oxidase subunit I	FR.2	COI
					Adineta_spp	Adineta sp. MX.1.1 cytochrome oxidase subunit I (COI) gene, partial cds; mitochondrial.	Adineta sp. MX.1.1	134141678	EF173203	Evidence for inefficient selection against deleterious mutations in cytochrome oxidase I of asexual bdelloid rotifers	Barraclough,T.G., Fontaneto,D., Ricci,C. and Herniou,E.A.	Mol. Biol. Evol. 24 (9), 1952-1962 (2007)	NA	cytochrome oxidase subunit I	MX.1.1	COI
					Adineta_spp	Adineta sp. MX.1.2 cytochrome oxidase subunit I (COI) gene, partial cds; mitochondrial.	Adineta sp. MX.1.2	134141680	EF173204	Evidence for inefficient selection against deleterious mutations in cytochrome oxidase I of asexual bdelloid rotifers	Barraclough,T.G., Fontaneto,D., Ricci,C. and Herniou,E.A.	Mol. Biol. Evol. 24 (9), 1952-1962 (2007)	NA	cytochrome oxidase subunit I	MX.1.2	COI
					Adineta_spp	Adineta sp. FR.3.1 cytochrome oxidase subunit I (COI) gene, partial cds; mitochondrial.	Adineta sp. FR.3.1	134141682	EF173205	Evidence for inefficient selection against deleterious mutations in cytochrome oxidase I of asexual bdelloid rotifers	Barraclough,T.G., Fontaneto,D., Ricci,C. and Herniou,E.A.	Mol. Biol. Evol. 24 (9), 1952-1962 (2007)	NA	cytochrome oxidase subunit I	FR.3.1	COI
					Adineta_spp	Adineta sp. FR.3.2 cytochrome oxidase subunit I (COI) gene, partial cds; mitochondrial.	Adineta sp. FR.3.2	134141684	EF173206	Evidence for inefficient selection against deleterious mutations in cytochrome oxidase I of asexual bdelloid rotifers	Barraclough,T.G., Fontaneto,D., Ricci,C. and Herniou,E.A.	Mol. Biol. Evol. 24 (9), 1952-1962 (2007)	NA	cytochrome oxidase subunit I	FR.3.2	COI
					Adineta_spp	Adineta sp. FR.4 cytochrome oxidase subunit I (COI) gene, partial cds; mitochondrial.	Adineta sp. FR.4	134141686	EF173207	Evidence for inefficient selection against deleterious mutations in cytochrome oxidase I of asexual bdelloid rotifers	Barraclough,T.G., Fontaneto,D., Ricci,C. and Herniou,E.A.	Mol. Biol. Evol. 24 (9), 1952-1962 (2007)	NA	cytochrome oxidase subunit I	FR.4	COI
					Adineta_spp	Adineta sp. FR.5 cytochrome oxidase subunit I (COI) gene, partial cds; mitochondrial.	Adineta sp. FR.5	134141688	EF173208	Evidence for inefficient selection against deleterious mutations in cytochrome oxidase I of asexual bdelloid rotifers	Barraclough,T.G., Fontaneto,D., Ricci,C. and Herniou,E.A.	Mol. Biol. Evol. 24 (9), 1952-1962 (2007)	NA	cytochrome oxidase subunit I	FR.5	COI
					Adineta_spp	Adineta sp. UK.5 cytochrome oxidase subunit I (COI) gene, partial cds; mitochondrial.	Adineta sp. UK.5	134141690	EF173209	Evidence for inefficient selection against deleterious mutations in cytochrome oxidase I of asexual bdelloid rotifers	Barraclough,T.G., Fontaneto,D., Ricci,C. and Herniou,E.A.	Mol. Biol. Evol. 24 (9), 1952-1962 (2007)	NA	cytochrome oxidase subunit I	UK.5	COI
					Adineta_spp	Adineta sp. TZ.1 cytochrome oxidase subunit I (COI) gene, partial cds; mitochondrial.	Adineta sp. TZ.1	134141692	EF173210	Evidence for inefficient selection against deleterious mutations in cytochrome oxidase I of asexual bdelloid rotifers	Barraclough,T.G., Fontaneto,D., Ricci,C. and Herniou,E.A.	Mol. Biol. Evol. 24 (9), 1952-1962 (2007)	NA	cytochrome oxidase subunit I	TZ.1	COI
					Adineta_spp	Adineta sp. TZ.2 cytochrome oxidase subunit I (COI) gene, partial cds; mitochondrial.	Adineta sp. TZ.2	134141694	EF173211	Evidence for inefficient selection against deleterious mutations in cytochrome oxidase I of asexual bdelloid rotifers	Barraclough,T.G., Fontaneto,D., Ricci,C. and Herniou,E.A.	Mol. Biol. Evol. 24 (9), 1952-1962 (2007)	NA	cytochrome oxidase subunit I	TZ.2	COI
					Adineta_spp	Adineta steineri isolate IT cytochrome oxidase subunit I (COI) gene, partial cds; mitochondrial.	Adineta steineri	134141696	EF173212	Evidence for inefficient selection against deleterious mutations in cytochrome oxidase I of asexual bdelloid rotifers	Barraclough,T.G., Fontaneto,D., Ricci,C. and Herniou,E.A.	Mol. Biol. Evol. 24 (9), 1952-1962 (2007)	NA	cytochrome oxidase subunit I	IT	COI
					Adineta_spp	Adineta vaga isolate UK.1.1 cytochrome oxidase subunit I (COI) gene, partial cds; mitochondrial.	Adineta vaga	134141698	EF173213	Evidence for inefficient selection against deleterious mutations in cytochrome oxidase I of asexual bdelloid rotifers	Barraclough,T.G., Fontaneto,D., Ricci,C. and Herniou,E.A.	Mol. Biol. Evol. 24 (9), 1952-1962 (2007)	NA	cytochrome oxidase subunit I	UK.1.1	COI
					Adineta_spp	Adineta vaga isolate UK.1.2 cytochrome oxidase subunit I (COI) gene, partial cds; mitochondrial.	Adineta vaga	134141700	EF173214	Evidence for inefficient selection against deleterious mutations in cytochrome oxidase I of asexual bdelloid rotifers	Barraclough,T.G., Fontaneto,D., Ricci,C. and Herniou,E.A.	Mol. Biol. Evol. 24 (9), 1952-1962 (2007)	NA	cytochrome oxidase subunit I	UK.1.2	COI
					Adineta_spp	Adineta vaga isolate UK.1.3 cytochrome oxidase subunit I (COI) gene, partial cds; mitochondrial.	Adineta vaga	134141702	EF173215	Evidence for inefficient selection against deleterious mutations in cytochrome oxidase I of asexual bdelloid rotifers	Barraclough,T.G., Fontaneto,D., Ricci,C. and Herniou,E.A.	Mol. Biol. Evol. 24 (9), 1952-1962 (2007)	NA	cytochrome oxidase subunit I	UK.1.3	COI
					Adineta_spp	Adineta vaga isolate UK.1.4 cytochrome oxidase subunit I (COI) gene, partial cds; mitochondrial.	Adineta vaga	134141704	EF173216	Evidence for inefficient selection against deleterious mutations in cytochrome oxidase I of asexual bdelloid rotifers	Barraclough,T.G., Fontaneto,D., Ricci,C. and Herniou,E.A.	Mol. Biol. Evol. 24 (9), 1952-1962 (2007)	NA	cytochrome oxidase subunit I	UK.1.4	COI
					Adineta_spp	Adineta vaga isolate UK.2 cytochrome oxidase subunit I (COI) gene, partial cds; mitochondrial.	Adineta vaga	134141706	EF173217	Evidence for inefficient selection against deleterious mutations in cytochrome oxidase I of asexual bdelloid rotifers	Barraclough,T.G., Fontaneto,D., Ricci,C. and Herniou,E.A.	Mol. Biol. Evol. 24 (9), 1952-1962 (2007)	NA	cytochrome oxidase subunit I	UK.2	COI
					Adineta_spp	Adineta vaga isolate UK.3 cytochrome oxidase subunit I (COI) gene, partial cds; mitochondrial.	Adineta vaga	134141708	EF173218	Evidence for inefficient selection against deleterious mutations in cytochrome oxidase I of asexual bdelloid rotifers	Barraclough,T.G., Fontaneto,D., Ricci,C. and Herniou,E.A.	Mol. Biol. Evol. 24 (9), 1952-1962 (2007)	NA	cytochrome oxidase subunit I	UK.3	COI
					Adineta_spp	Adineta vaga isolate UK.4 cytochrome oxidase subunit I (COI) gene, partial cds; mitochondrial.	Adineta vaga	134141710	EF173219	Evidence for inefficient selection against deleterious mutations in cytochrome oxidase I of asexual bdelloid rotifers	Barraclough,T.G., Fontaneto,D., Ricci,C. and Herniou,E.A.	Mol. Biol. Evol. 24 (9), 1952-1962 (2007)	NA	cytochrome oxidase subunit I	UK.4	COI
					Adineta_spp	Adineta vaga isolate G3P11B5 cytochrome oxidase subunit I (COI) gene, partial cds; mitochondrial.	Adineta vaga	134141712	EF173220	Evidence for inefficient selection against deleterious mutations in cytochrome oxidase I of asexual bdelloid rotifers	Barraclough,T.G., Fontaneto,D., Ricci,C. and Herniou,E.A.	Mol. Biol. Evol. 24 (9), 1952-1962 (2007)	NA	cytochrome oxidase subunit I	G3P11B5	COI
					Adineta_spp	Adineta vaga isolate UK.5.1 cytochrome oxidase subunit I (COI) gene, partial cds; mitochondrial.	Adineta vaga	134141714	EF173221	Evidence for inefficient selection against deleterious mutations in cytochrome oxidase I of asexual bdelloid rotifers	Barraclough,T.G., Fontaneto,D., Ricci,C. and Herniou,E.A.	Mol. Biol. Evol. 24 (9), 1952-1962 (2007)	NA	cytochrome oxidase subunit I	UK.5.1	COI
					Adineta_spp	Adineta sp. UK.3.1 cytochrome oxidase subunit I (COI) gene, partial cds; mitochondrial.	Adineta sp. UK.3.1	134141716	EF173222	Evidence for inefficient selection against deleterious mutations in cytochrome oxidase I of asexual bdelloid rotifers	Barraclough,T.G., Fontaneto,D., Ricci,C. and Herniou,E.A.	Mol. Biol. Evol. 24 (9), 1952-1962 (2007)	NA	cytochrome oxidase subunit I	UK.3.1	COI
					Adineta_spp	Adineta sp. UK.3.2 cytochrome oxidase subunit I (COI) gene, partial cds; mitochondrial.	Adineta sp. UK.3.2	134141718	EF173223	Evidence for inefficient selection against deleterious mutations in cytochrome oxidase I of asexual bdelloid rotifers	Barraclough,T.G., Fontaneto,D., Ricci,C. and Herniou,E.A.	Mol. Biol. Evol. 24 (9), 1952-1962 (2007)	NA	cytochrome oxidase subunit I	UK.3.2	COI
					Adineta_spp	Adineta vaga isolate UK.5.2 cytochrome oxidase subunit I (COI) gene, partial cds; mitochondrial.	Adineta vaga	134141720	EF173224	Evidence for inefficient selection against deleterious mutations in cytochrome oxidase I of asexual bdelloid rotifers	Barraclough,T.G., Fontaneto,D., Ricci,C. and Herniou,E.A.	Mol. Biol. Evol. 24 (9), 1952-1962 (2007)	NA	cytochrome oxidase subunit I	UK.5.2	COI
					Adineta_spp	Adineta vaga isolate UK.6 cytochrome oxidase subunit I (COI) gene, partial cds; mitochondrial.	Adineta vaga	134141722	EF173225	Evidence for inefficient selection against deleterious mutations in cytochrome oxidase I of asexual bdelloid rotifers	Barraclough,T.G., Fontaneto,D., Ricci,C. and Herniou,E.A.	Mol. Biol. Evol. 24 (9), 1952-1962 (2007)	NA	cytochrome oxidase subunit I	UK.6	COI
					Adineta_spp	Adineta vaga isolate FR.2.1 cytochrome oxidase subunit I (COI) gene, partial cds; mitochondrial.	Adineta vaga	134141724	EF173226	Evidence for inefficient selection against deleterious mutations in cytochrome oxidase I of asexual bdelloid rotifers	Barraclough,T.G., Fontaneto,D., Ricci,C. and Herniou,E.A.	Mol. Biol. Evol. 24 (9), 1952-1962 (2007)	NA	cytochrome oxidase subunit I	FR.2.1	COI
					Adineta_spp	Adineta vaga isolate FR.2.2 cytochrome oxidase subunit I (COI) gene, partial cds; mitochondrial.	Adineta vaga	134141726	EF173227	Evidence for inefficient selection against deleterious mutations in cytochrome oxidase I of asexual bdelloid rotifers	Barraclough,T.G., Fontaneto,D., Ricci,C. and Herniou,E.A.	Mol. Biol. Evol. 24 (9), 1952-1962 (2007)	NA	cytochrome oxidase subunit I	FR.2.2	COI
					Adineta_spp	Adineta sp. UK.4 cytochrome oxidase subunit I (COI) gene, partial cds; mitochondrial.	Adineta sp. UK.4	134141728	EF173228	Evidence for inefficient selection against deleterious mutations in cytochrome oxidase I of asexual bdelloid rotifers	Barraclough,T.G., Fontaneto,D., Ricci,C. and Herniou,E.A.	Mol. Biol. Evol. 24 (9), 1952-1962 (2007)	NA	cytochrome oxidase subunit I	UK.4	COI
					Adineta_spp	Adineta vaga isolate UK.7 cytochrome oxidase subunit I (COI) gene, partial cds; mitochondrial.	Adineta vaga	134141730	EF173229	Evidence for inefficient selection against deleterious mutations in cytochrome oxidase I of asexual bdelloid rotifers	Barraclough,T.G., Fontaneto,D., Ricci,C. and Herniou,E.A.	Mol. Biol. Evol. 24 (9), 1952-1962 (2007)	NA	cytochrome oxidase subunit I	UK.7	COI
					Adineta_spp	Adineta vaga isolate NZ.1.1 cytochrome oxidase subunit I (COI) gene, partial cds; mitochondrial.	Adineta vaga	134141732	EF173230	Evidence for inefficient selection against deleterious mutations in cytochrome oxidase I of asexual bdelloid rotifers	Barraclough,T.G., Fontaneto,D., Ricci,C. and Herniou,E.A.	Mol. Biol. Evol. 24 (9), 1952-1962 (2007)	NA	cytochrome oxidase subunit I	NZ.1.1	COI
					Adineta_spp	Adineta vaga isolate NZ.1.2 cytochrome oxidase subunit I (COI) gene, partial cds; mitochondrial.	Adineta vaga	134141734	EF173231	Evidence for inefficient selection against deleterious mutations in cytochrome oxidase I of asexual bdelloid rotifers	Barraclough,T.G., Fontaneto,D., Ricci,C. and Herniou,E.A.	Mol. Biol. Evol. 24 (9), 1952-1962 (2007)	NA	cytochrome oxidase subunit I	NZ.1.2	COI
					Adineta_spp	Adineta vaga isolate NZ.1.3 cytochrome oxidase subunit I (COI) gene, partial cds; mitochondrial.	Adineta vaga	134141736	EF173232	Evidence for inefficient selection against deleterious mutations in cytochrome oxidase I of asexual bdelloid rotifers	Barraclough,T.G., Fontaneto,D., Ricci,C. and Herniou,E.A.	Mol. Biol. Evol. 24 (9), 1952-1962 (2007)	NA	cytochrome oxidase subunit I	NZ.1.3	COI
					Adineta_spp	Adineta vaga isolate NZ.1.4 cytochrome oxidase subunit I (COI) gene, partial cds; mitochondrial.	Adineta vaga	134141738	EF173233	Evidence for inefficient selection against deleterious mutations in cytochrome oxidase I of asexual bdelloid rotifers	Barraclough,T.G., Fontaneto,D., Ricci,C. and Herniou,E.A.	Mol. Biol. Evol. 24 (9), 1952-1962 (2007)	NA	cytochrome oxidase subunit I	NZ.1.4	COI
					Adineta_spp	Adineta vaga isolate AU.1 cytochrome oxidase subunit I (COI) gene, partial cds; mitochondrial.	Adineta vaga	134141740	EF173234	Evidence for inefficient selection against deleterious mutations in cytochrome oxidase I of asexual bdelloid rotifers	Barraclough,T.G., Fontaneto,D., Ricci,C. and Herniou,E.A.	Mol. Biol. Evol. 24 (9), 1952-1962 (2007)	NA	cytochrome oxidase subunit I	AU.1	COI
					Adineta_spp	Adineta vaga isolate AU.2 cytochrome oxidase subunit I (COI) gene, partial cds; mitochondrial.	Adineta vaga	134141742	EF173235	Evidence for inefficient selection against deleterious mutations in cytochrome oxidase I of asexual bdelloid rotifers	Barraclough,T.G., Fontaneto,D., Ricci,C. and Herniou,E.A.	Mol. Biol. Evol. 24 (9), 1952-1962 (2007)	NA	cytochrome oxidase subunit I	AU.2	COI
					Adineta_spp	Adineta vaga isolate AU.3 cytochrome oxidase subunit I (COI) gene, partial cds; mitochondrial.	Adineta vaga	134141744	EF173236	Evidence for inefficient selection against deleterious mutations in cytochrome oxidase I of asexual bdelloid rotifers	Barraclough,T.G., Fontaneto,D., Ricci,C. and Herniou,E.A.	Mol. Biol. Evol. 24 (9), 1952-1962 (2007)	NA	cytochrome oxidase subunit I	AU.3	COI
					Adineta_spp	Adineta vaga isolate AU.4 cytochrome oxidase subunit I (COI) gene, partial cds; mitochondrial.	Adineta vaga	134141746	EF173237	Evidence for inefficient selection against deleterious mutations in cytochrome oxidase I of asexual bdelloid rotifers	Barraclough,T.G., Fontaneto,D., Ricci,C. and Herniou,E.A.	Mol. Biol. Evol. 24 (9), 1952-1962 (2007)	NA	cytochrome oxidase subunit I	AU.4	COI
					Adineta_spp	Adineta vaga isolate AU.5 cytochrome oxidase subunit I (COI) gene, partial cds; mitochondrial.	Adineta vaga	134141748	EF173238	Evidence for inefficient selection against deleterious mutations in cytochrome oxidase I of asexual bdelloid rotifers	Barraclough,T.G., Fontaneto,D., Ricci,C. and Herniou,E.A.	Mol. Biol. Evol. 24 (9), 1952-1962 (2007)	NA	cytochrome oxidase subunit I	AU.5	COI
					Adineta_spp	Adineta vaga isolate UK.13 cytochrome oxidase subunit I (COI) gene, partial cds; mitochondrial.	Adineta vaga	134141750	EF173239	Evidence for inefficient selection against deleterious mutations in cytochrome oxidase I of asexual bdelloid rotifers	Barraclough,T.G., Fontaneto,D., Ricci,C. and Herniou,E.A.	Mol. Biol. Evol. 24 (9), 1952-1962 (2007)	NA	cytochrome oxidase subunit I	UK.13	COI
					Adineta_spp	Adineta vaga isolate UK.8.1 cytochrome oxidase subunit I (COI) gene, partial cds; mitochondrial.	Adineta vaga	134141752	EF173240	Evidence for inefficient selection against deleterious mutations in cytochrome oxidase I of asexual bdelloid rotifers	Barraclough,T.G., Fontaneto,D., Ricci,C. and Herniou,E.A.	Mol. Biol. Evol. 24 (9), 1952-1962 (2007)	NA	cytochrome oxidase subunit I	UK.8.1	COI
					Adineta_spp	Adineta vaga isolate UK.8.2 cytochrome oxidase subunit I (COI) gene, partial cds; mitochondrial.	Adineta vaga	134141754	EF173241	Evidence for inefficient selection against deleterious mutations in cytochrome oxidase I of asexual bdelloid rotifers	Barraclough,T.G., Fontaneto,D., Ricci,C. and Herniou,E.A.	Mol. Biol. Evol. 24 (9), 1952-1962 (2007)	NA	cytochrome oxidase subunit I	UK.8.2	COI
					Adineta_spp	Adineta vaga isolate UK.9 cytochrome oxidase subunit I (COI) gene, partial cds; mitochondrial.	Adineta vaga	134141756	EF173242	Evidence for inefficient selection against deleterious mutations in cytochrome oxidase I of asexual bdelloid rotifers	Barraclough,T.G., Fontaneto,D., Ricci,C. and Herniou,E.A.	Mol. Biol. Evol. 24 (9), 1952-1962 (2007)	NA	cytochrome oxidase subunit I	UK.9	COI
					Adineta_spp	Adineta vaga isolate FR.3.1 cytochrome oxidase subunit I (COI) gene, partial cds; mitochondrial.	Adineta vaga	134141758	EF173243	Evidence for inefficient selection against deleterious mutations in cytochrome oxidase I of asexual bdelloid rotifers	Barraclough,T.G., Fontaneto,D., Ricci,C. and Herniou,E.A.	Mol. Biol. Evol. 24 (9), 1952-1962 (2007)	NA	cytochrome oxidase subunit I	FR.3.1	COI
					Adineta_spp	Adineta vaga isolate FR.3.2 cytochrome oxidase subunit I (COI) gene, partial cds; mitochondrial.	Adineta vaga	134141760	EF173244	Evidence for inefficient selection against deleterious mutations in cytochrome oxidase I of asexual bdelloid rotifers	Barraclough,T.G., Fontaneto,D., Ricci,C. and Herniou,E.A.	Mol. Biol. Evol. 24 (9), 1952-1962 (2007)	NA	cytochrome oxidase subunit I	FR.3.2	COI
					Adineta_spp	Adineta vaga isolate ES.1 cytochrome oxidase subunit I (COI) gene, partial cds; mitochondrial.	Adineta vaga	134141762	EF173245	Evidence for inefficient selection against deleterious mutations in cytochrome oxidase I of asexual bdelloid rotifers	Barraclough,T.G., Fontaneto,D., Ricci,C. and Herniou,E.A.	Mol. Biol. Evol. 24 (9), 1952-1962 (2007)	NA	cytochrome oxidase subunit I	ES.1	COI
					Adineta_spp	Adineta vaga isolate ES.2.1 cytochrome oxidase subunit I (COI) gene, partial cds; mitochondrial.	Adineta vaga	134141764	EF173246	Evidence for inefficient selection against deleterious mutations in cytochrome oxidase I of asexual bdelloid rotifers	Barraclough,T.G., Fontaneto,D., Ricci,C. and Herniou,E.A.	Mol. Biol. Evol. 24 (9), 1952-1962 (2007)	NA	cytochrome oxidase subunit I	ES.2.1	COI
					Adineta_spp	Adineta vaga isolate ES.2.2 cytochrome oxidase subunit I (COI) gene, partial cds; mitochondrial.	Adineta vaga	134141766	EF173247	Evidence for inefficient selection against deleterious mutations in cytochrome oxidase I of asexual bdelloid rotifers	Barraclough,T.G., Fontaneto,D., Ricci,C. and Herniou,E.A.	Mol. Biol. Evol. 24 (9), 1952-1962 (2007)	NA	cytochrome oxidase subunit I	ES.2.2	COI
					Adineta_spp	Adineta vaga isolate UK.10 cytochrome oxidase subunit I (COI) gene, partial cds; mitochondrial.	Adineta vaga	134141768	EF173248	Evidence for inefficient selection against deleterious mutations in cytochrome oxidase I of asexual bdelloid rotifers	Barraclough,T.G., Fontaneto,D., Ricci,C. and Herniou,E.A.	Mol. Biol. Evol. 24 (9), 1952-1962 (2007)	NA	cytochrome oxidase subunit I	UK.10	COI
					Adineta_spp	Adineta vaga isolate UK.11 cytochrome oxidase subunit I (COI) gene, partial cds; mitochondrial.	Adineta vaga	134141770	EF173249	Evidence for inefficient selection against deleterious mutations in cytochrome oxidase I of asexual bdelloid rotifers	Barraclough,T.G., Fontaneto,D., Ricci,C. and Herniou,E.A.	Mol. Biol. Evol. 24 (9), 1952-1962 (2007)	NA	cytochrome oxidase subunit I	UK.11	COI
					Adineta_spp	Adineta vaga isolate UK.12 cytochrome oxidase subunit I (COI) gene, partial cds; mitochondrial.	Adineta vaga	134141772	EF173250	Evidence for inefficient selection against deleterious mutations in cytochrome oxidase I of asexual bdelloid rotifers	Barraclough,T.G., Fontaneto,D., Ricci,C. and Herniou,E.A.	Mol. Biol. Evol. 24 (9), 1952-1962 (2007)	NA	cytochrome oxidase subunit I	UK.12	COI
					Adineta_spp	Adineta vaga isolate TZ.1.1 cytochrome oxidase subunit I (COI) gene, partial cds; mitochondrial.	Adineta vaga	134141774	EF173251	Evidence for inefficient selection against deleterious mutations in cytochrome oxidase I of asexual bdelloid rotifers	Barraclough,T.G., Fontaneto,D., Ricci,C. and Herniou,E.A.	Mol. Biol. Evol. 24 (9), 1952-1962 (2007)	NA	cytochrome oxidase subunit I	TZ.1.1	COI
					Adineta_spp	Adineta vaga isolate TZ.1.2 cytochrome oxidase subunit I (COI) gene, partial cds; mitochondrial.	Adineta vaga	134141776	EF173252	Evidence for inefficient selection against deleterious mutations in cytochrome oxidase I of asexual bdelloid rotifers	Barraclough,T.G., Fontaneto,D., Ricci,C. and Herniou,E.A.	Mol. Biol. Evol. 24 (9), 1952-1962 (2007)	NA	cytochrome oxidase subunit I	TZ.1.2	COI
					Adineta_spp	Adineta vaga isolate TZ.1.3 cytochrome oxidase subunit I (COI) gene, partial cds; mitochondrial.	Adineta vaga	134141778	EF173253	Evidence for inefficient selection against deleterious mutations in cytochrome oxidase I of asexual bdelloid rotifers	Barraclough,T.G., Fontaneto,D., Ricci,C. and Herniou,E.A.	Mol. Biol. Evol. 24 (9), 1952-1962 (2007)	NA	cytochrome oxidase subunit I	TZ.1.3	COI
					Adineta_spp	Adineta vaga isolate TZ.2.1 cytochrome oxidase subunit I (COI) gene, partial cds; mitochondrial.	Adineta vaga	134141780	EF173254	Evidence for inefficient selection against deleterious mutations in cytochrome oxidase I of asexual bdelloid rotifers	Barraclough,T.G., Fontaneto,D., Ricci,C. and Herniou,E.A.	Mol. Biol. Evol. 24 (9), 1952-1962 (2007)	NA	cytochrome oxidase subunit I	TZ.2.1	COI
					Adineta_spp	Adineta vaga isolate TZ.2.2 cytochrome oxidase subunit I (COI) gene, partial cds; mitochondrial.	Adineta vaga	134141782	EF173255	Evidence for inefficient selection against deleterious mutations in cytochrome oxidase I of asexual bdelloid rotifers	Barraclough,T.G., Fontaneto,D., Ricci,C. and Herniou,E.A.	Mol. Biol. Evol. 24 (9), 1952-1962 (2007)	NA	cytochrome oxidase subunit I	TZ.2.2	COI
					Adineta_spp	Adineta vaga isolate TZ.2.3 cytochrome oxidase subunit I (COI) gene, partial cds; mitochondrial.	Adineta vaga	134141784	EF173256	Evidence for inefficient selection against deleterious mutations in cytochrome oxidase I of asexual bdelloid rotifers	Barraclough,T.G., Fontaneto,D., Ricci,C. and Herniou,E.A.	Mol. Biol. Evol. 24 (9), 1952-1962 (2007)	NA	cytochrome oxidase subunit I	TZ.2.3	COI
					Adineta_spp	Adineta vaga isolate TZ.2.4 cytochrome oxidase subunit I (COI) gene, partial cds; mitochondrial.	Adineta vaga	134141786	EF173257	Evidence for inefficient selection against deleterious mutations in cytochrome oxidase I of asexual bdelloid rotifers	Barraclough,T.G., Fontaneto,D., Ricci,C. and Herniou,E.A.	Mol. Biol. Evol. 24 (9), 1952-1962 (2007)	NA	cytochrome oxidase subunit I	TZ.2.4	COI
					Adineta_spp	Adineta vaga isolate TZ.2.5 cytochrome oxidase subunit I (COI) gene, partial cds; mitochondrial.	Adineta vaga	134141788	EF173258	Evidence for inefficient selection against deleterious mutations in cytochrome oxidase I of asexual bdelloid rotifers	Barraclough,T.G., Fontaneto,D., Ricci,C. and Herniou,E.A.	Mol. Biol. Evol. 24 (9), 1952-1962 (2007)	NA	cytochrome oxidase subunit I	TZ.2.5	COI
					Adineta_spp	Adineta vaga isolate TZ.3.1 cytochrome oxidase subunit I (COI) gene, partial cds; mitochondrial.	Adineta vaga	134141790	EF173259	Evidence for inefficient selection against deleterious mutations in cytochrome oxidase I of asexual bdelloid rotifers	Barraclough,T.G., Fontaneto,D., Ricci,C. and Herniou,E.A.	Mol. Biol. Evol. 24 (9), 1952-1962 (2007)	NA	cytochrome oxidase subunit I	TZ.3.1	COI
					Adineta_spp	Adineta vaga isolate TZ.3.2 cytochrome oxidase subunit I (COI) gene, partial cds; mitochondrial.	Adineta vaga	134141792	EF173260	Evidence for inefficient selection against deleterious mutations in cytochrome oxidase I of asexual bdelloid rotifers	Barraclough,T.G., Fontaneto,D., Ricci,C. and Herniou,E.A.	Mol. Biol. Evol. 24 (9), 1952-1962 (2007)	NA	cytochrome oxidase subunit I	TZ.3.2	COI
					Adineta_spp	Adineta vaga isolate TZ.3.3 cytochrome oxidase subunit I (COI) gene, partial cds; mitochondrial.	Adineta vaga	134141794	EF173261	Evidence for inefficient selection against deleterious mutations in cytochrome oxidase I of asexual bdelloid rotifers	Barraclough,T.G., Fontaneto,D., Ricci,C. and Herniou,E.A.	Mol. Biol. Evol. 24 (9), 1952-1962 (2007)	NA	cytochrome oxidase subunit I	TZ.3.3	COI
					Adineta_spp	Adineta vaga isolate A.vaga.ES.3 cytochrome oxidase subunit I gene, partial cds; mitochondrial.	Adineta vaga	157365246	EF650483	Clustering in Bdelloid rotifers	Herniou,E.A. and Fontaneto,D.	Unpublished	Spain	cytochrome oxidase subunit I	A.vaga.ES.3	COI
					Adineta_spp	Adineta barbata isolate UK.a.1 cytochrome oxidase subunit I (cox1) gene, partial cds; mitochondrial.	Adineta barbata	209405601	EU751023	Inconsistent estimates of diversity between traditional and DNA taxonomy in bdelloid rotifers	Kaya,M., Herniou,E.A., Barraclough,T.G. and Fontaneto,D.	Org. Divers. Evol. 9 (1), 3-12 (2009)	NA	cytochrome oxidase subunit I	UK.a.1	COI
					Adineta_spp	Adineta barbata isolate UK.a.2 cytochrome oxidase subunit I (cox1) gene, partial cds; mitochondrial.	Adineta barbata	209405603	EU751024	Inconsistent estimates of diversity between traditional and DNA taxonomy in bdelloid rotifers	Kaya,M., Herniou,E.A., Barraclough,T.G. and Fontaneto,D.	Org. Divers. Evol. 9 (1), 3-12 (2009)	NA	cytochrome oxidase subunit I	UK.a.2	COI
					Adineta_spp	Adineta barbata isolate UK.a.3 cytochrome oxidase subunit I (cox1) gene, partial cds; mitochondrial.	Adineta barbata	209405605	EU751025	Inconsistent estimates of diversity between traditional and DNA taxonomy in bdelloid rotifers	Kaya,M., Herniou,E.A., Barraclough,T.G. and Fontaneto,D.	Org. Divers. Evol. 9 (1), 3-12 (2009)	NA	cytochrome oxidase subunit I	UK.a.3	COI
					Adineta_spp	Adineta barbata isolate UK.a.4 cytochrome oxidase subunit I (cox1) gene, partial cds; mitochondrial.	Adineta barbata	209405607	EU751026	Inconsistent estimates of diversity between traditional and DNA taxonomy in bdelloid rotifers	Kaya,M., Herniou,E.A., Barraclough,T.G. and Fontaneto,D.	Org. Divers. Evol. 9 (1), 3-12 (2009)	NA	cytochrome oxidase subunit I	UK.a.4	COI
					Adineta_spp	Adineta barbata isolate UK.a.5 cytochrome oxidase subunit I (cox1) gene, partial cds; mitochondrial.	Adineta barbata	209405609	EU751027	Inconsistent estimates of diversity between traditional and DNA taxonomy in bdelloid rotifers	Kaya,M., Herniou,E.A., Barraclough,T.G. and Fontaneto,D.	Org. Divers. Evol. 9 (1), 3-12 (2009)	NA	cytochrome oxidase subunit I	UK.a.5	COI
					Adineta_spp	Adineta barbata isolate UK.a.6 cytochrome oxidase subunit I (cox1) gene, partial cds; mitochondrial.	Adineta barbata	209405611	EU751028	Inconsistent estimates of diversity between traditional and DNA taxonomy in bdelloid rotifers	Kaya,M., Herniou,E.A., Barraclough,T.G. and Fontaneto,D.	Org. Divers. Evol. 9 (1), 3-12 (2009)	NA	cytochrome oxidase subunit I	UK.a.6	COI
					Adineta_spp	Adineta barbata isolate UK.a cytochrome oxidase subunit I (cox1) gene, partial cds; mitochondrial.	Adineta barbata	209405613	EU751029	Inconsistent estimates of diversity between traditional and DNA taxonomy in bdelloid rotifers	Kaya,M., Herniou,E.A., Barraclough,T.G. and Fontaneto,D.	Org. Divers. Evol. 9 (1), 3-12 (2009)	NA	cytochrome oxidase subunit I	UK.a	COI
					Adineta_spp	Adineta vaga isolate UK.a.1 cytochrome oxidase subunit I (cox1) gene, partial cds; mitochondrial.	Adineta vaga	209405709	EU751077	Inconsistent estimates of diversity between traditional and DNA taxonomy in bdelloid rotifers	Kaya,M., Herniou,E.A., Barraclough,T.G. and Fontaneto,D.	Org. Divers. Evol. 9 (1), 3-12 (2009)	NA	cytochrome oxidase subunit I	UK.a.1	COI
					Adineta_spp	Adineta vaga isolate UK.a cytochrome oxidase subunit I (cox1) gene, partial cds; mitochondrial.	Adineta vaga	209405711	EU751078	Inconsistent estimates of diversity between traditional and DNA taxonomy in bdelloid rotifers	Kaya,M., Herniou,E.A., Barraclough,T.G. and Fontaneto,D.	Org. Divers. Evol. 9 (1), 3-12 (2009)	NA	cytochrome oxidase subunit I	UK.a	COI
					Adineta_spp	Adineta steineri isolate UK.a cytochrome oxidase subunit I (cox1) gene, partial cds; mitochondrial.	Adineta steineri	209405715	EU751080	Inconsistent estimates of diversity between traditional and DNA taxonomy in bdelloid rotifers	Kaya,M., Herniou,E.A., Barraclough,T.G. and Fontaneto,D.	Org. Divers. Evol. 9 (1), 3-12 (2009)	NA	cytochrome oxidase subunit I	UK.a	COI
					Adineta_spp	Adineta steineri isolate UK.b cytochrome oxidase subunit I (cox1) gene, partial cds; mitochondrial.	Adineta steineri	209405717	EU751081	Inconsistent estimates of diversity between traditional and DNA taxonomy in bdelloid rotifers	Kaya,M., Herniou,E.A., Barraclough,T.G. and Fontaneto,D.	Org. Divers. Evol. 9 (1), 3-12 (2009)	NA	cytochrome oxidase subunit I	UK.b	COI
					Adineta_spp	Adineta vaga isolate TU.a.1 cytochrome oxidase subunit I (cox1) gene, partial cds; mitochondrial.	Adineta vaga	209405883	EU751164	Inconsistent estimates of diversity between traditional and DNA taxonomy in bdelloid rotifers	Kaya,M., Herniou,E.A., Barraclough,T.G. and Fontaneto,D.	Org. Divers. Evol. 9 (1), 3-12 (2009)	NA	cytochrome oxidase subunit I	TU.a.1	COI
					Adineta_spp	Adineta vaga isolate TU.a.2 cytochrome oxidase subunit I (cox1) gene, partial cds; mitochondrial.	Adineta vaga	209405885	EU751165	Inconsistent estimates of diversity between traditional and DNA taxonomy in bdelloid rotifers	Kaya,M., Herniou,E.A., Barraclough,T.G. and Fontaneto,D.	Org. Divers. Evol. 9 (1), 3-12 (2009)	NA	cytochrome oxidase subunit I	TU.a.2	COI
					Adineta_spp	Adineta vaga isolate TU.a.3 cytochrome oxidase subunit I (cox1) gene, partial cds; mitochondrial.	Adineta vaga	209405887	EU751166	Inconsistent estimates of diversity between traditional and DNA taxonomy in bdelloid rotifers	Kaya,M., Herniou,E.A., Barraclough,T.G. and Fontaneto,D.	Org. Divers. Evol. 9 (1), 3-12 (2009)	NA	cytochrome oxidase subunit I	TU.a.3	COI
					Adineta_spp	Adineta vaga isolate TU.a cytochrome oxidase subunit I (cox1) gene, partial cds; mitochondrial.	Adineta vaga	209405889	EU751167	Inconsistent estimates of diversity between traditional and DNA taxonomy in bdelloid rotifers	Kaya,M., Herniou,E.A., Barraclough,T.G. and Fontaneto,D.	Org. Divers. Evol. 9 (1), 3-12 (2009)	NA	cytochrome oxidase subunit I	TU.a	COI
					Adineta_spp	Adineta vaga isolate TU.b cytochrome oxidase subunit I (cox1) gene, partial cds; mitochondrial.	Adineta vaga	209405891	EU751168	Inconsistent estimates of diversity between traditional and DNA taxonomy in bdelloid rotifers	Kaya,M., Herniou,E.A., Barraclough,T.G. and Fontaneto,D.	Org. Divers. Evol. 9 (1), 3-12 (2009)	NA	cytochrome oxidase subunit I	TU.b	COI
					Adineta_spp	Adineta vaga isolate TU.c cytochrome oxidase subunit I (cox1) gene, partial cds; mitochondrial.	Adineta vaga	209405893	EU751169	Inconsistent estimates of diversity between traditional and DNA taxonomy in bdelloid rotifers	Kaya,M., Herniou,E.A., Barraclough,T.G. and Fontaneto,D.	Org. Divers. Evol. 9 (1), 3-12 (2009)	NA	cytochrome oxidase subunit I	TU.c	COI
					Adineta_spp	Adineta vaga isolate TU.d cytochrome oxidase subunit I (cox1) gene, partial cds; mitochondrial.	Adineta vaga	209405895	EU751170	Inconsistent estimates of diversity between traditional and DNA taxonomy in bdelloid rotifers	Kaya,M., Herniou,E.A., Barraclough,T.G. and Fontaneto,D.	Org. Divers. Evol. 9 (1), 3-12 (2009)	NA	cytochrome oxidase subunit I	TU.d	COI
					Adineta_spp	Adineta vaga isolate TU.e cytochrome oxidase subunit I (cox1) gene, partial cds; mitochondrial.	Adineta vaga	209405897	EU751171	Inconsistent estimates of diversity between traditional and DNA taxonomy in bdelloid rotifers	Kaya,M., Herniou,E.A., Barraclough,T.G. and Fontaneto,D.	Org. Divers. Evol. 9 (1), 3-12 (2009)	NA	cytochrome oxidase subunit I	TU.e	COI
					Adineta_spp	Adineta vaga isolate TU.f cytochrome oxidase subunit I (cox1) gene, partial cds; mitochondrial.	Adineta vaga	209405899	EU751172	Inconsistent estimates of diversity between traditional and DNA taxonomy in bdelloid rotifers	Kaya,M., Herniou,E.A., Barraclough,T.G. and Fontaneto,D.	Org. Divers. Evol. 9 (1), 3-12 (2009)	NA	cytochrome oxidase subunit I	TU.f	COI
					Adineta_spp	Adineta vaga isolate TU.g cytochrome oxidase subunit I (cox1) gene, partial cds; mitochondrial.	Adineta vaga	209405901	EU751173	Inconsistent estimates of diversity between traditional and DNA taxonomy in bdelloid rotifers	Kaya,M., Herniou,E.A., Barraclough,T.G. and Fontaneto,D.	Org. Divers. Evol. 9 (1), 3-12 (2009)	NA	cytochrome oxidase subunit I	TU.g	COI
					Adineta_spp	Adineta vaga isolate TU.h cytochrome oxidase subunit I (cox1) gene, partial cds; mitochondrial.	Adineta vaga	209405903	EU751174	Inconsistent estimates of diversity between traditional and DNA taxonomy in bdelloid rotifers	Kaya,M., Herniou,E.A., Barraclough,T.G. and Fontaneto,D.	Org. Divers. Evol. 9 (1), 3-12 (2009)	NA	cytochrome oxidase subunit I	TU.h	COI
					Adineta_spp	Adineta vaga isolate TU.i cytochrome oxidase subunit I (cox1) gene, partial cds; mitochondrial.	Adineta vaga	209405905	EU751175	Inconsistent estimates of diversity between traditional and DNA taxonomy in bdelloid rotifers	Kaya,M., Herniou,E.A., Barraclough,T.G. and Fontaneto,D.	Org. Divers. Evol. 9 (1), 3-12 (2009)	NA	cytochrome oxidase subunit I	TU.i	COI
					Adineta_spp	Adineta vaga isolate TU.j cytochrome oxidase subunit I (cox1) gene, partial cds; mitochondrial.	Adineta vaga	209405907	EU751176	Inconsistent estimates of diversity between traditional and DNA taxonomy in bdelloid rotifers	Kaya,M., Herniou,E.A., Barraclough,T.G. and Fontaneto,D.	Org. Divers. Evol. 9 (1), 3-12 (2009)	NA	cytochrome oxidase subunit I	TU.j	COI
					Adineta_spp	Adineta vaga isolate TU.k cytochrome oxidase subunit I (cox1) gene, partial cds; mitochondrial.	Adineta vaga	209405909	EU751177	Inconsistent estimates of diversity between traditional and DNA taxonomy in bdelloid rotifers	Kaya,M., Herniou,E.A., Barraclough,T.G. and Fontaneto,D.	Org. Divers. Evol. 9 (1), 3-12 (2009)	NA	cytochrome oxidase subunit I	TU.k	COI
					Adineta_spp	Adineta vaga isolate TU.l cytochrome oxidase subunit I (cox1) gene, partial cds; mitochondrial.	Adineta vaga	209405911	EU751178	Inconsistent estimates of diversity between traditional and DNA taxonomy in bdelloid rotifers	Kaya,M., Herniou,E.A., Barraclough,T.G. and Fontaneto,D.	Org. Divers. Evol. 9 (1), 3-12 (2009)	NA	cytochrome oxidase subunit I	TU.l	COI
					Adineta_spp	Adineta vaga isolate TU.m cytochrome oxidase subunit I (cox1) gene, partial cds; mitochondrial.	Adineta vaga	209405913	EU751179	Inconsistent estimates of diversity between traditional and DNA taxonomy in bdelloid rotifers	Kaya,M., Herniou,E.A., Barraclough,T.G. and Fontaneto,D.	Org. Divers. Evol. 9 (1), 3-12 (2009)	NA	cytochrome oxidase subunit I	TU.m	COI
					Adineta_spp	Adineta vaga isolate TU.n cytochrome oxidase subunit I (cox1) gene, partial cds; mitochondrial.	Adineta vaga	209405981	EU751213	Inconsistent estimates of diversity between traditional and DNA taxonomy in bdelloid rotifers	Kaya,M., Herniou,E.A., Barraclough,T.G. and Fontaneto,D.	Org. Divers. Evol. 9 (1), 3-12 (2009)	NA	cytochrome oxidase subunit I	TU.n	COI
					Adineta_spp	Adineta vaga isolate TU.o cytochrome oxidase subunit I (cox1) gene, partial cds; mitochondrial.	Adineta vaga	209405983	EU751214	Inconsistent estimates of diversity between traditional and DNA taxonomy in bdelloid rotifers	Kaya,M., Herniou,E.A., Barraclough,T.G. and Fontaneto,D.	Org. Divers. Evol. 9 (1), 3-12 (2009)	NA	cytochrome oxidase subunit I	TU.o	COI
					Adineta_spp	Adineta vaga isolate UK.b.1 cytochrome oxidase subunit I (cox1) gene, partial cds; mitochondrial.	Adineta vaga	209406049	EU751247	Inconsistent estimates of diversity between traditional and DNA taxonomy in bdelloid rotifers	Kaya,M., Herniou,E.A., Barraclough,T.G. and Fontaneto,D.	Org. Divers. Evol. 9 (1), 3-12 (2009)	NA	cytochrome oxidase subunit I	UK.b.1	COI
					Adineta_spp	Adineta vaga isolate UK.b.2 cytochrome oxidase subunit I (cox1) gene, partial cds; mitochondrial.	Adineta vaga	209406051	EU751248	Inconsistent estimates of diversity between traditional and DNA taxonomy in bdelloid rotifers	Kaya,M., Herniou,E.A., Barraclough,T.G. and Fontaneto,D.	Org. Divers. Evol. 9 (1), 3-12 (2009)	NA	cytochrome oxidase subunit I	UK.b.2	COI
					Adineta_spp	Adineta vaga isolate UK.b.3 cytochrome oxidase subunit I (cox1) gene, partial cds; mitochondrial.	Adineta vaga	209406053	EU751249	Inconsistent estimates of diversity between traditional and DNA taxonomy in bdelloid rotifers	Kaya,M., Herniou,E.A., Barraclough,T.G. and Fontaneto,D.	Org. Divers. Evol. 9 (1), 3-12 (2009)	NA	cytochrome oxidase subunit I	UK.b.3	COI
					Adineta_spp	Adineta vaga isolate UK.b.4 cytochrome oxidase subunit I (cox1) gene, partial cds; mitochondrial.	Adineta vaga	209406055	EU751250	Inconsistent estimates of diversity between traditional and DNA taxonomy in bdelloid rotifers	Kaya,M., Herniou,E.A., Barraclough,T.G. and Fontaneto,D.	Org. Divers. Evol. 9 (1), 3-12 (2009)	NA	cytochrome oxidase subunit I	UK.b.4	COI
					Adineta_spp	Adineta vaga isolate UK.b.5 cytochrome oxidase subunit I (cox1) gene, partial cds; mitochondrial.	Adineta vaga	209406057	EU751251	Inconsistent estimates of diversity between traditional and DNA taxonomy in bdelloid rotifers	Kaya,M., Herniou,E.A., Barraclough,T.G. and Fontaneto,D.	Org. Divers. Evol. 9 (1), 3-12 (2009)	NA	cytochrome oxidase subunit I	UK.b.5	COI
					Adineta_spp	Adineta vaga isolate UK.b.6 cytochrome oxidase subunit I (cox1) gene, partial cds; mitochondrial.	Adineta vaga	209406059	EU751252	Inconsistent estimates of diversity between traditional and DNA taxonomy in bdelloid rotifers	Kaya,M., Herniou,E.A., Barraclough,T.G. and Fontaneto,D.	Org. Divers. Evol. 9 (1), 3-12 (2009)	NA	cytochrome oxidase subunit I	UK.b.6	COI
					Adineta_spp	Adineta vaga isolate UK.b.7 cytochrome oxidase subunit I (cox1) gene, partial cds; mitochondrial.	Adineta vaga	209406061	EU751253	Inconsistent estimates of diversity between traditional and DNA taxonomy in bdelloid rotifers	Kaya,M., Herniou,E.A., Barraclough,T.G. and Fontaneto,D.	Org. Divers. Evol. 9 (1), 3-12 (2009)	NA	cytochrome oxidase subunit I	UK.b.7	COI
					Adineta_spp	Adineta vaga isolate UK.b.8 cytochrome oxidase subunit I (cox1) gene, partial cds; mitochondrial.	Adineta vaga	209406063	EU751254	Inconsistent estimates of diversity between traditional and DNA taxonomy in bdelloid rotifers	Kaya,M., Herniou,E.A., Barraclough,T.G. and Fontaneto,D.	Org. Divers. Evol. 9 (1), 3-12 (2009)	NA	cytochrome oxidase subunit I	UK.b.8	COI
					Adineta_spp	Adineta vaga isolate UK.b.9 cytochrome oxidase subunit I (cox1) gene, partial cds; mitochondrial.	Adineta vaga	209406065	EU751255	Inconsistent estimates of diversity between traditional and DNA taxonomy in bdelloid rotifers	Kaya,M., Herniou,E.A., Barraclough,T.G. and Fontaneto,D.	Org. Divers. Evol. 9 (1), 3-12 (2009)	NA	cytochrome oxidase subunit I	UK.b.9	COI
					Adineta_spp	Adineta vaga isolate UK.b.10 cytochrome oxidase subunit I (cox1) gene, partial cds; mitochondrial.	Adineta vaga	209406067	EU751256	Inconsistent estimates of diversity between traditional and DNA taxonomy in bdelloid rotifers	Kaya,M., Herniou,E.A., Barraclough,T.G. and Fontaneto,D.	Org. Divers. Evol. 9 (1), 3-12 (2009)	NA	cytochrome oxidase subunit I	UK.b.10	COI
					Adineta_spp	Adineta vaga isolate UK.b.11 cytochrome oxidase subunit I (cox1) gene, partial cds; mitochondrial.	Adineta vaga	209406069	EU751257	Inconsistent estimates of diversity between traditional and DNA taxonomy in bdelloid rotifers	Kaya,M., Herniou,E.A., Barraclough,T.G. and Fontaneto,D.	Org. Divers. Evol. 9 (1), 3-12 (2009)	NA	cytochrome oxidase subunit I	UK.b.11	COI
					Adineta_spp	Adineta vaga isolate UK.b.12 cytochrome oxidase subunit I (cox1) gene, partial cds; mitochondrial.	Adineta vaga	209406071	EU751258	Inconsistent estimates of diversity between traditional and DNA taxonomy in bdelloid rotifers	Kaya,M., Herniou,E.A., Barraclough,T.G. and Fontaneto,D.	Org. Divers. Evol. 9 (1), 3-12 (2009)	NA	cytochrome oxidase subunit I	UK.b.12	COI
					Adineta_spp	Adineta vaga isolate UK.b.13 cytochrome oxidase subunit I (cox1) gene, partial cds; mitochondrial.	Adineta vaga	209406073	EU751259	Inconsistent estimates of diversity between traditional and DNA taxonomy in bdelloid rotifers	Kaya,M., Herniou,E.A., Barraclough,T.G. and Fontaneto,D.	Org. Divers. Evol. 9 (1), 3-12 (2009)	NA	cytochrome oxidase subunit I	UK.b.13	COI
					Adineta_spp	Adineta vaga isolate UK.b.14 cytochrome oxidase subunit I (cox1) gene, partial cds; mitochondrial.	Adineta vaga	209406075	EU751260	Inconsistent estimates of diversity between traditional and DNA taxonomy in bdelloid rotifers	Kaya,M., Herniou,E.A., Barraclough,T.G. and Fontaneto,D.	Org. Divers. Evol. 9 (1), 3-12 (2009)	NA	cytochrome oxidase subunit I	UK.b.14	COI
					Adineta_spp	Adineta vaga isolate UK.b.15 cytochrome oxidase subunit I (cox1) gene, partial cds; mitochondrial.	Adineta vaga	209406077	EU751261	Inconsistent estimates of diversity between traditional and DNA taxonomy in bdelloid rotifers	Kaya,M., Herniou,E.A., Barraclough,T.G. and Fontaneto,D.	Org. Divers. Evol. 9 (1), 3-12 (2009)	NA	cytochrome oxidase subunit I	UK.b.15	COI
					Adineta_spp	Adineta vaga isolate UK.b.16 cytochrome oxidase subunit I (cox1) gene, partial cds; mitochondrial.	Adineta vaga	209406079	EU751262	Inconsistent estimates of diversity between traditional and DNA taxonomy in bdelloid rotifers	Kaya,M., Herniou,E.A., Barraclough,T.G. and Fontaneto,D.	Org. Divers. Evol. 9 (1), 3-12 (2009)	NA	cytochrome oxidase subunit I	UK.b.16	COI
					Adineta_spp	Adineta vaga isolate UK.b.17 cytochrome oxidase subunit I (cox1) gene, partial cds; mitochondrial.	Adineta vaga	209406081	EU751263	Inconsistent estimates of diversity between traditional and DNA taxonomy in bdelloid rotifers	Kaya,M., Herniou,E.A., Barraclough,T.G. and Fontaneto,D.	Org. Divers. Evol. 9 (1), 3-12 (2009)	NA	cytochrome oxidase subunit I	UK.b.17	COI
					Adineta_spp	Adineta vaga isolate UK.b.18 cytochrome oxidase subunit I (cox1) gene, partial cds; mitochondrial.	Adineta vaga	209406083	EU751264	Inconsistent estimates of diversity between traditional and DNA taxonomy in bdelloid rotifers	Kaya,M., Herniou,E.A., Barraclough,T.G. and Fontaneto,D.	Org. Divers. Evol. 9 (1), 3-12 (2009)	NA	cytochrome oxidase subunit I	UK.b.18	COI
					Adineta_spp	Adineta vaga isolate UK.b.19 cytochrome oxidase subunit I (cox1) gene, partial cds; mitochondrial.	Adineta vaga	209406085	EU751265	Inconsistent estimates of diversity between traditional and DNA taxonomy in bdelloid rotifers	Kaya,M., Herniou,E.A., Barraclough,T.G. and Fontaneto,D.	Org. Divers. Evol. 9 (1), 3-12 (2009)	NA	cytochrome oxidase subunit I	UK.b.19	COI
					Adineta_spp	Adineta vaga isolate UK.b.20 cytochrome oxidase subunit I (cox1) gene, partial cds; mitochondrial.	Adineta vaga	209406087	EU751266	Inconsistent estimates of diversity between traditional and DNA taxonomy in bdelloid rotifers	Kaya,M., Herniou,E.A., Barraclough,T.G. and Fontaneto,D.	Org. Divers. Evol. 9 (1), 3-12 (2009)	NA	cytochrome oxidase subunit I	UK.b.20	COI
					Adineta_spp	Adineta vaga isolate UK.b.21 cytochrome oxidase subunit I (cox1) gene, partial cds; mitochondrial.	Adineta vaga	209406089	EU751267	Inconsistent estimates of diversity between traditional and DNA taxonomy in bdelloid rotifers	Kaya,M., Herniou,E.A., Barraclough,T.G. and Fontaneto,D.	Org. Divers. Evol. 9 (1), 3-12 (2009)	NA	cytochrome oxidase subunit I	UK.b.21	COI
					Adineta_spp	Adineta vaga isolate UK.b.22 cytochrome oxidase subunit I (cox1) gene, partial cds; mitochondrial.	Adineta vaga	209406091	EU751268	Inconsistent estimates of diversity between traditional and DNA taxonomy in bdelloid rotifers	Kaya,M., Herniou,E.A., Barraclough,T.G. and Fontaneto,D.	Org. Divers. Evol. 9 (1), 3-12 (2009)	NA	cytochrome oxidase subunit I	UK.b.22	COI
					Adineta_spp	Adineta vaga isolate UK.b.23 cytochrome oxidase subunit I (cox1) gene, partial cds; mitochondrial.	Adineta vaga	209406093	EU751269	Inconsistent estimates of diversity between traditional and DNA taxonomy in bdelloid rotifers	Kaya,M., Herniou,E.A., Barraclough,T.G. and Fontaneto,D.	Org. Divers. Evol. 9 (1), 3-12 (2009)	NA	cytochrome oxidase subunit I	UK.b.23	COI
					Adineta_spp	Adineta vaga isolate UK.b.24 cytochrome oxidase subunit I (cox1) gene, partial cds; mitochondrial.	Adineta vaga	209406095	EU751270	Inconsistent estimates of diversity between traditional and DNA taxonomy in bdelloid rotifers	Kaya,M., Herniou,E.A., Barraclough,T.G. and Fontaneto,D.	Org. Divers. Evol. 9 (1), 3-12 (2009)	NA	cytochrome oxidase subunit I	UK.b.24	COI
					Adineta_spp	Adineta vaga isolate UK.b cytochrome oxidase subunit I (cox1) gene, partial cds; mitochondrial.	Adineta vaga	209406097	EU751271	Inconsistent estimates of diversity between traditional and DNA taxonomy in bdelloid rotifers	Kaya,M., Herniou,E.A., Barraclough,T.G. and Fontaneto,D.	Org. Divers. Evol. 9 (1), 3-12 (2009)	NA	cytochrome oxidase subunit I	UK.b	COI
					Adineta_spp	Adineta ricciae isolate AU 1.3 cytochrome oxidase subunit I (COI) gene, partial cds; mitochondrial.	Adineta ricciae	301068820	GQ465591	Cryptic diversity in the genus Adineta Hudson & Gosse, 1886 (Rotifera: Bdelloidea: Adinetidae): a DNA taxonomy approach	Eyres,I., Yakovenko,N. and Fontaneto,D.	Unpublished	Australia	cytochrome oxidase subunit I	AU 1.3	COI
					Adineta_spp	Adineta sp. PO 1 cytochrome oxidase subunit I (COI) gene, partial cds; mitochondrial.	Adineta sp. PO 1	301068822	GQ465592	Cryptic diversity in the genus Adineta Hudson & Gosse, 1886 (Rotifera: Bdelloidea: Adinetidae): a DNA taxonomy approach	Eyres,I., Yakovenko,N. and Fontaneto,D.	Unpublished	Poland	cytochrome oxidase subunit I	PO 1	COI
					Adineta_spp	Adineta sp. UK 6 cytochrome oxidase subunit I (COI) gene, partial cds; mitochondrial.	Adineta sp. UK 6	301068824	GQ465593	Cryptic diversity in the genus Adineta Hudson & Gosse, 1886 (Rotifera: Bdelloidea: Adinetidae): a DNA taxonomy approach	Eyres,I., Yakovenko,N. and Fontaneto,D.	Unpublished	United Kingdom	cytochrome oxidase subunit I	UK 6	COI
					Adineta_spp	Adineta sp. UK 8.1 cytochrome oxidase subunit I (COI) gene, partial cds; mitochondrial.	Adineta sp. UK 8.1	301068826	GQ465594	Cryptic diversity in the genus Adineta Hudson & Gosse, 1886 (Rotifera: Bdelloidea: Adinetidae): a DNA taxonomy approach	Eyres,I., Yakovenko,N. and Fontaneto,D.	Unpublished	United Kingdom	cytochrome oxidase subunit I	UK 8.1	COI
					Adineta_spp	Adineta sp. UK 8.2 cytochrome oxidase subunit I (COI) gene, partial cds; mitochondrial.	Adineta sp. UK 8.2	301068828	GQ465595	Cryptic diversity in the genus Adineta Hudson & Gosse, 1886 (Rotifera: Bdelloidea: Adinetidae): a DNA taxonomy approach	Eyres,I., Yakovenko,N. and Fontaneto,D.	Unpublished	United Kingdom	cytochrome oxidase subunit I	UK 8.2	COI
					Adineta_spp	Adineta sp. UK 9 cytochrome oxidase subunit I (COI) gene, partial cds; mitochondrial.	Adineta sp. UK 9	301068830	GQ465596	Cryptic diversity in the genus Adineta Hudson & Gosse, 1886 (Rotifera: Bdelloidea: Adinetidae): a DNA taxonomy approach	Eyres,I., Yakovenko,N. and Fontaneto,D.	Unpublished	United Kingdom	cytochrome oxidase subunit I	UK 9	COI
					Adineta_spp	Adineta sp. UK 7 cytochrome oxidase subunit I (COI) gene, partial cds; mitochondrial.	Adineta sp. UK 7	301068832	GQ465597	Cryptic diversity in the genus Adineta Hudson & Gosse, 1886 (Rotifera: Bdelloidea: Adinetidae): a DNA taxonomy approach	Eyres,I., Yakovenko,N. and Fontaneto,D.	Unpublished	United Kingdom	cytochrome oxidase subunit I	UK 7	COI
					Adineta_spp	Adineta steineri isolate BG 1 cytochrome oxidase subunit I (COI) gene, partial cds; mitochondrial.	Adineta steineri	301068834	GQ465598	Cryptic diversity in the genus Adineta Hudson & Gosse, 1886 (Rotifera: Bdelloidea: Adinetidae): a DNA taxonomy approach	Eyres,I., Yakovenko,N. and Fontaneto,D.	Unpublished	Bulgaria	cytochrome oxidase subunit I	BG 1	COI
					Adineta_spp	Adineta steineri isolate PO 2 cytochrome oxidase subunit I (COI) gene, partial cds; mitochondrial.	Adineta steineri	301068836	GQ465599	Cryptic diversity in the genus Adineta Hudson & Gosse, 1886 (Rotifera: Bdelloidea: Adinetidae): a DNA taxonomy approach	Eyres,I., Yakovenko,N. and Fontaneto,D.	Unpublished	Poland	cytochrome oxidase subunit I	PO 2	COI
					Adineta_spp	Adineta steineri isolate PO 1 cytochrome oxidase subunit I (COI) gene, partial cds; mitochondrial.	Adineta steineri	301068838	GQ465600	Cryptic diversity in the genus Adineta Hudson & Gosse, 1886 (Rotifera: Bdelloidea: Adinetidae): a DNA taxonomy approach	Eyres,I., Yakovenko,N. and Fontaneto,D.	Unpublished	Poland	cytochrome oxidase subunit I	PO 1	COI
					Adineta_spp	Adineta steineri isolate UK 1 cytochrome oxidase subunit I (COI) gene, partial cds; mitochondrial.	Adineta steineri	301068840	GQ465601	Cryptic diversity in the genus Adineta Hudson & Gosse, 1886 (Rotifera: Bdelloidea: Adinetidae): a DNA taxonomy approach	Eyres,I., Yakovenko,N. and Fontaneto,D.	Unpublished	United Kingdom	cytochrome oxidase subunit I	UK 1	COI
					Adineta_spp	Adineta steineri isolate Ukr 1 cytochrome oxidase subunit I (COI) gene, partial cds; mitochondrial.	Adineta steineri	301068842	GQ465602	Cryptic diversity in the genus Adineta Hudson & Gosse, 1886 (Rotifera: Bdelloidea: Adinetidae): a DNA taxonomy approach	Eyres,I., Yakovenko,N. and Fontaneto,D.	Unpublished	Ukraine	cytochrome oxidase subunit I	Ukr 1	COI
					Adineta_spp	Adineta steineri isolate Ukr 2.2 cytochrome oxidase subunit I (COI) gene, partial cds; mitochondrial.	Adineta steineri	301068844	GQ465603	Cryptic diversity in the genus Adineta Hudson & Gosse, 1886 (Rotifera: Bdelloidea: Adinetidae): a DNA taxonomy approach	Eyres,I., Yakovenko,N. and Fontaneto,D.	Unpublished	Ukraine	cytochrome oxidase subunit I	Ukr 2.2	COI
					Adineta_spp	Adineta steineri isolate Ukr 2.1 cytochrome oxidase subunit I (COI) gene, partial cds; mitochondrial.	Adineta steineri	301068846	GQ465604	Cryptic diversity in the genus Adineta Hudson & Gosse, 1886 (Rotifera: Bdelloidea: Adinetidae): a DNA taxonomy approach	Eyres,I., Yakovenko,N. and Fontaneto,D.	Unpublished	Ukraine	cytochrome oxidase subunit I	Ukr 2.1	COI
					Adineta_spp	Adineta steineri isolate Ukr 3 cytochrome oxidase subunit I (COI) gene, partial cds; mitochondrial.	Adineta steineri	301068848	GQ465605	Cryptic diversity in the genus Adineta Hudson & Gosse, 1886 (Rotifera: Bdelloidea: Adinetidae): a DNA taxonomy approach	Eyres,I., Yakovenko,N. and Fontaneto,D.	Unpublished	Ukraine	cytochrome oxidase subunit I	Ukr 3	COI
					Adineta_spp	Adineta vaga isolate AT 1 cytochrome oxidase subunit I (COI) gene, partial cds; mitochondrial.	Adineta vaga	301068850	GQ465606	Cryptic diversity in the genus Adineta Hudson & Gosse, 1886 (Rotifera: Bdelloidea: Adinetidae): a DNA taxonomy approach	Eyres,I., Yakovenko,N. and Fontaneto,D.	Unpublished	Austria	cytochrome oxidase subunit I	AT 1	COI
					Adineta_spp	Adineta vaga isolate IT 2 cytochrome oxidase subunit I (COI) gene, partial cds; mitochondrial.	Adineta vaga	301068852	GQ465607	Cryptic diversity in the genus Adineta Hudson & Gosse, 1886 (Rotifera: Bdelloidea: Adinetidae): a DNA taxonomy approach	Eyres,I., Yakovenko,N. and Fontaneto,D.	Unpublished	Italy	cytochrome oxidase subunit I	IT 2	COI
					Adineta_spp	Adineta vaga isolate PO 1.1 cytochrome oxidase subunit I (COI) gene, partial cds; mitochondrial.	Adineta vaga	301068854	GQ465608	Cryptic diversity in the genus Adineta Hudson & Gosse, 1886 (Rotifera: Bdelloidea: Adinetidae): a DNA taxonomy approach	Eyres,I., Yakovenko,N. and Fontaneto,D.	Unpublished	Poland	cytochrome oxidase subunit I	PO 1.1	COI
					Adineta_spp	Adineta vaga isolate PO 1.2 cytochrome oxidase subunit I (COI) gene, partial cds; mitochondrial.	Adineta vaga	301068856	GQ465609	Cryptic diversity in the genus Adineta Hudson & Gosse, 1886 (Rotifera: Bdelloidea: Adinetidae): a DNA taxonomy approach	Eyres,I., Yakovenko,N. and Fontaneto,D.	Unpublished	Poland	cytochrome oxidase subunit I	PO 1.2	COI
					Adineta_spp	Adineta vaga isolate PO 2 cytochrome oxidase subunit I (COI) gene, partial cds; mitochondrial.	Adineta vaga	301068858	GQ465610	Cryptic diversity in the genus Adineta Hudson & Gosse, 1886 (Rotifera: Bdelloidea: Adinetidae): a DNA taxonomy approach	Eyres,I., Yakovenko,N. and Fontaneto,D.	Unpublished	Poland	cytochrome oxidase subunit I	PO 2	COI
					Adineta_spp	Adineta vaga isolate PO 3.1 cytochrome oxidase subunit I (COI) gene, partial cds; mitochondrial.	Adineta vaga	301068860	GQ465611	Cryptic diversity in the genus Adineta Hudson & Gosse, 1886 (Rotifera: Bdelloidea: Adinetidae): a DNA taxonomy approach	Eyres,I., Yakovenko,N. and Fontaneto,D.	Unpublished	Poland	cytochrome oxidase subunit I	PO 3.1	COI
					Adineta_spp	Adineta vaga isolate PO 3.2 cytochrome oxidase subunit I (COI) gene, partial cds; mitochondrial.	Adineta vaga	301068862	GQ465612	Cryptic diversity in the genus Adineta Hudson & Gosse, 1886 (Rotifera: Bdelloidea: Adinetidae): a DNA taxonomy approach	Eyres,I., Yakovenko,N. and Fontaneto,D.	Unpublished	Poland	cytochrome oxidase subunit I	PO 3.2	COI
					Adineta_spp	Adineta vaga isolate PO 3.3 cytochrome oxidase subunit I (COI) gene, partial cds; mitochondrial.	Adineta vaga	301068864	GQ465613	Cryptic diversity in the genus Adineta Hudson & Gosse, 1886 (Rotifera: Bdelloidea: Adinetidae): a DNA taxonomy approach	Eyres,I., Yakovenko,N. and Fontaneto,D.	Unpublished	Poland	cytochrome oxidase subunit I	PO 3.3	COI
					Adineta_spp	Adineta vaga isolate PO 3.4 cytochrome oxidase subunit I (COI) gene, partial cds; mitochondrial.	Adineta vaga	301068866	GQ465614	Cryptic diversity in the genus Adineta Hudson & Gosse, 1886 (Rotifera: Bdelloidea: Adinetidae): a DNA taxonomy approach	Eyres,I., Yakovenko,N. and Fontaneto,D.	Unpublished	Poland	cytochrome oxidase subunit I	PO 3.4	COI
					Adineta_spp	Adineta vaga isolate PO 3.5 cytochrome oxidase subunit I (COI) gene, partial cds; mitochondrial.	Adineta vaga	301068868	GQ465615	Cryptic diversity in the genus Adineta Hudson & Gosse, 1886 (Rotifera: Bdelloidea: Adinetidae): a DNA taxonomy approach	Eyres,I., Yakovenko,N. and Fontaneto,D.	Unpublished	Poland	cytochrome oxidase subunit I	PO 3.5	COI
					Adineta_spp	Adineta vaga isolate PO 3.6 cytochrome oxidase subunit I (COI) gene, partial cds; mitochondrial.	Adineta vaga	301068870	GQ465616	Cryptic diversity in the genus Adineta Hudson & Gosse, 1886 (Rotifera: Bdelloidea: Adinetidae): a DNA taxonomy approach	Eyres,I., Yakovenko,N. and Fontaneto,D.	Unpublished	Poland	cytochrome oxidase subunit I	PO 3.6	COI
					Adineta_spp	Adineta vaga isolate PO 3.7 cytochrome oxidase subunit I (COI) gene, partial cds; mitochondrial.	Adineta vaga	301068872	GQ465617	Cryptic diversity in the genus Adineta Hudson & Gosse, 1886 (Rotifera: Bdelloidea: Adinetidae): a DNA taxonomy approach	Eyres,I., Yakovenko,N. and Fontaneto,D.	Unpublished	Poland	cytochrome oxidase subunit I	PO 3.7	COI
					Adineta_spp	Adineta vaga isolate PO 4 cytochrome oxidase subunit I (COI) gene, partial cds; mitochondrial.	Adineta vaga	301068874	GQ465618	Cryptic diversity in the genus Adineta Hudson & Gosse, 1886 (Rotifera: Bdelloidea: Adinetidae): a DNA taxonomy approach	Eyres,I., Yakovenko,N. and Fontaneto,D.	Unpublished	Poland	cytochrome oxidase subunit I	PO 4	COI
					Adineta_spp	Adineta vaga isolate PO 3.8 cytochrome oxidase subunit I (COI) gene, partial cds; mitochondrial.	Adineta vaga	301068876	GQ465619	Cryptic diversity in the genus Adineta Hudson & Gosse, 1886 (Rotifera: Bdelloidea: Adinetidae): a DNA taxonomy approach	Eyres,I., Yakovenko,N. and Fontaneto,D.	Unpublished	Poland	cytochrome oxidase subunit I	PO 3.8	COI
					Adineta_spp	Adineta vaga isolate SB 1 cytochrome oxidase subunit I (COI) gene, partial cds; mitochondrial.	Adineta vaga	301068878	GQ465620	Cryptic diversity in the genus Adineta Hudson & Gosse, 1886 (Rotifera: Bdelloidea: Adinetidae): a DNA taxonomy approach	Eyres,I., Yakovenko,N. and Fontaneto,D.	Unpublished	Serbia	cytochrome oxidase subunit I	SB 1	COI
					Adineta_spp	Adineta vaga isolate SL 1 cytochrome oxidase subunit I (COI) gene, partial cds; mitochondrial.	Adineta vaga	301068880	GQ465621	Cryptic diversity in the genus Adineta Hudson & Gosse, 1886 (Rotifera: Bdelloidea: Adinetidae): a DNA taxonomy approach	Eyres,I., Yakovenko,N. and Fontaneto,D.	Unpublished	Slovakia	cytochrome oxidase subunit I	SL 1	COI
					Adineta_spp	Adineta vaga isolate Ukr 2 cytochrome oxidase subunit I (COI) gene, partial cds; mitochondrial.	Adineta vaga	301068882	GQ465622	Cryptic diversity in the genus Adineta Hudson & Gosse, 1886 (Rotifera: Bdelloidea: Adinetidae): a DNA taxonomy approach	Eyres,I., Yakovenko,N. and Fontaneto,D.	Unpublished	Ukraine	cytochrome oxidase subunit I	Ukr 2	COI
					Adineta_spp	Adineta vaga isolate UK 15 cytochrome oxidase subunit I (COI) gene, partial cds; mitochondrial.	Adineta vaga	301068884	GQ465623	Cryptic diversity in the genus Adineta Hudson & Gosse, 1886 (Rotifera: Bdelloidea: Adinetidae): a DNA taxonomy approach	Eyres,I., Yakovenko,N. and Fontaneto,D.	Unpublished	United Kingdom	cytochrome oxidase subunit I	UK 15	COI
					Adineta_spp	Adineta vaga isolate UK 16.1 cytochrome oxidase subunit I (COI) gene, partial cds; mitochondrial.	Adineta vaga	301068886	GQ465624	Cryptic diversity in the genus Adineta Hudson & Gosse, 1886 (Rotifera: Bdelloidea: Adinetidae): a DNA taxonomy approach	Eyres,I., Yakovenko,N. and Fontaneto,D.	Unpublished	United Kingdom	cytochrome oxidase subunit I	UK 16.1	COI
					Adineta_spp	Adineta vaga isolate UK 16.2 cytochrome oxidase subunit I (COI) gene, partial cds; mitochondrial.	Adineta vaga	301068888	GQ465625	Cryptic diversity in the genus Adineta Hudson & Gosse, 1886 (Rotifera: Bdelloidea: Adinetidae): a DNA taxonomy approach	Eyres,I., Yakovenko,N. and Fontaneto,D.	Unpublished	United Kingdom	cytochrome oxidase subunit I	UK 16.2	COI
					Adineta_spp	Adineta vaga isolate UK 17 cytochrome oxidase subunit I (COI) gene, partial cds; mitochondrial.	Adineta vaga	301068890	GQ465626	Cryptic diversity in the genus Adineta Hudson & Gosse, 1886 (Rotifera: Bdelloidea: Adinetidae): a DNA taxonomy approach	Eyres,I., Yakovenko,N. and Fontaneto,D.	Unpublished	United Kingdom	cytochrome oxidase subunit I	UK 17	COI
					Adineta_spp	Adineta vaga isolate UK 18 cytochrome oxidase subunit I (COI) gene, partial cds; mitochondrial.	Adineta vaga	301068892	GQ465627	Cryptic diversity in the genus Adineta Hudson & Gosse, 1886 (Rotifera: Bdelloidea: Adinetidae): a DNA taxonomy approach	Eyres,I., Yakovenko,N. and Fontaneto,D.	Unpublished	United Kingdom	cytochrome oxidase subunit I	UK 18	COI
					Adineta_spp	Adineta vaga isolate UK 19.1 cytochrome oxidase subunit I (COI) gene, partial cds; mitochondrial.	Adineta vaga	301068894	GQ465628	Cryptic diversity in the genus Adineta Hudson & Gosse, 1886 (Rotifera: Bdelloidea: Adinetidae): a DNA taxonomy approach	Eyres,I., Yakovenko,N. and Fontaneto,D.	Unpublished	United Kingdom	cytochrome oxidase subunit I	UK 19.1	COI
					Adineta_spp	Adineta vaga isolate UK 19.2 cytochrome oxidase subunit I (COI) gene, partial cds; mitochondrial.	Adineta vaga	301068896	GQ465629	Cryptic diversity in the genus Adineta Hudson & Gosse, 1886 (Rotifera: Bdelloidea: Adinetidae): a DNA taxonomy approach	Eyres,I., Yakovenko,N. and Fontaneto,D.	Unpublished	United Kingdom	cytochrome oxidase subunit I	UK 19.2	COI
					Adineta_spp	Adineta vaga isolate UK 19.3 cytochrome oxidase subunit I (COI) gene, partial cds; mitochondrial.	Adineta vaga	301068898	GQ465630	Cryptic diversity in the genus Adineta Hudson & Gosse, 1886 (Rotifera: Bdelloidea: Adinetidae): a DNA taxonomy approach	Eyres,I., Yakovenko,N. and Fontaneto,D.	Unpublished	United Kingdom	cytochrome oxidase subunit I	UK 19.3	COI
					Adineta_spp	Adineta vaga isolate UK 19.4 cytochrome oxidase subunit I (COI) gene, partial cds; mitochondrial.	Adineta vaga	301068900	GQ465631	Cryptic diversity in the genus Adineta Hudson & Gosse, 1886 (Rotifera: Bdelloidea: Adinetidae): a DNA taxonomy approach	Eyres,I., Yakovenko,N. and Fontaneto,D.	Unpublished	United Kingdom	cytochrome oxidase subunit I	UK 19.4	COI
					Adineta_spp	Adineta vaga isolate UK 19.5 cytochrome oxidase subunit I (COI) gene, partial cds; mitochondrial.	Adineta vaga	301068902	GQ465632	Cryptic diversity in the genus Adineta Hudson & Gosse, 1886 (Rotifera: Bdelloidea: Adinetidae): a DNA taxonomy approach	Eyres,I., Yakovenko,N. and Fontaneto,D.	Unpublished	United Kingdom	cytochrome oxidase subunit I	UK 19.5	COI
					Adineta_spp	Adineta vaga isolate Ukr 1 cytochrome oxidase subunit I (COI) gene, partial cds; mitochondrial.	Adineta vaga	301068904	GQ465633	Cryptic diversity in the genus Adineta Hudson & Gosse, 1886 (Rotifera: Bdelloidea: Adinetidae): a DNA taxonomy approach	Eyres,I., Yakovenko,N. and Fontaneto,D.	Unpublished	Ukraine	cytochrome oxidase subunit I	Ukr 1	COI
					Adineta_spp	Adineta gracilis isolate SE 1.1 cytochrome oxidase subunit I (COI) gene, partial cds; mitochondrial.	Adineta gracilis	301068906	GQ465634	Cryptic diversity in the genus Adineta Hudson & Gosse, 1886 (Rotifera: Bdelloidea: Adinetidae): a DNA taxonomy approach	Eyres,I., Yakovenko,N. and Fontaneto,D.	Unpublished	Sweden	cytochrome oxidase subunit I	SE 1.1	COI
					Adineta_spp	Adineta gracilis isolate SE 2.1 cytochrome oxidase subunit I (COI) gene, partial cds; mitochondrial.	Adineta gracilis	301068908	GQ465635	Cryptic diversity in the genus Adineta Hudson & Gosse, 1886 (Rotifera: Bdelloidea: Adinetidae): a DNA taxonomy approach	Eyres,I., Yakovenko,N. and Fontaneto,D.	Unpublished	Sweden	cytochrome oxidase subunit I	SE 2.1	COI
					Adineta_spp	Adineta gracilis isolate SE 2.2 cytochrome oxidase subunit I (COI) gene, partial cds; mitochondrial.	Adineta gracilis	301068910	GQ465636	Cryptic diversity in the genus Adineta Hudson & Gosse, 1886 (Rotifera: Bdelloidea: Adinetidae): a DNA taxonomy approach	Eyres,I., Yakovenko,N. and Fontaneto,D.	Unpublished	Sweden	cytochrome oxidase subunit I	SE 2.2	COI
					Adineta_spp	Adineta gracilis isolate SE 2.3 cytochrome oxidase subunit I (COI) gene, partial cds; mitochondrial.	Adineta gracilis	301068912	GQ465637	Cryptic diversity in the genus Adineta Hudson & Gosse, 1886 (Rotifera: Bdelloidea: Adinetidae): a DNA taxonomy approach	Eyres,I., Yakovenko,N. and Fontaneto,D.	Unpublished	Sweden	cytochrome oxidase subunit I	SE 2.3	COI
					Adineta_spp	Adineta gracilis isolate SE 2.4 cytochrome oxidase subunit I (COI) gene, partial cds; mitochondrial.	Adineta gracilis	301068914	GQ465638	Cryptic diversity in the genus Adineta Hudson & Gosse, 1886 (Rotifera: Bdelloidea: Adinetidae): a DNA taxonomy approach	Eyres,I., Yakovenko,N. and Fontaneto,D.	Unpublished	Sweden	cytochrome oxidase subunit I	SE 2.4	COI
					Adineta_spp	Adineta steineri isolate SE 1.1 cytochrome oxidase subunit I (COI) gene, partial cds; mitochondrial.	Adineta steineri	301068916	GQ465639	Cryptic diversity in the genus Adineta Hudson & Gosse, 1886 (Rotifera: Bdelloidea: Adinetidae): a DNA taxonomy approach	Eyres,I., Yakovenko,N. and Fontaneto,D.	Unpublished	Sweden	cytochrome oxidase subunit I	SE 1.1	COI
					Adineta_spp	Adineta steineri isolate SE 1.2 cytochrome oxidase subunit I (COI) gene, partial cds; mitochondrial.	Adineta steineri	301068918	GQ465640	Cryptic diversity in the genus Adineta Hudson & Gosse, 1886 (Rotifera: Bdelloidea: Adinetidae): a DNA taxonomy approach	Eyres,I., Yakovenko,N. and Fontaneto,D.	Unpublished	Sweden	cytochrome oxidase subunit I	SE 1.2	COI
					Adineta_spp	Adineta tuberculosa isolate SE 1.1 cytochrome oxidase subunit I (COI) gene, partial cds; mitochondrial.	Adineta tuberculosa	301068920	GQ465641	Cryptic diversity in the genus Adineta Hudson & Gosse, 1886 (Rotifera: Bdelloidea: Adinetidae): a DNA taxonomy approach	Eyres,I., Yakovenko,N. and Fontaneto,D.	Unpublished	Sweden	cytochrome oxidase subunit I	SE 1.1	COI
					Adineta_spp	Adineta tuberculosa isolate SE 1.2 cytochrome oxidase subunit I (COI) gene, partial cds; mitochondrial.	Adineta tuberculosa	301068922	GQ465642	Cryptic diversity in the genus Adineta Hudson & Gosse, 1886 (Rotifera: Bdelloidea: Adinetidae): a DNA taxonomy approach	Eyres,I., Yakovenko,N. and Fontaneto,D.	Unpublished	Sweden	cytochrome oxidase subunit I	SE 1.2	COI
					Adineta_spp	Adineta vaga isolate SE 1 cytochrome oxidase subunit I (COI) gene, partial cds; mitochondrial.	Adineta vaga	301068924	GQ465643	Cryptic diversity in the genus Adineta Hudson & Gosse, 1886 (Rotifera: Bdelloidea: Adinetidae): a DNA taxonomy approach	Eyres,I., Yakovenko,N. and Fontaneto,D.	Unpublished	Sweden	cytochrome oxidase subunit I	SE 1	COI
					Adineta_spp	Adineta vaga isolate SE 2.1 cytochrome oxidase subunit I (COI) gene, partial cds; mitochondrial.	Adineta vaga	301068926	GQ465644	Cryptic diversity in the genus Adineta Hudson & Gosse, 1886 (Rotifera: Bdelloidea: Adinetidae): a DNA taxonomy approach	Eyres,I., Yakovenko,N. and Fontaneto,D.	Unpublished	Sweden	cytochrome oxidase subunit I	SE 2.1	COI
					Adineta_spp	Adineta vaga isolate SE 2.2 cytochrome oxidase subunit I (COI) gene, partial cds; mitochondrial.	Adineta vaga	301068928	GQ465645	Cryptic diversity in the genus Adineta Hudson & Gosse, 1886 (Rotifera: Bdelloidea: Adinetidae): a DNA taxonomy approach	Eyres,I., Yakovenko,N. and Fontaneto,D.	Unpublished	Sweden	cytochrome oxidase subunit I	SE 2.2	COI
					Adineta_spp	Adineta vaga isolate SE 2.3 cytochrome oxidase subunit I (COI) gene, partial cds; mitochondrial.	Adineta vaga	301068930	GQ465646	Cryptic diversity in the genus Adineta Hudson & Gosse, 1886 (Rotifera: Bdelloidea: Adinetidae): a DNA taxonomy approach	Eyres,I., Yakovenko,N. and Fontaneto,D.	Unpublished	Sweden	cytochrome oxidase subunit I	SE 2.3	COI
					Adineta_spp	Adineta vaga isolate SE 3.1 cytochrome oxidase subunit I (COI) gene, partial cds; mitochondrial.	Adineta vaga	301068932	GQ465647	Cryptic diversity in the genus Adineta Hudson & Gosse, 1886 (Rotifera: Bdelloidea: Adinetidae): a DNA taxonomy approach	Eyres,I., Yakovenko,N. and Fontaneto,D.	Unpublished	Sweden	cytochrome oxidase subunit I	SE 3.1	COI
					Adineta_spp	Adineta vaga isolate SE 3.2 cytochrome oxidase subunit I (COI) gene, partial cds; mitochondrial.	Adineta vaga	301068934	GQ465648	Cryptic diversity in the genus Adineta Hudson & Gosse, 1886 (Rotifera: Bdelloidea: Adinetidae): a DNA taxonomy approach	Eyres,I., Yakovenko,N. and Fontaneto,D.	Unpublished	Sweden	cytochrome oxidase subunit I	SE 3.2	COI
					Adineta_spp	Adineta vaga isolate SE 3.3 cytochrome oxidase subunit I (COI) gene, partial cds; mitochondrial.	Adineta vaga	301068936	GQ465649	Cryptic diversity in the genus Adineta Hudson & Gosse, 1886 (Rotifera: Bdelloidea: Adinetidae): a DNA taxonomy approach	Eyres,I., Yakovenko,N. and Fontaneto,D.	Unpublished	Sweden	cytochrome oxidase subunit I	SE 3.3	COI
					Adineta_spp	Adineta vaga isolate SE 3.4 cytochrome oxidase subunit I (COI) gene, partial cds; mitochondrial.	Adineta vaga	301068938	GQ465650	Cryptic diversity in the genus Adineta Hudson & Gosse, 1886 (Rotifera: Bdelloidea: Adinetidae): a DNA taxonomy approach	Eyres,I., Yakovenko,N. and Fontaneto,D.	Unpublished	Sweden	cytochrome oxidase subunit I	SE 3.4	COI
					Adineta_spp	Adineta vaga isolate SE 4.1 cytochrome oxidase subunit I (COI) gene, partial cds; mitochondrial.	Adineta vaga	301068940	GQ465651	Cryptic diversity in the genus Adineta Hudson & Gosse, 1886 (Rotifera: Bdelloidea: Adinetidae): a DNA taxonomy approach	Eyres,I., Yakovenko,N. and Fontaneto,D.	Unpublished	Sweden	cytochrome oxidase subunit I	SE 4.1	COI
					Adineta_spp	Adineta vaga isolate SE 4.2 cytochrome oxidase subunit I (COI) gene, partial cds; mitochondrial.	Adineta vaga	301068942	GQ465652	Cryptic diversity in the genus Adineta Hudson & Gosse, 1886 (Rotifera: Bdelloidea: Adinetidae): a DNA taxonomy approach	Eyres,I., Yakovenko,N. and Fontaneto,D.	Unpublished	Sweden	cytochrome oxidase subunit I	SE 4.2	COI
					Adineta_spp	Adineta vaga isolate SE 4.3 cytochrome oxidase subunit I (COI) gene, partial cds; mitochondrial.	Adineta vaga	301068944	GQ465653	Cryptic diversity in the genus Adineta Hudson & Gosse, 1886 (Rotifera: Bdelloidea: Adinetidae): a DNA taxonomy approach	Eyres,I., Yakovenko,N. and Fontaneto,D.	Unpublished	Sweden	cytochrome oxidase subunit I	SE 4.3	COI
					Adineta_spp	Adineta vaga isolate SE 4.4 cytochrome oxidase subunit I (COI) gene, partial cds; mitochondrial.	Adineta vaga	301068946	GQ465654	Cryptic diversity in the genus Adineta Hudson & Gosse, 1886 (Rotifera: Bdelloidea: Adinetidae): a DNA taxonomy approach	Eyres,I., Yakovenko,N. and Fontaneto,D.	Unpublished	Sweden	cytochrome oxidase subunit I	SE 4.4	COI
					Adineta_spp	Adineta vaga isolate SE 4.5 cytochrome oxidase subunit I (COI) gene, partial cds; mitochondrial.	Adineta vaga	301068948	GQ465655	Cryptic diversity in the genus Adineta Hudson & Gosse, 1886 (Rotifera: Bdelloidea: Adinetidae): a DNA taxonomy approach	Eyres,I., Yakovenko,N. and Fontaneto,D.	Unpublished	Sweden	cytochrome oxidase subunit I	SE 4.5	COI
					Adineta_spp	Adineta vaga isolate SE 4.6 cytochrome oxidase subunit I (COI) gene, partial cds; mitochondrial.	Adineta vaga	301068950	GQ465656	Cryptic diversity in the genus Adineta Hudson & Gosse, 1886 (Rotifera: Bdelloidea: Adinetidae): a DNA taxonomy approach	Eyres,I., Yakovenko,N. and Fontaneto,D.	Unpublished	Sweden	cytochrome oxidase subunit I	SE 4.6	COI
					Adineta_spp	Adineta vaga isolate SE 4.7 cytochrome oxidase subunit I (COI) gene, partial cds; mitochondrial.	Adineta vaga	301068952	GQ465657	Cryptic diversity in the genus Adineta Hudson & Gosse, 1886 (Rotifera: Bdelloidea: Adinetidae): a DNA taxonomy approach	Eyres,I., Yakovenko,N. and Fontaneto,D.	Unpublished	Sweden	cytochrome oxidase subunit I	SE 4.7	COI
					Adineta_spp	Adineta vaga isolate SE 5.1 cytochrome oxidase subunit I (COI) gene, partial cds; mitochondrial.	Adineta vaga	301068954	GQ465658	Cryptic diversity in the genus Adineta Hudson & Gosse, 1886 (Rotifera: Bdelloidea: Adinetidae): a DNA taxonomy approach	Eyres,I., Yakovenko,N. and Fontaneto,D.	Unpublished	Sweden	cytochrome oxidase subunit I	SE 5.1	COI
					Adineta_spp	Adineta vaga isolate SE 5.2 cytochrome oxidase subunit I (COI) gene, partial cds; mitochondrial.	Adineta vaga	301068956	GQ465659	Cryptic diversity in the genus Adineta Hudson & Gosse, 1886 (Rotifera: Bdelloidea: Adinetidae): a DNA taxonomy approach	Eyres,I., Yakovenko,N. and Fontaneto,D.	Unpublished	Sweden	cytochrome oxidase subunit I	SE 5.2	COI
					Adineta_spp	Adineta sp. Adi2 isolate Shmoo1.3 cytochrome oxidase subunit 1 (cox1) gene, partial cds; mitochondrial.	Adineta sp. Adi2	296011691	HM032917	Using population genetic theory and DNA sequences for species detection and identification in asexual organisms	Birky,C.W., Adams,J., Gemmel,M. and Perry,J.	PLoS ONE 5 (5), E10609 (2010)	NA	cytochrome oxidase subunit 1	Shmoo1.3	COI
					Adineta_spp	Adineta sp. Adi2 isolate Shmoo1.12 cytochrome oxidase subunit 1 (cox1) gene, partial cds; mitochondrial.	Adineta sp. Adi2	296011693	HM032918	Using population genetic theory and DNA sequences for species detection and identification in asexual organisms	Birky,C.W., Adams,J., Gemmel,M. and Perry,J.	PLoS ONE 5 (5), E10609 (2010)	NA	cytochrome oxidase subunit 1	Shmoo1.12	COI
					Adineta_spp	Adineta sp. Adi2 isolate RamO1.8 cytochrome oxidase subunit 1 (cox1) gene, partial cds; mitochondrial.	Adineta sp. Adi2	296011481	HM032919	Using population genetic theory and DNA sequences for species detection and identification in asexual organisms	Birky,C.W. Jr., Adams,J., Gemmel,M. and Perry,J.	PLoS ONE 5 (5), E10609 (2010)	NA	cytochrome oxidase subunit 1	RamO1.8	COI
					Adineta_spp	Adineta sp. Adi3 isolate RamO1.11 cytochrome oxidase subunit 1 (cox1) gene, partial cds; mitochondrial.	Adineta sp. Adi3	296011483	HM032920	Using population genetic theory and DNA sequences for species detection and identification in asexual organisms	Birky,C.W. Jr., Adams,J., Gemmel,M. and Perry,J.	PLoS ONE 5 (5), E10609 (2010)	NA	cytochrome oxidase subunit 1	RamO1.11	COI
					Adineta_spp	Adineta sp. Adi3 isolate RamO1.1 cytochrome oxidase subunit 1 (cox1) gene, partial cds; mitochondrial.	Adineta sp. Adi3	296011485	HM032921	Using population genetic theory and DNA sequences for species detection and identification in asexual organisms	Birky,C.W. Jr., Adams,J., Gemmel,M. and Perry,J.	PLoS ONE 5 (5), E10609 (2010)	NA	cytochrome oxidase subunit 1	RamO1.1	COI
					Adineta_spp	Adineta sp. Adi3 isolate RamO1.10 cytochrome oxidase subunit 1 (cox1) gene, partial cds; mitochondrial.	Adineta sp. Adi3	296011487	HM032922	Using population genetic theory and DNA sequences for species detection and identification in asexual organisms	Birky,C.W. Jr., Adams,J., Gemmel,M. and Perry,J.	PLoS ONE 5 (5), E10609 (2010)	NA	cytochrome oxidase subunit 1	RamO1.10	COI
					Adineta_spp	Adineta sp. Adi3 isolate RamO1.12 cytochrome oxidase subunit 1 (cox1) gene, partial cds; mitochondrial.	Adineta sp. Adi3	296011489	HM032923	Using population genetic theory and DNA sequences for species detection and identification in asexual organisms	Birky,C.W. Jr., Adams,J., Gemmel,M. and Perry,J.	PLoS ONE 5 (5), E10609 (2010)	NA	cytochrome oxidase subunit 1	RamO1.12	COI
					Adineta_spp	Adineta sp. Adi4 isolate Mem1.8 cytochrome oxidase subunit 1 (cox1) gene, partial cds; mitochondrial.	Adineta sp. Adi4	296011491	HM032924	Using population genetic theory and DNA sequences for species detection and identification in asexual organisms	Birky,C.W. Jr., Adams,J., Gemmel,M. and Perry,J.	PLoS ONE 5 (5), E10609 (2010)	NA	cytochrome oxidase subunit 1	Mem1.8	COI
					Adineta_spp	Adineta sp. Adi4 isolate Mem1.9 cytochrome oxidase subunit 1 (cox1) gene, partial cds; mitochondrial.	Adineta sp. Adi4	296011493	HM032925	Using population genetic theory and DNA sequences for species detection and identification in asexual organisms	Birky,C.W. Jr., Adams,J., Gemmel,M. and Perry,J.	PLoS ONE 5 (5), E10609 (2010)	NA	cytochrome oxidase subunit 1	Mem1.9	COI
					Adineta_spp	Adineta sp. Adi4 isolate Mem1.10 cytochrome oxidase subunit 1 (cox1) gene, partial cds; mitochondrial.	Adineta sp. Adi4	296011495	HM032926	Using population genetic theory and DNA sequences for species detection and identification in asexual organisms	Birky,C.W. Jr., Adams,J., Gemmel,M. and Perry,J.	PLoS ONE 5 (5), E10609 (2010)	NA	cytochrome oxidase subunit 1	Mem1.10	COI
					Adineta_spp	Adineta sp. Adi5 isolate Mem1.1 cytochrome oxidase subunit 1 (cox1) gene, partial cds; mitochondrial.	Adineta sp. Adi5	296011497	HM032927	Using population genetic theory and DNA sequences for species detection and identification in asexual organisms	Birky,C.W. Jr., Adams,J., Gemmel,M. and Perry,J.	PLoS ONE 5 (5), E10609 (2010)	NA	cytochrome oxidase subunit 1	Mem1.1	COI
					Adineta_spp	Adineta sp. Adi5 isolate LRatM1.2 cytochrome oxidase subunit 1 (cox1) gene, partial cds; mitochondrial.	Adineta sp. Adi5	296011499	HM032928	Using population genetic theory and DNA sequences for species detection and identification in asexual organisms	Birky,C.W. Jr., Adams,J., Gemmel,M. and Perry,J.	PLoS ONE 5 (5), E10609 (2010)	NA	cytochrome oxidase subunit 1	LRatM1.2	COI
					Adineta_spp	Adineta sp. Adi5 isolate LRat1.2 cytochrome oxidase subunit 1 (cox1) gene, partial cds; mitochondrial.	Adineta sp. Adi5	296011501	HM032929	Using population genetic theory and DNA sequences for species detection and identification in asexual organisms	Birky,C.W. Jr., Adams,J., Gemmel,M. and Perry,J.	PLoS ONE 5 (5), E10609 (2010)	NA	cytochrome oxidase subunit 1	LRat1.2	COI
					Adineta_spp	Adineta ricciae isolate Adir1.1 cytochrome oxidase subunit 1 (cox1) gene, partial cds; mitochondrial.	Adineta ricciae	296011503	HM032930	Using population genetic theory and DNA sequences for species detection and identification in asexual organisms	Birky,C.W. Jr., Adams,J., Gemmel,M. and Perry,J.	PLoS ONE 5 (5), E10609 (2010)	NA	cytochrome oxidase subunit 1	Adir1.1	COI
					Adineta_spp	Adineta vaga cytochrome c oxidase subunit 1 (COX1) gene, partial cds; mitochondrial.	Adineta vaga	402761739	JX184001	A Mitogenomic Re-Evaluation of the Bdelloid Phylogeny and Relationships among the Syndermata	Lasek-Nesselquist,E.	PLoS ONE 7 (8), E43554 (2012)	NA	cytochrome c oxidase subunit 1	NA	COI
					Ascomorpha_spp	Ascomorpha ecaudis isolate 218AE4Tovel15m cytochrome oxidase subunit I (COI) gene, partial cds; mitochondrial.	Ascomorpha ecaudis	514884224	KC618806	Ecological speciation and its relative role in the discreteness of genetic clusters in sexual and asexual species	Tang,C.Q., Obertegger,U., Barraclough,T.G. and Fontaneto,D.	Submitted to Evolution	NA	cytochrome oxidase subunit I	218AE4Tovel15m	COI
					Ascomorpha_spp	Ascomorpha ovalis isolate 185AO8Lases cytochrome oxidase subunit I (COI) gene, partial cds; mitochondrial.	Ascomorpha ovalis	514884222	KC618805	Ecological speciation and its relative role in the discreteness of genetic clusters in sexual and asexual species	Tang,C.Q., Obertegger,U., Barraclough,T.G. and Fontaneto,D.	Submitted to Evolution	NA	cytochrome oxidase subunit I	185AO8Lases	COI
					Ascomorpha_spp	Ascomorpha ovalis isolate 185AO7Lases cytochrome oxidase subunit I (COI) gene, partial cds; mitochondrial.	Ascomorpha ovalis	514884220	KC618804	Ecological speciation and its relative role in the discreteness of genetic clusters in sexual and asexual species	Tang,C.Q., Obertegger,U., Barraclough,T.G. and Fontaneto,D.	Submitted to Evolution	NA	cytochrome oxidase subunit I	185AO7Lases	COI
					Ascomorpha_spp	Ascomorpha ovalis isolate 185AO6Lases cytochrome oxidase subunit I (COI) gene, partial cds; mitochondrial.	Ascomorpha ovalis	514884218	KC618803	Ecological speciation and its relative role in the discreteness of genetic clusters in sexual and asexual species	Tang,C.Q., Obertegger,U., Barraclough,T.G. and Fontaneto,D.	Submitted to Evolution	NA	cytochrome oxidase subunit I	185AO6Lases	COI
					Ascomorpha_spp	Ascomorpha ovalis isolate 185AO5Lases cytochrome oxidase subunit I (COI) gene, partial cds; mitochondrial.	Ascomorpha ovalis	514884216	KC618802	Ecological speciation and its relative role in the discreteness of genetic clusters in sexual and asexual species	Tang,C.Q., Obertegger,U., Barraclough,T.G. and Fontaneto,D.	Submitted to Evolution	NA	cytochrome oxidase subunit I	185AO5Lases	COI
					Ascomorpha_spp	Ascomorpha ovalis isolate 185AO4Lases cytochrome oxidase subunit I (COI) gene, partial cds; mitochondrial.	Ascomorpha ovalis	514884214	KC618801	Ecological speciation and its relative role in the discreteness of genetic clusters in sexual and asexual species	Tang,C.Q., Obertegger,U., Barraclough,T.G. and Fontaneto,D.	Submitted to Evolution	NA	cytochrome oxidase subunit I	185AO4Lases	COI
					Ascomorpha_spp	Ascomorpha ovalis isolate 185AO3Lases cytochrome oxidase subunit I (COI) gene, partial cds; mitochondrial.	Ascomorpha ovalis	514884212	KC618800	Ecological speciation and its relative role in the discreteness of genetic clusters in sexual and asexual species	Tang,C.Q., Obertegger,U., Barraclough,T.G. and Fontaneto,D.	Submitted to Evolution	NA	cytochrome oxidase subunit I	185AO3Lases	COI
					Ascomorpha_spp	Ascomorpha ovalis isolate 185AO2Lases cytochrome oxidase subunit I (COI) gene, partial cds; mitochondrial.	Ascomorpha ovalis	514884210	KC618799	Ecological speciation and its relative role in the discreteness of genetic clusters in sexual and asexual species	Tang,C.Q., Obertegger,U., Barraclough,T.G. and Fontaneto,D.	Submitted to Evolution	NA	cytochrome oxidase subunit I	185AO2Lases	COI
					Ascomorpha_spp	Ascomorpha ovalis isolate 185AO1Lases cytochrome oxidase subunit I (COI) gene, partial cds; mitochondrial.	Ascomorpha ovalis	514884208	KC618798	Ecological speciation and its relative role in the discreteness of genetic clusters in sexual and asexual species	Tang,C.Q., Obertegger,U., Barraclough,T.G. and Fontaneto,D.	Submitted to Evolution	NA	cytochrome oxidase subunit I	185AO1Lases	COI
					Ascomorpha_spp	Ascomorpha ovalis isolate 182AO8Tenno cytochrome oxidase subunit I (COI) gene, partial cds; mitochondrial.	Ascomorpha ovalis	514884206	KC618797	Ecological speciation and its relative role in the discreteness of genetic clusters in sexual and asexual species	Tang,C.Q., Obertegger,U., Barraclough,T.G. and Fontaneto,D.	Submitted to Evolution	NA	cytochrome oxidase subunit I	182AO8Tenno	COI
					Ascomorpha_spp	Ascomorpha ovalis isolate 182AO7Tenno cytochrome oxidase subunit I (COI) gene, partial cds; mitochondrial.	Ascomorpha ovalis	514884204	KC618796	Ecological speciation and its relative role in the discreteness of genetic clusters in sexual and asexual species	Tang,C.Q., Obertegger,U., Barraclough,T.G. and Fontaneto,D.	Submitted to Evolution	NA	cytochrome oxidase subunit I	182AO7Tenno	COI
					Ascomorpha_spp	Ascomorpha ovalis isolate 182AO6Tenno cytochrome oxidase subunit I (COI) gene, partial cds; mitochondrial.	Ascomorpha ovalis	514884202	KC618795	Ecological speciation and its relative role in the discreteness of genetic clusters in sexual and asexual species	Tang,C.Q., Obertegger,U., Barraclough,T.G. and Fontaneto,D.	Submitted to Evolution	NA	cytochrome oxidase subunit I	182AO6Tenno	COI
					Ascomorpha_spp	Ascomorpha ovalis isolate 182AO5Tenno cytochrome oxidase subunit I (COI) gene, partial cds; mitochondrial.	Ascomorpha ovalis	514884200	KC618794	Ecological speciation and its relative role in the discreteness of genetic clusters in sexual and asexual species	Tang,C.Q., Obertegger,U., Barraclough,T.G. and Fontaneto,D.	Submitted to Evolution	NA	cytochrome oxidase subunit I	182AO5Tenno	COI
					Ascomorpha_spp	Ascomorpha ovalis isolate 182AO4Tenno cytochrome oxidase subunit I (COI) gene, partial cds; mitochondrial.	Ascomorpha ovalis	514884198	KC618793	Ecological speciation and its relative role in the discreteness of genetic clusters in sexual and asexual species	Tang,C.Q., Obertegger,U., Barraclough,T.G. and Fontaneto,D.	Submitted to Evolution	NA	cytochrome oxidase subunit I	182AO4Tenno	COI
					Ascomorpha_spp	Ascomorpha ovalis isolate 182AO3Tenno cytochrome oxidase subunit I (COI) gene, partial cds; mitochondrial.	Ascomorpha ovalis	514884196	KC618792	Ecological speciation and its relative role in the discreteness of genetic clusters in sexual and asexual species	Tang,C.Q., Obertegger,U., Barraclough,T.G. and Fontaneto,D.	Submitted to Evolution	NA	cytochrome oxidase subunit I	182AO3Tenno	COI
					Ascomorpha_spp	Ascomorpha ovalis isolate 182AO2Tenno cytochrome oxidase subunit I (COI) gene, partial cds; mitochondrial.	Ascomorpha ovalis	514884194	KC618791	Ecological speciation and its relative role in the discreteness of genetic clusters in sexual and asexual species	Tang,C.Q., Obertegger,U., Barraclough,T.G. and Fontaneto,D.	Submitted to Evolution	NA	cytochrome oxidase subunit I	182AO2Tenno	COI
					Ascomorpha_spp	Ascomorpha ovalis isolate 182AO1Tenno cytochrome oxidase subunit I (COI) gene, partial cds; mitochondrial.	Ascomorpha ovalis	514884192	KC618790	Ecological speciation and its relative role in the discreteness of genetic clusters in sexual and asexual species	Tang,C.Q., Obertegger,U., Barraclough,T.G. and Fontaneto,D.	Submitted to Evolution	NA	cytochrome oxidase subunit I	182AO1Tenno	COI
					Ascomorpha_spp	Ascomorpha ecaudis isolate 176AE4Terlago cytochrome oxidase subunit I (COI) gene, partial cds; mitochondrial.	Ascomorpha ecaudis	514884190	KC618789	Ecological speciation and its relative role in the discreteness of genetic clusters in sexual and asexual species	Tang,C.Q., Obertegger,U., Barraclough,T.G. and Fontaneto,D.	Submitted to Evolution	NA	cytochrome oxidase subunit I	176AE4Terlago	COI
					Ascomorpha_spp	Ascomorpha ecaudis isolate 176AE1Terlago cytochrome oxidase subunit I (COI) gene, partial cds; mitochondrial.	Ascomorpha ecaudis	514884188	KC618788	Ecological speciation and its relative role in the discreteness of genetic clusters in sexual and asexual species	Tang,C.Q., Obertegger,U., Barraclough,T.G. and Fontaneto,D.	Submitted to Evolution	NA	cytochrome oxidase subunit I	176AE1Terlago	COI
					Ascomorpha_spp	Ascomorpha ecaudis isolate 135AE1TovelA15m cytochrome oxidase subunit I (COI) gene, partial cds; mitochondrial.	Ascomorpha ecaudis	514884186	KC618787	Ecological speciation and its relative role in the discreteness of genetic clusters in sexual and asexual species	Tang,C.Q., Obertegger,U., Barraclough,T.G. and Fontaneto,D.	Submitted to Evolution	NA	cytochrome oxidase subunit I	135AE1TovelA15m	COI
					Ascomorpha_spp	Ascomorpha ecaudis isolate 127AE6ColBricon cytochrome oxidase subunit I (COI) gene, partial cds; mitochondrial.	Ascomorpha ecaudis	514884184	KC618786	Ecological speciation and its relative role in the discreteness of genetic clusters in sexual and asexual species	Tang,C.Q., Obertegger,U., Barraclough,T.G. and Fontaneto,D.	Submitted to Evolution	NA	cytochrome oxidase subunit I	127AE6ColBricon	COI
					Ascomorpha_spp	Ascomorpha ecaudis isolate 127AE5ColBricon cytochrome oxidase subunit I (COI) gene, partial cds; mitochondrial.	Ascomorpha ecaudis	514884182	KC618785	Ecological speciation and its relative role in the discreteness of genetic clusters in sexual and asexual species	Tang,C.Q., Obertegger,U., Barraclough,T.G. and Fontaneto,D.	Submitted to Evolution	NA	cytochrome oxidase subunit I	127AE5ColBricon	COI
					Ascomorpha_spp	Ascomorpha ecaudis isolate 127AE4ColBricon cytochrome oxidase subunit I (COI) gene, partial cds; mitochondrial.	Ascomorpha ecaudis	514884180	KC618784	Ecological speciation and its relative role in the discreteness of genetic clusters in sexual and asexual species	Tang,C.Q., Obertegger,U., Barraclough,T.G. and Fontaneto,D.	Submitted to Evolution	NA	cytochrome oxidase subunit I	127AE4ColBricon	COI
					Ascomorpha_spp	Ascomorpha ecaudis isolate 127AE3ColBricon cytochrome oxidase subunit I (COI) gene, partial cds; mitochondrial.	Ascomorpha ecaudis	514884178	KC618783	Ecological speciation and its relative role in the discreteness of genetic clusters in sexual and asexual species	Tang,C.Q., Obertegger,U., Barraclough,T.G. and Fontaneto,D.	Submitted to Evolution	NA	cytochrome oxidase subunit I	127AE3ColBricon	COI
					Ascomorpha_spp	Ascomorpha ecaudis isolate 127AE1ColBricon cytochrome oxidase subunit I (COI) gene, partial cds; mitochondrial.	Ascomorpha ecaudis	514884176	KC618782	Ecological speciation and its relative role in the discreteness of genetic clusters in sexual and asexual species	Tang,C.Q., Obertegger,U., Barraclough,T.G. and Fontaneto,D.	Submitted to Evolution	NA	cytochrome oxidase subunit I	127AE1ColBricon	COI
					Ascomorpha_spp	Ascomorpha ecaudis isolate 113AE6Tovela15m cytochrome oxidase subunit I (COI) gene, partial cds; mitochondrial.	Ascomorpha ecaudis	514884174	KC618781	Ecological speciation and its relative role in the discreteness of genetic clusters in sexual and asexual species	Tang,C.Q., Obertegger,U., Barraclough,T.G. and Fontaneto,D.	Submitted to Evolution	NA	cytochrome oxidase subunit I	113AE6Tovela15m	COI
					Ascomorpha_spp	Ascomorpha ecaudis isolate 113AE5Tovela15m cytochrome oxidase subunit I (COI) gene, partial cds; mitochondrial.	Ascomorpha ecaudis	514884172	KC618780	Ecological speciation and its relative role in the discreteness of genetic clusters in sexual and asexual species	Tang,C.Q., Obertegger,U., Barraclough,T.G. and Fontaneto,D.	Submitted to Evolution	NA	cytochrome oxidase subunit I	113AE5Tovela15m	COI
					Ascomorpha_spp	Ascomorpha ecaudis isolate 113AE4Tovela15m cytochrome oxidase subunit I (COI) gene, partial cds; mitochondrial.	Ascomorpha ecaudis	514884170	KC618779	Ecological speciation and its relative role in the discreteness of genetic clusters in sexual and asexual species	Tang,C.Q., Obertegger,U., Barraclough,T.G. and Fontaneto,D.	Submitted to Evolution	NA	cytochrome oxidase subunit I	113AE4Tovela15m	COI
					Ascomorpha_spp	Ascomorpha ecaudis isolate 113AE2Tovela15m cytochrome oxidase subunit I (COI) gene, partial cds; mitochondrial.	Ascomorpha ecaudis	514884168	KC618778	Ecological speciation and its relative role in the discreteness of genetic clusters in sexual and asexual species	Tang,C.Q., Obertegger,U., Barraclough,T.G. and Fontaneto,D.	Submitted to Evolution	NA	cytochrome oxidase subunit I	113AE2Tovela15m	COI
					Ascomorpha_spp	Ascomorpha ecaudis isolate 4AE9Roncone cytochrome oxidase subunit I (COI) gene, partial cds; mitochondrial.	Ascomorpha ecaudis	514884166	KC618777	Ecological speciation and its relative role in the discreteness of genetic clusters in sexual and asexual species	Tang,C.Q., Obertegger,U., Barraclough,T.G. and Fontaneto,D.	Submitted to Evolution	NA	cytochrome oxidase subunit I	4AE9Roncone	COI
					Ascomorpha_spp	Ascomorpha ecaudis isolate 71AE8Reier cytochrome oxidase subunit I (COI) gene, partial cds; mitochondrial.	Ascomorpha ecaudis	514884164	KC618776	Ecological speciation and its relative role in the discreteness of genetic clusters in sexual and asexual species	Tang,C.Q., Obertegger,U., Barraclough,T.G. and Fontaneto,D.	Submitted to Evolution	NA	cytochrome oxidase subunit I	71AE8Reier	COI
					Ascomorpha_spp	Ascomorpha ecaudis isolate 71AE7Reier cytochrome oxidase subunit I (COI) gene, partial cds; mitochondrial.	Ascomorpha ecaudis	514884162	KC618775	Ecological speciation and its relative role in the discreteness of genetic clusters in sexual and asexual species	Tang,C.Q., Obertegger,U., Barraclough,T.G. and Fontaneto,D.	Submitted to Evolution	NA	cytochrome oxidase subunit I	71AE7Reier	COI
					Ascomorpha_spp	Ascomorpha ecaudis isolate 71AE6Reier cytochrome oxidase subunit I (COI) gene, partial cds; mitochondrial.	Ascomorpha ecaudis	514884160	KC618774	Ecological speciation and its relative role in the discreteness of genetic clusters in sexual and asexual species	Tang,C.Q., Obertegger,U., Barraclough,T.G. and Fontaneto,D.	Submitted to Evolution	NA	cytochrome oxidase subunit I	71AE6Reier	COI
					Ascomorpha_spp	Ascomorpha ecaudis isolate 71AE5Reier cytochrome oxidase subunit I (COI) gene, partial cds; mitochondrial.	Ascomorpha ecaudis	514884158	KC618773	Ecological speciation and its relative role in the discreteness of genetic clusters in sexual and asexual species	Tang,C.Q., Obertegger,U., Barraclough,T.G. and Fontaneto,D.	Submitted to Evolution	NA	cytochrome oxidase subunit I	71AE5Reier	COI
					Ascomorpha_spp	Ascomorpha ecaudis isolate 71AE4Reier cytochrome oxidase subunit I (COI) gene, partial cds; mitochondrial.	Ascomorpha ecaudis	514884156	KC618772	Ecological speciation and its relative role in the discreteness of genetic clusters in sexual and asexual species	Tang,C.Q., Obertegger,U., Barraclough,T.G. and Fontaneto,D.	Submitted to Evolution	NA	cytochrome oxidase subunit I	71AE4Reier	COI
					Ascomorpha_spp	Ascomorpha ecaudis isolate 71AE3Reier cytochrome oxidase subunit I (COI) gene, partial cds; mitochondrial.	Ascomorpha ecaudis	514884154	KC618771	Ecological speciation and its relative role in the discreteness of genetic clusters in sexual and asexual species	Tang,C.Q., Obertegger,U., Barraclough,T.G. and Fontaneto,D.	Submitted to Evolution	NA	cytochrome oxidase subunit I	71AE3Reier	COI
					Ascomorpha_spp	Ascomorpha ecaudis isolate 71AE2Reier cytochrome oxidase subunit I (COI) gene, partial cds; mitochondrial.	Ascomorpha ecaudis	514884152	KC618770	Ecological speciation and its relative role in the discreteness of genetic clusters in sexual and asexual species	Tang,C.Q., Obertegger,U., Barraclough,T.G. and Fontaneto,D.	Submitted to Evolution	NA	cytochrome oxidase subunit I	71AE2Reier	COI
					Ascomorpha_spp	Ascomorpha ecaudis isolate 71AE1Reier cytochrome oxidase subunit I (COI) gene, partial cds; mitochondrial.	Ascomorpha ecaudis	514884150	KC618769	Ecological speciation and its relative role in the discreteness of genetic clusters in sexual and asexual species	Tang,C.Q., Obertegger,U., Barraclough,T.G. and Fontaneto,D.	Submitted to Evolution	Italy	cytochrome oxidase subunit I	71AE1Reier	COI
					Ascomorpha_spp	Ascomorpha ovalis AEG1 voucher ECOCHZ-AG0749 cytochrome oxidase subunit 1 (COI) gene, partial cds; mitochondrial.	Ascomorpha ovalis AEG1	401879849	JX216492	DNA barcoding of freshwater Rotifera in Mexico: Evidence of cryptic speciation in common rotifers	Garcia-Morales,A.E. and Elias-Gutierrez,M.	Submitted to Evolution	Mexico: Morelos, Laguna Zempoala 2, vertical	cytochrome oxidase subunit 1	NA	COI
					Ascomorpha_spp	Ascomorpha ovalis AEG1 voucher ECOCHZ-AG0748 cytochrome oxidase subunit 1 (COI) gene, partial cds; mitochondrial.	Ascomorpha ovalis AEG1	401879847	JX216491	DNA barcoding of freshwater Rotifera in Mexico: Evidence of cryptic speciation in common rotifers	Garcia-Morales,A.E. and Elias-Gutierrez,M.	Submitted to Evolution	Mexico: Morelos, Laguna Zempoala 2, vertical	cytochrome oxidase subunit 1	NA	COI
					Ascomorpha_spp	Ascomorpha ovalis voucher ECOCHZ-AG0634 cytochrome oxidase subunit 1 (COI) gene, partial cds; mitochondrial.	Ascomorpha ovalis	401879845	JX216490	DNA barcoding of freshwater Rotifera in Mexico: Evidence of cryptic speciation in common rotifers	Garcia-Morales,A.E. and Elias-Gutierrez,M.	Submitted to Evolution	Mexico: Mexico State, Presa Danxho	cytochrome oxidase subunit 1	NA	COI
					Ascomorpha_spp	Ascomorpha ovalis voucher ECOCHZ-AG0631 cytochrome oxidase subunit 1 (COI) gene, partial cds; mitochondrial.	Ascomorpha ovalis	401879843	JX216489	DNA barcoding of freshwater Rotifera in Mexico: Evidence of cryptic speciation in common rotifers	Garcia-Morales,A.E. and Elias-Gutierrez,M.	Submitted to Evolution	Mexico: Mexico State, Presa Danxho	cytochrome oxidase subunit 1	NA	COI
					Ascomorpha_spp	Ascomorpha ovalis voucher ECOCHZ-AG0632 cytochrome oxidase subunit 1 (COI) gene, partial cds; mitochondrial.	Ascomorpha ovalis	401879841	JX216488	DNA barcoding of freshwater Rotifera in Mexico: Evidence of cryptic speciation in common rotifers	Garcia-Morales,A.E. and Elias-Gutierrez,M.	Submitted to Evolution	Mexico: Mexico State, Presa Danxho	cytochrome oxidase subunit 1	NA	COI
					Ascomorpha_spp	Ascomorpha ovalis voucher ECOCHZ-AG0635 cytochrome oxidase subunit 1 (COI) gene, partial cds; mitochondrial.	Ascomorpha ovalis	401879839	JX216487	DNA barcoding of freshwater Rotifera in Mexico: Evidence of cryptic speciation in common rotifers	Garcia-Morales,A.E. and Elias-Gutierrez,M.	Submitted to Evolution	Mexico: Mexico State, Presa Danxho	cytochrome oxidase subunit 1	NA	COI
					Ascomorpha_spp	Ascomorpha ovalis voucher ECOCHZ-AG0633 cytochrome oxidase subunit 1 (COI) gene, partial cds; mitochondrial.	Ascomorpha ovalis	401879837	JX216486	DNA barcoding of freshwater Rotifera in Mexico: Evidence of cryptic speciation in common rotifers	Garcia-Morales,A.E. and Elias-Gutierrez,M.	Submitted to Evolution	Mexico: Mexico State, Presa Danxho	cytochrome oxidase subunit 1	NA	COI
					Ascomorpha_spp	Ascomorpha ovalis cytochrome c oxidase subunit I gene, partial cds; mitochondrial.	Ascomorpha ovalis	83285122	DQ297769	A modern approach to rotiferan phylogeny: combining morphological and molecular data	Sorensen,M.V. and Giribet,G.	Submitted to Evolution	NA	cytochrome c oxidase subunit I	NA	NA
					Brachionus_spp	Brachionus calyciflorus voucher AHNU-Rotifer-G7 cytochrome c oxidase subunit I (COI) gene, partial cds; mitochondrial.	Brachionus calyciflorus	226439525	FJ826905	Spatial patterns of genetic differentiation in Brachionus calyciflorus species complex collected from East China in summer	Xiang,X.-L., Xi,Y.-L., Wen,X.-L., Zhang,J.-Y. and Ma,Q.	Hydrobiologia 638 (1), 67-83 (2010)	NA	cytochrome c oxidase subunit I	NA	COI
					Brachionus_spp	Brachionus calyciflorus voucher AHNU-Rotifer-H9 cytochrome c oxidase subunit I (COI) gene, partial cds; mitochondrial.	Brachionus calyciflorus	226439535	FJ826910	Spatial patterns of genetic differentiation in Brachionus calyciflorus species complex collected from East China in summer	Xiang,X.-L., Xi,Y.-L., Wen,X.-L., Zhang,J.-Y. and Ma,Q.	Hydrobiologia 638 (1), 67-83 (2010)	NA	cytochrome c oxidase subunit I	NA	COI
					Brachionus_spp	Brachionus calyciflorus voucher AHNU-Rotifer-H13 cytochrome c oxidase subunit I (COI) gene, partial cds; mitochondrial.	Brachionus calyciflorus	226439551	FJ826918	Spatial patterns of genetic differentiation in Brachionus calyciflorus species complex collected from East China in summer	Xiang,X.-L., Xi,Y.-L., Wen,X.-L., Zhang,J.-Y. and Ma,Q.	Hydrobiologia 638 (1), 67-83 (2010)	NA	cytochrome c oxidase subunit I	NA	COI
					Brachionus_spp	Brachionus calyciflorus voucher AHNU-Rotifer-H25 cytochrome c oxidase subunit I (COI) gene, partial cds; mitochondrial.	Brachionus calyciflorus	226439563	FJ826924	Spatial patterns of genetic differentiation in Brachionus calyciflorus species complex collected from East China in summer	Xiang,X.-L., Xi,Y.-L., Wen,X.-L., Zhang,J.-Y. and Ma,Q.	Hydrobiologia 638 (1), 67-83 (2010)	NA	cytochrome c oxidase subunit I	NA	COI
					Brachionus_spp	Brachionus calyciflorus voucher AHNU-Rotifer-G12 cytochrome c oxidase subunit I (COI) gene, partial cds; mitochondrial.	Brachionus calyciflorus	226439567	FJ826926	Spatial patterns of genetic differentiation in Brachionus calyciflorus species complex collected from East China in summer	Xiang,X.-L., Xi,Y.-L., Wen,X.-L., Zhang,J.-Y. and Ma,Q.	Hydrobiologia 638 (1), 67-83 (2010)	NA	cytochrome c oxidase subunit I	NA	COI
					Brachionus_spp	Brachionus calyciflorus voucher AHNU-Rotifer-G9 cytochrome c oxidase subunit I (COI) gene, partial cds; mitochondrial.	Brachionus calyciflorus	226439579	FJ826932	Spatial patterns of genetic differentiation in Brachionus calyciflorus species complex collected from East China in summer	Xiang,X.-L., Xi,Y.-L., Wen,X.-L., Zhang,J.-Y. and Ma,Q.	Hydrobiologia 638 (1), 67-83 (2010)	NA	cytochrome c oxidase subunit I	NA	COI
					Brachionus_spp	Brachionus calyciflorus voucher AHNU-Rotifer-G15 cytochrome c oxidase subunit I (COI) gene, partial cds; mitochondrial.	Brachionus calyciflorus	226439581	FJ826933	Spatial patterns of genetic differentiation in Brachionus calyciflorus species complex collected from East China in summer	Xiang,X.-L., Xi,Y.-L., Wen,X.-L., Zhang,J.-Y. and Ma,Q.	Hydrobiologia 638 (1), 67-83 (2010)	NA	cytochrome c oxidase subunit I	NA	COI
					Brachionus_spp	Brachionus calyciflorus voucher AHNU-Rotifer-T9 cytochrome c oxidase subunit I (COI) gene, partial cds; mitochondrial.	Brachionus calyciflorus	226439587	FJ826936	Spatial patterns of genetic differentiation in Brachionus calyciflorus species complex collected from East China in summer	Xiang,X.-L., Xi,Y.-L., Wen,X.-L., Zhang,J.-Y. and Ma,Q.	Hydrobiologia 638 (1), 67-83 (2010)	NA	cytochrome c oxidase subunit I	NA	COI
					Brachionus_spp	Brachionus calyciflorus voucher AHNU-Rotifer-N13 cytochrome c oxidase subunit I (COI) gene, partial cds; mitochondrial.	Brachionus calyciflorus	226439589	FJ826937	Spatial patterns of genetic differentiation in Brachionus calyciflorus species complex collected from East China in summer	Xiang,X.-L., Xi,Y.-L., Wen,X.-L., Zhang,J.-Y. and Ma,Q.	Hydrobiologia 638 (1), 67-83 (2010)	NA	cytochrome c oxidase subunit I	NA	COI
					Brachionus_spp	Brachionus calyciflorus voucher AHNU-Rotifer-T5 cytochrome c oxidase subunit I (COI) gene, partial cds; mitochondrial.	Brachionus calyciflorus	226439591	FJ826938	Spatial patterns of genetic differentiation in Brachionus calyciflorus species complex collected from East China in summer	Xiang,X.-L., Xi,Y.-L., Wen,X.-L., Zhang,J.-Y. and Ma,Q.	Hydrobiologia 638 (1), 67-83 (2010)	NA	cytochrome c oxidase subunit I	NA	COI
					Brachionus_spp	Brachionus calyciflorus voucher AHNU-Rotifer-T8 cytochrome c oxidase subunit I (COI) gene, partial cds; mitochondrial.	Brachionus calyciflorus	226439593	FJ826939	Spatial patterns of genetic differentiation in Brachionus calyciflorus species complex collected from East China in summer	Xiang,X.-L., Xi,Y.-L., Wen,X.-L., Zhang,J.-Y. and Ma,Q.	Hydrobiologia 638 (1), 67-83 (2010)	NA	cytochrome c oxidase subunit I	NA	COI
					Brachionus_spp	Brachionus calyciflorus voucher AHNU-Rotifer-T10 cytochrome c oxidase subunit I (COI) gene, partial cds; mitochondrial.	Brachionus calyciflorus	226439595	FJ826940	Spatial patterns of genetic differentiation in Brachionus calyciflorus species complex collected from East China in summer	Xiang,X.-L., Xi,Y.-L., Wen,X.-L., Zhang,J.-Y. and Ma,Q.	Hydrobiologia 638 (1), 67-83 (2010)	NA	cytochrome c oxidase subunit I	NA	COI
					Brachionus_spp	Brachionus calyciflorus voucher AHNU-Rotifer-T7 cytochrome c oxidase subunit I (COI) gene, partial cds; mitochondrial.	Brachionus calyciflorus	226439621	FJ826953	Spatial patterns of genetic differentiation in Brachionus calyciflorus species complex collected from East China in summer	Xiang,X.-L., Xi,Y.-L., Wen,X.-L., Zhang,J.-Y. and Ma,Q.	Hydrobiologia 638 (1), 67-83 (2010)	NA	cytochrome c oxidase subunit I	NA	COI
					Brachionus_spp	Brachionus calyciflorus voucher AHNU-Rotifer-A6 cytochrome c oxidase subunit I (COI) gene, partial cds; mitochondrial.	Brachionus calyciflorus	226439623	FJ826954	Spatial patterns of genetic differentiation in Brachionus calyciflorus species complex collected from East China in summer	Xiang,X.-L., Xi,Y.-L., Wen,X.-L., Zhang,J.-Y. and Ma,Q.	Hydrobiologia 638 (1), 67-83 (2010)	NA	cytochrome c oxidase subunit I	NA	COI
					Brachionus_spp	Brachionus calyciflorus voucher AHNU-Rotifer-W6 cytochrome c oxidase subunit I (COI) gene, partial cds; mitochondrial.	Brachionus calyciflorus	226439627	FJ826956	Spatial patterns of genetic differentiation in Brachionus calyciflorus species complex collected from East China in summer	Xiang,X.-L., Xi,Y.-L., Wen,X.-L., Zhang,J.-Y. and Ma,Q.	Hydrobiologia 638 (1), 67-83 (2010)	NA	cytochrome c oxidase subunit I	NA	COI
					Brachionus_spp	Brachionus calyciflorus voucher AHNU-Rotifer-A9 cytochrome c oxidase subunit I (COI) gene, partial cds; mitochondrial.	Brachionus calyciflorus	226439629	FJ826957	Spatial patterns of genetic differentiation in Brachionus calyciflorus species complex collected from East China in summer	Xiang,X.-L., Xi,Y.-L., Wen,X.-L., Zhang,J.-Y. and Ma,Q.	Hydrobiologia 638 (1), 67-83 (2010)	NA	cytochrome c oxidase subunit I	NA	COI
					Brachionus_spp	Brachionus calyciflorus voucher AHNU-Rotifer-N4 cytochrome c oxidase subunit I (COI) gene, partial cds; mitochondrial.	Brachionus calyciflorus	226439631	FJ826958	Spatial patterns of genetic differentiation in Brachionus calyciflorus species complex collected from East China in summer	Xiang,X.-L., Xi,Y.-L., Wen,X.-L., Zhang,J.-Y. and Ma,Q.	Hydrobiologia 638 (1), 67-83 (2010)	NA	cytochrome c oxidase subunit I	NA	COI
					Brachionus_spp	Brachionus calyciflorus voucher AHNU-Rotifer-N14 cytochrome c oxidase subunit I (COI) gene, partial cds; mitochondrial.	Brachionus calyciflorus	226439633	FJ826959	Spatial patterns of genetic differentiation in Brachionus calyciflorus species complex collected from East China in summer	Xiang,X.-L., Xi,Y.-L., Wen,X.-L., Zhang,J.-Y. and Ma,Q.	Hydrobiologia 638 (1), 67-83 (2010)	NA	cytochrome c oxidase subunit I	NA	COI
					Brachionus_spp	Brachionus calyciflorus voucher AHNU-Rotifer-N11 cytochrome c oxidase subunit I (COI) gene, partial cds; mitochondrial.	Brachionus calyciflorus	226439635	FJ826960	Spatial patterns of genetic differentiation in Brachionus calyciflorus species complex collected from East China in summer	Xiang,X.-L., Xi,Y.-L., Wen,X.-L., Zhang,J.-Y. and Ma,Q.	Hydrobiologia 638 (1), 67-83 (2010)	NA	cytochrome c oxidase subunit I	NA	COI
					Brachionus_spp	Brachionus calyciflorus voucher AHNU-Rotifer-N8 cytochrome c oxidase subunit I (COI) gene, partial cds; mitochondrial.	Brachionus calyciflorus	226439637	FJ826961	Spatial patterns of genetic differentiation in Brachionus calyciflorus species complex collected from East China in summer	Xiang,X.-L., Xi,Y.-L., Wen,X.-L., Zhang,J.-Y. and Ma,Q.	Hydrobiologia 638 (1), 67-83 (2010)	NA	cytochrome c oxidase subunit I	NA	COI
					Brachionus_spp	Brachionus calyciflorus voucher AHNU-Rotifer-A3 cytochrome c oxidase subunit I (COI) gene, partial cds; mitochondrial.	Brachionus calyciflorus	226439677	FJ826981	Spatial patterns of genetic differentiation in Brachionus calyciflorus species complex collected from East China in summer	Xiang,X.-L., Xi,Y.-L., Wen,X.-L., Zhang,J.-Y. and Ma,Q.	Hydrobiologia 638 (1), 67-83 (2010)	NA	cytochrome c oxidase subunit I	NA	COI
					Brachionus_spp	Brachionus calyciflorus voucher AHNU-Rotifer-W8 cytochrome c oxidase subunit I (COI) gene, partial cds; mitochondrial.	Brachionus calyciflorus	226439679	FJ826982	Spatial patterns of genetic differentiation in Brachionus calyciflorus species complex collected from East China in summer	Xiang,X.-L., Xi,Y.-L., Wen,X.-L., Zhang,J.-Y. and Ma,Q.	Hydrobiologia 638 (1), 67-83 (2010)	NA	cytochrome c oxidase subunit I	NA	COI
					Brachionus_spp	Brachionus calyciflorus voucher AHNU-Rotifer-N3 cytochrome c oxidase subunit I (COI) gene, partial cds; mitochondrial.	Brachionus calyciflorus	226439681	FJ826983	Spatial patterns of genetic differentiation in Brachionus calyciflorus species complex collected from East China in summer	Xiang,X.-L., Xi,Y.-L., Wen,X.-L., Zhang,J.-Y. and Ma,Q.	Hydrobiologia 638 (1), 67-83 (2010)	NA	cytochrome c oxidase subunit I	NA	COI
					Brachionus_spp	Brachionus calyciflorus voucher AHNU-Rotifer-W10 cytochrome c oxidase subunit I (COI) gene, partial cds; mitochondrial.	Brachionus calyciflorus	226439689	FJ826987	Spatial patterns of genetic differentiation in Brachionus calyciflorus species complex collected from East China in summer	Xiang,X.-L., Xi,Y.-L., Wen,X.-L., Zhang,J.-Y. and Ma,Q.	Hydrobiologia 638 (1), 67-83 (2010)	NA	cytochrome c oxidase subunit I	NA	COI
					Brachionus_spp	Brachionus calyciflorus voucher AHNU-Rotifer-W1 cytochrome c oxidase subunit I (COI) gene, partial cds; mitochondrial.	Brachionus calyciflorus	226439693	FJ826989	Spatial patterns of genetic differentiation in Brachionus calyciflorus species complex collected from East China in summer	Xiang,X.-L., Xi,Y.-L., Wen,X.-L., Zhang,J.-Y. and Ma,Q.	Hydrobiologia 638 (1), 67-83 (2010)	NA	cytochrome c oxidase subunit I	NA	COI
					Brachionus_spp	Brachionus calyciflorus voucher AHNU-Rotifer-W12 cytochrome c oxidase subunit I (COI) gene, partial cds; mitochondrial.	Brachionus calyciflorus	226439697	FJ826991	Spatial patterns of genetic differentiation in Brachionus calyciflorus species complex collected from East China in summer	Xiang,X.-L., Xi,Y.-L., Wen,X.-L., Zhang,J.-Y. and Ma,Q.	Hydrobiologia 638 (1), 67-83 (2010)	NA	cytochrome c oxidase subunit I	NA	COI
					Brachionus_spp	Brachionus calyciflorus voucher AHNU-Rotifer-W15 cytochrome c oxidase subunit I (COI) gene, partial cds; mitochondrial.	Brachionus calyciflorus	226439713	FJ826999	Spatial patterns of genetic differentiation in Brachionus calyciflorus species complex collected from East China in summer	Xiang,X.-L., Xi,Y.-L., Wen,X.-L., Zhang,J.-Y. and Ma,Q.	Hydrobiologia 638 (1), 67-83 (2010)	NA	cytochrome c oxidase subunit I	NA	COI
					Brachionus_spp	Brachionus calyciflorus voucher AHNU-Rotifer-W16 cytochrome c oxidase subunit I (COI) gene, partial cds; mitochondrial.	Brachionus calyciflorus	226439717	FJ827001	Spatial patterns of genetic differentiation in Brachionus calyciflorus species complex collected from East China in summer	Xiang,X.-L., Xi,Y.-L., Wen,X.-L., Zhang,J.-Y. and Ma,Q.	Hydrobiologia 638 (1), 67-83 (2010)	NA	cytochrome c oxidase subunit I	NA	COI
					Brachionus_spp	Brachionus calyciflorus voucher AHNU-Rotifer-H5 cytochrome c oxidase subunit I (COI) gene, partial cds; mitochondrial.	Brachionus calyciflorus	226439719	FJ827002	Spatial patterns of genetic differentiation in Brachionus calyciflorus species complex collected from East China in summer	Xiang,X.-L., Xi,Y.-L., Wen,X.-L., Zhang,J.-Y. and Ma,Q.	Hydrobiologia 638 (1), 67-83 (2010)	NA	cytochrome c oxidase subunit I	NA	COI
					Brachionus_spp	Brachionus calyciflorus voucher AHNU-Rotifer-H7 cytochrome c oxidase subunit I (COI) gene, partial cds; mitochondrial.	Brachionus calyciflorus	226439729	FJ827007	Spatial patterns of genetic differentiation in Brachionus calyciflorus species complex collected from East China in summer	Xiang,X.-L., Xi,Y.-L., Wen,X.-L., Zhang,J.-Y. and Ma,Q.	Hydrobiologia 638 (1), 67-83 (2010)	NA	cytochrome c oxidase subunit I	NA	COI
					Brachionus_spp	Brachionus calyciflorus voucher AHNU-Rotifer-W19 cytochrome c oxidase subunit I (COI) gene, partial cds; mitochondrial.	Brachionus calyciflorus	226439731	FJ827008	Spatial patterns of genetic differentiation in Brachionus calyciflorus species complex collected from East China in summer	Xiang,X.-L., Xi,Y.-L., Wen,X.-L., Zhang,J.-Y. and Ma,Q.	Hydrobiologia 638 (1), 67-83 (2010)	NA	cytochrome c oxidase subunit I	NA	COI
					Brachionus_spp	Brachionus calyciflorus voucher AHNU-Rotifer-W13 cytochrome c oxidase subunit I (COI) gene, partial cds; mitochondrial.	Brachionus calyciflorus	226439733	FJ827009	Spatial patterns of genetic differentiation in Brachionus calyciflorus species complex collected from East China in summer	Xiang,X.-L., Xi,Y.-L., Wen,X.-L., Zhang,J.-Y. and Ma,Q.	Hydrobiologia 638 (1), 67-83 (2010)	NA	cytochrome c oxidase subunit I	NA	COI
					Brachionus_spp	Brachionus calyciflorus voucher AHNU-Rotifer-T14 cytochrome c oxidase subunit I (COI) gene, partial cds; mitochondrial.	Brachionus calyciflorus	226439735	FJ827010	Spatial patterns of genetic differentiation in Brachionus calyciflorus species complex collected from East China in summer	Xiang,X.-L., Xi,Y.-L., Wen,X.-L., Zhang,J.-Y. and Ma,Q.	Hydrobiologia 638 (1), 67-83 (2010)	NA	cytochrome c oxidase subunit I	NA	COI
					Brachionus_spp	Brachionus calyciflorus voucher AHNU-Rotifer-X4 cytochrome c oxidase subunit I (COI) gene, partial cds; mitochondrial.	Brachionus calyciflorus	226439741	FJ827013	Spatial patterns of genetic differentiation in Brachionus calyciflorus species complex collected from East China in summer	Xiang,X.-L., Xi,Y.-L., Wen,X.-L., Zhang,J.-Y. and Ma,Q.	Hydrobiologia 638 (1), 67-83 (2010)	NA	cytochrome c oxidase subunit I	NA	COI
					Brachionus_spp	Brachionus calyciflorus voucher AHNU-Rotifer-X8 cytochrome c oxidase subunit I (COI) gene, partial cds; mitochondrial.	Brachionus calyciflorus	226439743	FJ827014	Spatial patterns of genetic differentiation in Brachionus calyciflorus species complex collected from East China in summer	Xiang,X.-L., Xi,Y.-L., Wen,X.-L., Zhang,J.-Y. and Ma,Q.	Hydrobiologia 638 (1), 67-83 (2010)	NA	cytochrome c oxidase subunit I	NA	COI
					Brachionus_spp	Brachionus calyciflorus voucher AHNU-Rotifer-X2 cytochrome c oxidase subunit I (COI) gene, partial cds; mitochondrial.	Brachionus calyciflorus	226439749	FJ827017	Spatial patterns of genetic differentiation in Brachionus calyciflorus species complex collected from East China in summer	Xiang,X.-L., Xi,Y.-L., Wen,X.-L., Zhang,J.-Y. and Ma,Q.	Hydrobiologia 638 (1), 67-83 (2010)	NA	cytochrome c oxidase subunit I	NA	COI
					Brachionus_spp	Brachionus sp. Almenara isolate 7C29 cytochrome oxidase c subunit I (cox1) gene, partial cds; mitochondrial.	Brachionus sp. Almenara	307640082	GQ894742	Development of genomic resources for the phylogenetic analysis of the Brachionus plicatilis species complex (Rotifera: Monogononta)	Montero-Pau,J. and Gomez,A.	Hydrobiologia 662 (1), 43-50 (2011)	NA	cytochrome oxidase c subunit I	7C29	cox1
					Brachionus_spp	Brachionus calyciflorus isolate GZ14 cytochrome c oxidase subunit I (COI) gene, partial cds; mitochondrial.	Brachionus calyciflorus	308052145	GU232591	Genetic differentiation and phylogeographical structure of the Brachionus calyciflorus complex in eastern China	Xiang,X.L., Xi,Y.L., Wen,X.L., Zhang,G., Wang,J.X. and Hu,K.	Mol. Ecol. 20 (14), 3027-3044 (2011)	China: Guangzhou	cytochrome c oxidase subunit I	GZ14	COI
					Brachionus_spp	Brachionus calyciflorus isolate GZ15 cytochrome c oxidase subunit I (COI) gene, partial cds; mitochondrial.	Brachionus calyciflorus	308052147	GU232592	Genetic differentiation and phylogeographical structure of the Brachionus calyciflorus complex in eastern China	Xiang,X.L., Xi,Y.L., Wen,X.L., Zhang,G., Wang,J.X. and Hu,K.	Mol. Ecol. 20 (14), 3027-3044 (2011)	China: Guangzhou	cytochrome c oxidase subunit I	GZ15	COI
					Brachionus_spp	Brachionus calyciflorus isolate GZ7 cytochrome c oxidase subunit I (COI) gene, partial cds; mitochondrial.	Brachionus calyciflorus	308052167	GU232602	Genetic differentiation and phylogeographical structure of the Brachionus calyciflorus complex in eastern China	Xiang,X.L., Xi,Y.L., Wen,X.L., Zhang,G., Wang,J.X. and Hu,K.	Mol. Ecol. 20 (14), 3027-3044 (2011)	China: Guangzhou	cytochrome c oxidase subunit I	GZ7	COI
					Brachionus_spp	Brachionus calyciflorus isolate GZ8 cytochrome c oxidase subunit I (COI) gene, partial cds; mitochondrial.	Brachionus calyciflorus	308052169	GU232603	Genetic differentiation and phylogeographical structure of the Brachionus calyciflorus complex in eastern China	Xiang,X.L., Xi,Y.L., Wen,X.L., Zhang,G., Wang,J.X. and Hu,K.	Mol. Ecol. 20 (14), 3027-3044 (2011)	China: Guangzhou	cytochrome c oxidase subunit I	GZ8	COI
					Brachionus_spp	Brachionus calyciflorus isolate NC18 cytochrome c oxidase subunit I (COI) gene, partial cds; mitochondrial.	Brachionus calyciflorus	308052233	GU232635	Genetic differentiation and phylogeographical structure of the Brachionus calyciflorus complex in eastern China	Xiang,X.L., Xi,Y.L., Wen,X.L., Zhang,G., Wang,J.X. and Hu,K.	Mol. Ecol. 20 (14), 3027-3044 (2011)	China: Nanchang	cytochrome c oxidase subunit I	NC18	COI
					Brachionus_spp	Brachionus calyciflorus isolate TJ10 cytochrome c oxidase subunit I (COI) gene, partial cds; mitochondrial.	Brachionus calyciflorus	308052293	GU232665	Genetic differentiation and phylogeographical structure of the Brachionus calyciflorus complex in eastern China	Xiang,X.L., Xi,Y.L., Wen,X.L., Zhang,G., Wang,J.X. and Hu,K.	Mol. Ecol. 20 (14), 3027-3044 (2011)	China: Tianjin	cytochrome c oxidase subunit I	TJ10	COI
					Brachionus_spp	Brachionus calyciflorus isolate TJ11 cytochrome c oxidase subunit I (COI) gene, partial cds; mitochondrial.	Brachionus calyciflorus	308052295	GU232666	Genetic differentiation and phylogeographical structure of the Brachionus calyciflorus complex in eastern China	Xiang,X.L., Xi,Y.L., Wen,X.L., Zhang,G., Wang,J.X. and Hu,K.	Mol. Ecol. 20 (14), 3027-3044 (2011)	China: Tianjin	cytochrome c oxidase subunit I	TJ11	COI
					Brachionus_spp	Brachionus calyciflorus isolate TJ12 cytochrome c oxidase subunit I (COI) gene, partial cds; mitochondrial.	Brachionus calyciflorus	308052297	GU232667	Genetic differentiation and phylogeographical structure of the Brachionus calyciflorus complex in eastern China	Xiang,X.L., Xi,Y.L., Wen,X.L., Zhang,G., Wang,J.X. and Hu,K.	Mol. Ecol. 20 (14), 3027-3044 (2011)	China: Tianjin	cytochrome c oxidase subunit I	TJ12	COI
					Brachionus_spp	Brachionus calyciflorus isolate TJ16 cytochrome c oxidase subunit I (COI) gene, partial cds; mitochondrial.	Brachionus calyciflorus	308052305	GU232671	Genetic differentiation and phylogeographical structure of the Brachionus calyciflorus complex in eastern China	Xiang,X.L., Xi,Y.L., Wen,X.L., Zhang,G., Wang,J.X. and Hu,K.	Mol. Ecol. 20 (14), 3027-3044 (2011)	China: Tianjin	cytochrome c oxidase subunit I	TJ16	COI
					Brachionus_spp	Brachionus calyciflorus isolate TJ19 cytochrome c oxidase subunit I (COI) gene, partial cds; mitochondrial.	Brachionus calyciflorus	308052311	GU232674	Genetic differentiation and phylogeographical structure of the Brachionus calyciflorus complex in eastern China	Xiang,X.L., Xi,Y.L., Wen,X.L., Zhang,G., Wang,J.X. and Hu,K.	Mol. Ecol. 20 (14), 3027-3044 (2011)	China: Tianjin	cytochrome c oxidase subunit I	TJ19	COI
					Brachionus_spp	Brachionus calyciflorus isolate TJ5 cytochrome c oxidase subunit I (COI) gene, partial cds; mitochondrial.	Brachionus calyciflorus	308052319	GU232678	Genetic differentiation and phylogeographical structure of the Brachionus calyciflorus complex in eastern China	Xiang,X.L., Xi,Y.L., Wen,X.L., Zhang,G., Wang,J.X. and Hu,K.	Mol. Ecol. 20 (14), 3027-3044 (2011)	China: Tianjin	cytochrome c oxidase subunit I	TJ5	COI
					Brachionus_spp	Brachionus calyciflorus isolate TJ9 cytochrome c oxidase subunit I (COI) gene, partial cds; mitochondrial.	Brachionus calyciflorus	308052327	GU232682	Genetic differentiation and phylogeographical structure of the Brachionus calyciflorus complex in eastern China	Xiang,X.L., Xi,Y.L., Wen,X.L., Zhang,G., Wang,J.X. and Hu,K.	Mol. Ecol. 20 (14), 3027-3044 (2011)	China: Tianjin	cytochrome c oxidase subunit I	TJ9	COI
					Brachionus_spp	Brachionus calyciflorus isolate XZ15 cytochrome c oxidase subunit I (COI) gene, partial cds; mitochondrial.	Brachionus calyciflorus	308052403	GU232720	Genetic differentiation and phylogeographical structure of the Brachionus calyciflorus complex in eastern China	Xiang,X.L., Xi,Y.L., Wen,X.L., Zhang,G., Wang,J.X. and Hu,K.	Mol. Ecol. 20 (14), 3027-3044 (2011)	China: Xuzhou	cytochrome c oxidase subunit I	XZ15	COI
					Brachionus_spp	Brachionus calyciflorus isolate A10 cytochrome c oxidase subunit I (COI) gene, partial cds; mitochondrial.	Brachionus calyciflorus	297186034	HM067947	Long term effects of coal ash pollution on genetic diversity: a case study on COI variation of Brachionus calyciflorus (Rotifera)	Zhang,G., Xue,Y. and Xi,Y.	Unpublished	NA	cytochrome c oxidase subunit I	A10	COI
					Brachionus_spp	Brachionus calyciflorus isolate Mg14 cytochrome oxidase subunit I gene, partial cds; mitochondrial.	Brachionus calyciflorus	110339407	DQ664504	Molecular phylogeny of Brachionus Pallas, 1766 (Rotifera) based on cytochrome oxidase c subunit 1 sequences from mitochondrial DNA	Garcia-Varela,M.	Unpublished	NA	cytochrome oxidase subunit I	Mg14	NA
					Brachionus_spp	Brachionus plicatilis isolate Mg16 cytochrome oxidase subunit I gene, partial cds; mitochondrial.	Brachionus plicatilis	110339413	DQ664507	Molecular phylogeny of Brachionus Pallas, 1766 (Rotifera) based on cytochrome oxidase c subunit 1 sequences from mitochondrial DNA	Garcia-Varela,M.	Unpublished	NA	cytochrome oxidase subunit I	Mg16	NA
					Brachionus_spp	Brachionus sp. Almenara mitochondrial partial COI gene for cytochrome oxidase subunit 1, isolate Indianrocks1.	Brachionus sp. Almenara	319992938	FR729668	Genome size evolution at the speciation level: The cryptic species complex Brachionus plicatilis (Rotifera)	Stelzer,C.P., Riss,S. and Stadler,P.	BMC Evol. Biol. 11 (1), 90 (2011)	USA:Indian Rocks Beach, Florida	cytochrome oxidase subunit 1	Indianrocks1	COI
					Brachionus_spp	Brachionus sp. 6 SR-2010 mitochondrial partial COI gene for cytochrome oxidase subunit 1, isolate Mortlock5.	Brachionus sp. 6 SR-2010	319992970	FR729684	Genome size evolution at the speciation level: The cryptic species complex Brachionus plicatilis (Rotifera)	Stelzer,C.P., Riss,S. and Stadler,P.	BMC Evol. Biol. 11 (1), 90 (2011)	Australia:Mortlock Lake	cytochrome oxidase subunit 1	Mortlock5	COI
					Brachionus_spp	Brachionus sp. Austria isolate MNTSA011 cytochrome c oxidase subunit I (coxI) gene, partial cds; mitochondrial.	Brachionus sp. Austria	400179408	JX239144	The mate recognition protein gene mediates reproductive isolation and speciation in the Brachionus plicatilis cryptic species complex	Gribble,K.E. and Mark Welch,D.B.	BMC Evol. Biol. 12 (1), 134 (2012)	NA	cytochrome c oxidase subunit I	MNTSA011	coxI
					Brachionus_spp	Brachionus sp. Tiscar isolate AULAT042 cytochrome c oxidase subunit I (coxI) gene, partial cds; mitochondrial.	Brachionus sp. Tiscar	400179418	JX239149	The mate recognition protein gene mediates reproductive isolation and speciation in the Brachionus plicatilis cryptic species complex	Gribble,K.E. and Mark Welch,D.B.	BMC Evol. Biol. 12 (1), 134 (2012)	NA	cytochrome c oxidase subunit I	AULAT042	coxI
					Brachionus_spp	Brachionus sp. Tiscar isolate JPNAG023 cytochrome c oxidase subunit I (coxI) gene, partial cds; mitochondrial.	Brachionus sp. Tiscar	400179422	JX239151	The mate recognition protein gene mediates reproductive isolation and speciation in the Brachionus plicatilis cryptic species complex	Gribble,K.E. and Mark Welch,D.B.	BMC Evol. Biol. 12 (1), 134 (2012)	NA	cytochrome c oxidase subunit I	JPNAG023	coxI
					Brachionus_spp	Brachionus sp. Towerinniensis isolate AULAT017 cytochrome c oxidase subunit I (coxI) gene, partial cds; mitochondrial.	Brachionus sp. Towerinniensis	400179428	JX239154	The mate recognition protein gene mediates reproductive isolation and speciation in the Brachionus plicatilis cryptic species complex	Gribble,K.E. and Mark Welch,D.B.	BMC Evol. Biol. 12 (1), 134 (2012)	NA	cytochrome c oxidase subunit I	AULAT017	coxI
					Brachionus_spp	Brachionus sp. Towerinniensis isolate AUCOL051 cytochrome c oxidase subunit I (coxI) gene, partial cds; mitochondrial.	Brachionus sp. Towerinniensis	400179432	JX239156	The mate recognition protein gene mediates reproductive isolation and speciation in the Brachionus plicatilis cryptic species complex	Gribble,K.E. and Mark Welch,D.B.	BMC Evol. Biol. 12 (1), 134 (2012)	NA	cytochrome c oxidase subunit I	AUCOL051	coxI
					Brachionus_spp	Brachionus sp. Cayman isolate BEARCO09 cytochrome c oxidase subunit I (coxI) gene, partial cds; mitochondrial.	Brachionus sp. Cayman	400179434	JX239157	The mate recognition protein gene mediates reproductive isolation and speciation in the Brachionus plicatilis cryptic species complex	Gribble,K.E. and Mark Welch,D.B.	BMC Evol. Biol. 12 (1), 134 (2012)	NA	cytochrome c oxidase subunit I	BEARCO09	coxI
					Brachionus_spp	Brachionus plicatilis group sp. MEG-2012 voucher ECOCHZ-AG0360 cytochrome oxidase subunit 1 (COI) gene, partial cds; mitochondrial.	Brachionus plicatilis group sp. MEG-2012	401879971	JX216553	DNA barcoding of freshwater Rotifera in Mexico: Evidence of cryptic speciation in common rotifers	Garcia-Morales,A.E. and Elias-Gutierrez,M.	Mol Ecol Resour (2013) In press	Mexico: Veracruz, Los Tuxtlas, Sontecomapa	cytochrome oxidase subunit 1	NA	COI
					Brachionus_spp	Brachionus sp. Manjavacas isolate 6CAD1 cytochrome oxidase subunit I (COI) gene, partial cds; mitochondrial.	Brachionus sp. Manjavacas	71082253	DQ089956	Persistent genetic signatures of colonization in Brachionus manjavacas rotifers in the Iberian Peninsula	Gomez,A., Montero-Pau,J., Lunt,D.H., Serra,M. and Campillo,S.	Mol. Ecol. 16 (15), 3228-3240 (2007)	NA	cytochrome oxidase subunit I	6CAD1	COI
					Brachionus_spp	Brachionus sp. Cayman cytochrome oxidase subunit I (COI) gene, partial cds; mitochondrial.	Brachionus sp. Cayman	21322110	AF387286	Speciation in ancient cryptic species complexes: evidence from the molecular phylogeny of Brachionus plicatilis (Rotifera)	Gomez,A., Serra,M., Carvalho,G.R. and Lunt,D.H.	Evolution 56 (7), 1431-1444 (2002)	NA	cytochrome oxidase subunit I	Turkey	COI
					Brachionus_spp	Brachionus plicatilis isolate china cytochrome oxidase subunit I (COI) gene, partial cds; mitochondrial.	Brachionus plicatilis	301602422	GU987066	Direct Submission	Lee,J.-S.	Submitted (10-MAR-2010) Chemistry, Hanyang University, 17 Haengdang-dong, Seongdong-gu, Seoul 133791, South Korea	NA	cytochrome oxidase subunit I	china	COI
					Brachionus_spp	Brachionus plicatilis isolate buan cytochrome oxidase subunit I (COI) gene, partial cds; mitochondrial.	Brachionus plicatilis	301602430	GU987072	Direct Submission	Lee,J.-S.	Submitted (10-MAR-2010) Chemistry, Hanyang University, 17 Haengdang-dong, Seongdong-gu, Seoul 133791, South Korea	NA	cytochrome oxidase subunit I	buan	COI
					Brachionus_spp	Brachionus sp. Cayman strain 5 cytochrome oxidase subunit I (COI) gene, partial cds; mitochondrial.	Brachionus sp. Cayman	83702502	DQ314561	Identification of cultured Brachionus rotifers based on RFLP and SSCP screening	Papakostas,S., Dooms,S., Christodoulou,M., Triantafyllidis,A., Kappas,I., Dierckens,K., Bossier,P., Sorgeloos,P. and Abatzopoulos,T.J.	Mar. Biotechnol. 8 (5), 547-559 (2006)	NA	cytochrome oxidase subunit I	NA	COI
					Brachionus_spp	Brachionus sp. Cayman strain 24 cytochrome oxidase subunit I (COI) gene, partial cds; mitochondrial.	Brachionus sp. Cayman	83702506	DQ314563	Identification of cultured Brachionus rotifers based on RFLP and SSCP screening	Papakostas,S., Dooms,S., Christodoulou,M., Triantafyllidis,A., Kappas,I., Dierckens,K., Bossier,P., Sorgeloos,P. and Abatzopoulos,T.J.	Mar. Biotechnol. 8 (5), 547-559 (2006)	NA	cytochrome oxidase subunit I	NA	COI
					Brachionus_spp	Brachionus sp. Cayman strain 65 cytochrome oxidase subunit I (COI) gene, partial cds; mitochondrial.	Brachionus sp. Cayman	83702510	DQ314565	Identification of cultured Brachionus rotifers based on RFLP and SSCP screening	Papakostas,S., Dooms,S., Christodoulou,M., Triantafyllidis,A., Kappas,I., Dierckens,K., Bossier,P., Sorgeloos,P. and Abatzopoulos,T.J.	Mar. Biotechnol. 8 (5), 547-559 (2006)	NA	cytochrome oxidase subunit I	NA	COI
					Brachionus_spp	Brachionus sp. Cayman strain 67 cytochrome oxidase subunit I (COI) gene, partial cds; mitochondrial.	Brachionus sp. Cayman	83702512	DQ314566	Identification of cultured Brachionus rotifers based on RFLP and SSCP screening	Papakostas,S., Dooms,S., Christodoulou,M., Triantafyllidis,A., Kappas,I., Dierckens,K., Bossier,P., Sorgeloos,P. and Abatzopoulos,T.J.	Mar. Biotechnol. 8 (5), 547-559 (2006)	NA	cytochrome oxidase subunit I	NA	COI
					Brachionus_spp	Brachionus plicatilis group sp. MEG-2012 voucher ECOCHZ-AG0559 cytochrome oxidase subunit 1 (COI) gene, partial cds; mitochondrial.	Brachionus plicatilis group sp. MEG-2012	401879981	JX216558	DNA barcoding of freshwater Rotifera in Mexico: Evidence of cryptic speciation in common rotifers	Garcia-Morales,A.E. and Elias-Gutierrez,M.	Mol Ecol Resour (2013) In press	Mexico: Quintana Roo, Hacienda Mundaca estacion_x000D_	cytochrome oxidase subunit 1	NA	COI
					Brachionus_spp	Brachionus calyciflorus voucher AHNU-Rotifer-H23 cytochrome c oxidase subunit I (COI) gene, partial cds; mitochondrial.	Brachionus calyciflorus	226439755	FJ827020	Spatial patterns of genetic differentiation in Brachionus calyciflorus species complex collected from East China in summer	Xiang,X.-L., Xi,Y.-L., Wen,X.-L., Zhang,J.-Y. and Ma,Q.	Hydrobiologia 638 (1), 67-83 (2010)	NA	cytochrome c oxidase subunit I	NA	COI
					Brachionus_spp	Brachionus calyciflorus voucher AHNU-Rotifer-H6 cytochrome c oxidase subunit I (COI) gene, partial cds; mitochondrial.	Brachionus calyciflorus	226439765	FJ827025	Spatial patterns of genetic differentiation in Brachionus calyciflorus species complex collected from East China in summer	Xiang,X.-L., Xi,Y.-L., Wen,X.-L., Zhang,J.-Y. and Ma,Q.	Hydrobiologia 638 (1), 67-83 (2010)	NA	cytochrome c oxidase subunit I	NA	COI
					Brachionus_spp	Brachionus calyciflorus voucher AHNU-Rotifer-H24 cytochrome c oxidase subunit I (COI) gene, partial cds; mitochondrial.	Brachionus calyciflorus	226439767	FJ827026	Spatial patterns of genetic differentiation in Brachionus calyciflorus species complex collected from East China in summer	Xiang,X.-L., Xi,Y.-L., Wen,X.-L., Zhang,J.-Y. and Ma,Q.	Hydrobiologia 638 (1), 67-83 (2010)	NA	cytochrome c oxidase subunit I	NA	COI
					Brachionus_spp	Brachionus calyciflorus voucher AHNU-Rotifer-H20 cytochrome c oxidase subunit I (COI) gene, partial cds; mitochondrial.	Brachionus calyciflorus	226439771	FJ827028	Spatial patterns of genetic differentiation in Brachionus calyciflorus species complex collected from East China in summer	Xiang,X.-L., Xi,Y.-L., Wen,X.-L., Zhang,J.-Y. and Ma,Q.	Hydrobiologia 638 (1), 67-83 (2010)	NA	cytochrome c oxidase subunit I	NA	COI
					Brachionus_spp	Brachionus calyciflorus isolate AQ10 cytochrome c oxidase subunit I (COI) gene, partial cds; mitochondrial.	Brachionus calyciflorus	308052053	GU232545	Genetic differentiation and phylogeographical structure of the Brachionus calyciflorus complex in eastern China	Xiang,X.L., Xi,Y.L., Wen,X.L., Zhang,G., Wang,J.X. and Hu,K.	Mol. Ecol. 20 (14), 3027-3044 (2011)	China: Anqing	cytochrome c oxidase subunit I	AQ10	COI
					Brachionus_spp	Brachionus calyciflorus isolate AQ12 cytochrome c oxidase subunit I (COI) gene, partial cds; mitochondrial.	Brachionus calyciflorus	308052057	GU232547	Genetic differentiation and phylogeographical structure of the Brachionus calyciflorus complex in eastern China	Xiang,X.L., Xi,Y.L., Wen,X.L., Zhang,G., Wang,J.X. and Hu,K.	Mol. Ecol. 20 (14), 3027-3044 (2011)	China: Anqing	cytochrome c oxidase subunit I	AQ12	COI
					Brachionus_spp	Brachionus calyciflorus isolate AQ13 cytochrome c oxidase subunit I (COI) gene, partial cds; mitochondrial.	Brachionus calyciflorus	308052059	GU232548	Genetic differentiation and phylogeographical structure of the Brachionus calyciflorus complex in eastern China	Xiang,X.L., Xi,Y.L., Wen,X.L., Zhang,G., Wang,J.X. and Hu,K.	Mol. Ecol. 20 (14), 3027-3044 (2011)	China: Anqing	cytochrome c oxidase subunit I	AQ13	COI
					Brachionus_spp	Brachionus calyciflorus isolate AQ16 cytochrome c oxidase subunit I (COI) gene, partial cds; mitochondrial.	Brachionus calyciflorus	308052065	GU232551	Genetic differentiation and phylogeographical structure of the Brachionus calyciflorus complex in eastern China	Xiang,X.L., Xi,Y.L., Wen,X.L., Zhang,G., Wang,J.X. and Hu,K.	Mol. Ecol. 20 (14), 3027-3044 (2011)	China: Anqing	cytochrome c oxidase subunit I	AQ16	COI
					Brachionus_spp	Brachionus calyciflorus isolate AQ6 cytochrome c oxidase subunit I (COI) gene, partial cds; mitochondrial.	Brachionus calyciflorus	308052083	GU232560	Genetic differentiation and phylogeographical structure of the Brachionus calyciflorus complex in eastern China	Xiang,X.L., Xi,Y.L., Wen,X.L., Zhang,G., Wang,J.X. and Hu,K.	Mol. Ecol. 20 (14), 3027-3044 (2011)	China: Anqing	cytochrome c oxidase subunit I	AQ6	COI
					Brachionus_spp	Brachionus calyciflorus isolate AQ7 cytochrome c oxidase subunit I (COI) gene, partial cds; mitochondrial.	Brachionus calyciflorus	308052085	GU232561	Genetic differentiation and phylogeographical structure of the Brachionus calyciflorus complex in eastern China	Xiang,X.L., Xi,Y.L., Wen,X.L., Zhang,G., Wang,J.X. and Hu,K.	Mol. Ecol. 20 (14), 3027-3044 (2011)	China: Anqing	cytochrome c oxidase subunit I	AQ7	COI
					Brachionus_spp	Brachionus calyciflorus isolate AQ8 cytochrome c oxidase subunit I (COI) gene, partial cds; mitochondrial.	Brachionus calyciflorus	308052087	GU232562	Genetic differentiation and phylogeographical structure of the Brachionus calyciflorus complex in eastern China	Xiang,X.L., Xi,Y.L., Wen,X.L., Zhang,G., Wang,J.X. and Hu,K.	Mol. Ecol. 20 (14), 3027-3044 (2011)	China: Anqing	cytochrome c oxidase subunit I	AQ8	COI
					Brachionus_spp	Brachionus calyciflorus isolate AQ9 cytochrome c oxidase subunit I (COI) gene, partial cds; mitochondrial.	Brachionus calyciflorus	308052089	GU232563	Genetic differentiation and phylogeographical structure of the Brachionus calyciflorus complex in eastern China	Xiang,X.L., Xi,Y.L., Wen,X.L., Zhang,G., Wang,J.X. and Hu,K.	Mol. Ecol. 20 (14), 3027-3044 (2011)	China: Anqing	cytochrome c oxidase subunit I	AQ9	COI
					Brachionus_spp	Brachionus calyciflorus isolate DZ11 cytochrome c oxidase subunit I (COI) gene, partial cds; mitochondrial.	Brachionus calyciflorus	308052095	GU232566	Genetic differentiation and phylogeographical structure of the Brachionus calyciflorus complex in eastern China	Xiang,X.L., Xi,Y.L., Wen,X.L., Zhang,G., Wang,J.X. and Hu,K.	Mol. Ecol. 20 (14), 3027-3044 (2011)	China: Dezhou	cytochrome c oxidase subunit I	DZ11	COI
					Brachionus_spp	Brachionus calyciflorus isolate DZ12 cytochrome c oxidase subunit I (COI) gene, partial cds; mitochondrial.	Brachionus calyciflorus	308052097	GU232567	Genetic differentiation and phylogeographical structure of the Brachionus calyciflorus complex in eastern China	Xiang,X.L., Xi,Y.L., Wen,X.L., Zhang,G., Wang,J.X. and Hu,K.	Mol. Ecol. 20 (14), 3027-3044 (2011)	China: Dezhou	cytochrome c oxidase subunit I	DZ12	COI
					Brachionus_spp	Brachionus calyciflorus isolate DZ15 cytochrome c oxidase subunit I (COI) gene, partial cds; mitochondrial.	Brachionus calyciflorus	308052103	GU232570	Genetic differentiation and phylogeographical structure of the Brachionus calyciflorus complex in eastern China	Xiang,X.L., Xi,Y.L., Wen,X.L., Zhang,G., Wang,J.X. and Hu,K.	Mol. Ecol. 20 (14), 3027-3044 (2011)	China: Dezhou	cytochrome c oxidase subunit I	DZ15	COI
					Brachionus_spp	Brachionus calyciflorus isolate DZ18 cytochrome c oxidase subunit I (COI) gene, partial cds; mitochondrial.	Brachionus calyciflorus	308052109	GU232573	Genetic differentiation and phylogeographical structure of the Brachionus calyciflorus complex in eastern China	Xiang,X.L., Xi,Y.L., Wen,X.L., Zhang,G., Wang,J.X. and Hu,K.	Mol. Ecol. 20 (14), 3027-3044 (2011)	China: Dezhou	cytochrome c oxidase subunit I	DZ18	COI
					Brachionus_spp	Brachionus calyciflorus isolate DZ19 cytochrome c oxidase subunit I (COI) gene, partial cds; mitochondrial.	Brachionus calyciflorus	308052111	GU232574	Genetic differentiation and phylogeographical structure of the Brachionus calyciflorus complex in eastern China	Xiang,X.L., Xi,Y.L., Wen,X.L., Zhang,G., Wang,J.X. and Hu,K.	Mol. Ecol. 20 (14), 3027-3044 (2011)	China: Dezhou	cytochrome c oxidase subunit I	DZ19	COI
					Brachionus_spp	Brachionus calyciflorus isolate DZ2 cytochrome c oxidase subunit I (COI) gene, partial cds; mitochondrial.	Brachionus calyciflorus	308052113	GU232575	Genetic differentiation and phylogeographical structure of the Brachionus calyciflorus complex in eastern China	Xiang,X.L., Xi,Y.L., Wen,X.L., Zhang,G., Wang,J.X. and Hu,K.	Mol. Ecol. 20 (14), 3027-3044 (2011)	China: Dezhou	cytochrome c oxidase subunit I	DZ2	COI
					Brachionus_spp	Brachionus calyciflorus isolate DZ20 cytochrome c oxidase subunit I (COI) gene, partial cds; mitochondrial.	Brachionus calyciflorus	308052115	GU232576	Genetic differentiation and phylogeographical structure of the Brachionus calyciflorus complex in eastern China	Xiang,X.L., Xi,Y.L., Wen,X.L., Zhang,G., Wang,J.X. and Hu,K.	Mol. Ecol. 20 (14), 3027-3044 (2011)	China: Dezhou	cytochrome c oxidase subunit I	DZ20	COI
					Brachionus_spp	Brachionus calyciflorus isolate DZ4 cytochrome c oxidase subunit I (COI) gene, partial cds; mitochondrial.	Brachionus calyciflorus	308052123	GU232580	Genetic differentiation and phylogeographical structure of the Brachionus calyciflorus complex in eastern China	Xiang,X.L., Xi,Y.L., Wen,X.L., Zhang,G., Wang,J.X. and Hu,K.	Mol. Ecol. 20 (14), 3027-3044 (2011)	China: Dezhou	cytochrome c oxidase subunit I	DZ4	COI
					Brachionus_spp	Brachionus calyciflorus isolate DZ8 cytochrome c oxidase subunit I (COI) gene, partial cds; mitochondrial.	Brachionus calyciflorus	308052131	GU232584	Genetic differentiation and phylogeographical structure of the Brachionus calyciflorus complex in eastern China	Xiang,X.L., Xi,Y.L., Wen,X.L., Zhang,G., Wang,J.X. and Hu,K.	Mol. Ecol. 20 (14), 3027-3044 (2011)	China: Dezhou	cytochrome c oxidase subunit I	DZ8	COI
					Brachionus_spp	Brachionus calyciflorus isolate DZ9 cytochrome c oxidase subunit I (COI) gene, partial cds; mitochondrial.	Brachionus calyciflorus	308052133	GU232585	Genetic differentiation and phylogeographical structure of the Brachionus calyciflorus complex in eastern China	Xiang,X.L., Xi,Y.L., Wen,X.L., Zhang,G., Wang,J.X. and Hu,K.	Mol. Ecol. 20 (14), 3027-3044 (2011)	China: Dezhou	cytochrome c oxidase subunit I	DZ9	COI
					Brachionus_spp	Brachionus calyciflorus isolate Gan14 cytochrome c oxidase subunit I (COI) gene, partial cds; mitochondrial.	Brachionus calyciflorus	308052183	GU232610	Genetic differentiation and phylogeographical structure of the Brachionus calyciflorus complex in eastern China	Xiang,X.L., Xi,Y.L., Wen,X.L., Zhang,G., Wang,J.X. and Hu,K.	Mol. Ecol. 20 (14), 3027-3044 (2011)	China: Ganzhou	cytochrome c oxidase subunit I	Gan14	COI
					Brachionus_spp	Brachionus calyciflorus isolate Gan15 cytochrome c oxidase subunit I (COI) gene, partial cds; mitochondrial.	Brachionus calyciflorus	308052185	GU232611	Genetic differentiation and phylogeographical structure of the Brachionus calyciflorus complex in eastern China	Xiang,X.L., Xi,Y.L., Wen,X.L., Zhang,G., Wang,J.X. and Hu,K.	Mol. Ecol. 20 (14), 3027-3044 (2011)	China: Ganzhou	cytochrome c oxidase subunit I	Gan15	COI
					Brachionus_spp	Brachionus calyciflorus isolate Gan18 cytochrome c oxidase subunit I (COI) gene, partial cds; mitochondrial.	Brachionus calyciflorus	308052191	GU232614	Genetic differentiation and phylogeographical structure of the Brachionus calyciflorus complex in eastern China	Xiang,X.L., Xi,Y.L., Wen,X.L., Zhang,G., Wang,J.X. and Hu,K.	Mol. Ecol. 20 (14), 3027-3044 (2011)	China: Ganzhou	cytochrome c oxidase subunit I	Gan18	COI
					Brachionus_spp	Brachionus calyciflorus isolate Gan2 cytochrome c oxidase subunit I (COI) gene, partial cds; mitochondrial.	Brachionus calyciflorus	308052195	GU232616	Genetic differentiation and phylogeographical structure of the Brachionus calyciflorus complex in eastern China	Xiang,X.L., Xi,Y.L., Wen,X.L., Zhang,G., Wang,J.X. and Hu,K.	Mol. Ecol. 20 (14), 3027-3044 (2011)	China: Ganzhou	cytochrome c oxidase subunit I	Gan2	COI
					Brachionus_spp	Brachionus calyciflorus isolate Gan5 cytochrome c oxidase subunit I (COI) gene, partial cds; mitochondrial.	Brachionus calyciflorus	308052205	GU232621	Genetic differentiation and phylogeographical structure of the Brachionus calyciflorus complex in eastern China	Xiang,X.L., Xi,Y.L., Wen,X.L., Zhang,G., Wang,J.X. and Hu,K.	Mol. Ecol. 20 (14), 3027-3044 (2011)	China: Ganzhou	cytochrome c oxidase subunit I	Gan5	COI
					Brachionus_spp	Brachionus calyciflorus isolate Gan6 cytochrome c oxidase subunit I (COI) gene, partial cds; mitochondrial.	Brachionus calyciflorus	308052207	GU232622	Genetic differentiation and phylogeographical structure of the Brachionus calyciflorus complex in eastern China	Xiang,X.L., Xi,Y.L., Wen,X.L., Zhang,G., Wang,J.X. and Hu,K.	Mol. Ecol. 20 (14), 3027-3044 (2011)	China: Ganzhou	cytochrome c oxidase subunit I	Gan6	COI
					Brachionus_spp	Brachionus calyciflorus isolate NC1 cytochrome c oxidase subunit I (COI) gene, partial cds; mitochondrial.	Brachionus calyciflorus	308052215	GU232626	Genetic differentiation and phylogeographical structure of the Brachionus calyciflorus complex in eastern China	Xiang,X.L., Xi,Y.L., Wen,X.L., Zhang,G., Wang,J.X. and Hu,K.	Mol. Ecol. 20 (14), 3027-3044 (2011)	China: Nanchang	cytochrome c oxidase subunit I	NC1	COI
					Brachionus_spp	Brachionus calyciflorus isolate NC13 cytochrome c oxidase subunit I (COI) gene, partial cds; mitochondrial.	Brachionus calyciflorus	308052223	GU232630	Genetic differentiation and phylogeographical structure of the Brachionus calyciflorus complex in eastern China	Xiang,X.L., Xi,Y.L., Wen,X.L., Zhang,G., Wang,J.X. and Hu,K.	Mol. Ecol. 20 (14), 3027-3044 (2011)	China: Nanchang	cytochrome c oxidase subunit I	NC13	COI
					Brachionus_spp	Brachionus calyciflorus isolate NC3 cytochrome c oxidase subunit I (COI) gene, partial cds; mitochondrial.	Brachionus calyciflorus	308052237	GU232637	Genetic differentiation and phylogeographical structure of the Brachionus calyciflorus complex in eastern China	Xiang,X.L., Xi,Y.L., Wen,X.L., Zhang,G., Wang,J.X. and Hu,K.	Mol. Ecol. 20 (14), 3027-3044 (2011)	China: Nanchang	cytochrome c oxidase subunit I	NC3	COI
					Brachionus_spp	Brachionus calyciflorus isolate NC6 cytochrome c oxidase subunit I (COI) gene, partial cds; mitochondrial.	Brachionus calyciflorus	308052243	GU232640	Genetic differentiation and phylogeographical structure of the Brachionus calyciflorus complex in eastern China	Xiang,X.L., Xi,Y.L., Wen,X.L., Zhang,G., Wang,J.X. and Hu,K.	Mol. Ecol. 20 (14), 3027-3044 (2011)	China: Nanchang	cytochrome c oxidase subunit I	NC6	COI
					Brachionus_spp	Brachionus calyciflorus isolate NC7 cytochrome c oxidase subunit I (COI) gene, partial cds; mitochondrial.	Brachionus calyciflorus	308052245	GU232641	Genetic differentiation and phylogeographical structure of the Brachionus calyciflorus complex in eastern China	Xiang,X.L., Xi,Y.L., Wen,X.L., Zhang,G., Wang,J.X. and Hu,K.	Mol. Ecol. 20 (14), 3027-3044 (2011)	China: Nanchang	cytochrome c oxidase subunit I	NC7	COI
					Brachionus_spp	Brachionus calyciflorus isolate NJ1 cytochrome c oxidase subunit I (COI) gene, partial cds; mitochondrial.	Brachionus calyciflorus	308052251	GU232644	Genetic differentiation and phylogeographical structure of the Brachionus calyciflorus complex in eastern China	Xiang,X.L., Xi,Y.L., Wen,X.L., Zhang,G., Wang,J.X. and Hu,K.	Mol. Ecol. 20 (14), 3027-3044 (2011)	China: Nanjing	cytochrome c oxidase subunit I	NJ1	COI
					Brachionus_spp	Brachionus calyciflorus isolate NJ12 cytochrome c oxidase subunit I (COI) gene, partial cds; mitochondrial.	Brachionus calyciflorus	308052257	GU232647	Genetic differentiation and phylogeographical structure of the Brachionus calyciflorus complex in eastern China	Xiang,X.L., Xi,Y.L., Wen,X.L., Zhang,G., Wang,J.X. and Hu,K.	Mol. Ecol. 20 (14), 3027-3044 (2011)	China: Nanjing	cytochrome c oxidase subunit I	NJ12	COI
					Brachionus_spp	Brachionus calyciflorus isolate NJ15 cytochrome c oxidase subunit I (COI) gene, partial cds; mitochondrial.	Brachionus calyciflorus	308052263	GU232650	Genetic differentiation and phylogeographical structure of the Brachionus calyciflorus complex in eastern China	Xiang,X.L., Xi,Y.L., Wen,X.L., Zhang,G., Wang,J.X. and Hu,K.	Mol. Ecol. 20 (14), 3027-3044 (2011)	China: Nanjing	cytochrome c oxidase subunit I	NJ15	COI
					Brachionus_spp	Brachionus calyciflorus isolate NJ16 cytochrome c oxidase subunit I (COI) gene, partial cds; mitochondrial.	Brachionus calyciflorus	308052265	GU232651	Genetic differentiation and phylogeographical structure of the Brachionus calyciflorus complex in eastern China	Xiang,X.L., Xi,Y.L., Wen,X.L., Zhang,G., Wang,J.X. and Hu,K.	Mol. Ecol. 20 (14), 3027-3044 (2011)	China: Nanjing	cytochrome c oxidase subunit I	NJ16	COI
					Brachionus_spp	Brachionus calyciflorus isolate NJ17 cytochrome c oxidase subunit I (COI) gene, partial cds; mitochondrial.	Brachionus calyciflorus	308052267	GU232652	Genetic differentiation and phylogeographical structure of the Brachionus calyciflorus complex in eastern China	Xiang,X.L., Xi,Y.L., Wen,X.L., Zhang,G., Wang,J.X. and Hu,K.	Mol. Ecol. 20 (14), 3027-3044 (2011)	China: Nanjing	cytochrome c oxidase subunit I	NJ17	COI
					Brachionus_spp	Brachionus calyciflorus isolate NJ19 cytochrome c oxidase subunit I (COI) gene, partial cds; mitochondrial.	Brachionus calyciflorus	308052271	GU232654	Genetic differentiation and phylogeographical structure of the Brachionus calyciflorus complex in eastern China	Xiang,X.L., Xi,Y.L., Wen,X.L., Zhang,G., Wang,J.X. and Hu,K.	Mol. Ecol. 20 (14), 3027-3044 (2011)	China: Nanjing	cytochrome c oxidase subunit I	NJ19	COI
					Brachionus_spp	Brachionus calyciflorus isolate NJ2 cytochrome c oxidase subunit I (COI) gene, partial cds; mitochondrial.	Brachionus calyciflorus	308052273	GU232655	Genetic differentiation and phylogeographical structure of the Brachionus calyciflorus complex in eastern China	Xiang,X.L., Xi,Y.L., Wen,X.L., Zhang,G., Wang,J.X. and Hu,K.	Mol. Ecol. 20 (14), 3027-3044 (2011)	China: Nanjing	cytochrome c oxidase subunit I	NJ2	COI
					Brachionus_spp	Brachionus calyciflorus isolate NJ3 cytochrome c oxidase subunit I (COI) gene, partial cds; mitochondrial.	Brachionus calyciflorus	308052277	GU232657	Genetic differentiation and phylogeographical structure of the Brachionus calyciflorus complex in eastern China	Xiang,X.L., Xi,Y.L., Wen,X.L., Zhang,G., Wang,J.X. and Hu,K.	Mol. Ecol. 20 (14), 3027-3044 (2011)	China: Nanjing	cytochrome c oxidase subunit I	NJ3	COI
					Brachionus_spp	Brachionus calyciflorus isolate NJ8 cytochrome c oxidase subunit I (COI) gene, partial cds; mitochondrial.	Brachionus calyciflorus	308052287	GU232662	Genetic differentiation and phylogeographical structure of the Brachionus calyciflorus complex in eastern China	Xiang,X.L., Xi,Y.L., Wen,X.L., Zhang,G., Wang,J.X. and Hu,K.	Mol. Ecol. 20 (14), 3027-3044 (2011)	China: Nanjing	cytochrome c oxidase subunit I	NJ8	COI
					Brachionus_spp	Brachionus calyciflorus isolate NJ9 cytochrome c oxidase subunit I (COI) gene, partial cds; mitochondrial.	Brachionus calyciflorus	308052289	GU232663	Genetic differentiation and phylogeographical structure of the Brachionus calyciflorus complex in eastern China	Xiang,X.L., Xi,Y.L., Wen,X.L., Zhang,G., Wang,J.X. and Hu,K.	Mol. Ecol. 20 (14), 3027-3044 (2011)	China: Nanjing	cytochrome c oxidase subunit I	NJ9	COI
					Brachionus_spp	Brachionus calyciflorus isolate WH10 cytochrome c oxidase subunit I (COI) gene, partial cds; mitochondrial.	Brachionus calyciflorus	308052331	GU232684	Genetic differentiation and phylogeographical structure of the Brachionus calyciflorus complex in eastern China	Xiang,X.L., Xi,Y.L., Wen,X.L., Zhang,G., Wang,J.X. and Hu,K.	Mol. Ecol. 20 (14), 3027-3044 (2011)	China: Wuhu	cytochrome c oxidase subunit I	WH10	COI
					Brachionus_spp	Brachionus calyciflorus isolate WH12 cytochrome c oxidase subunit I (COI) gene, partial cds; mitochondrial.	Brachionus calyciflorus	308052335	GU232686	Genetic differentiation and phylogeographical structure of the Brachionus calyciflorus complex in eastern China	Xiang,X.L., Xi,Y.L., Wen,X.L., Zhang,G., Wang,J.X. and Hu,K.	Mol. Ecol. 20 (14), 3027-3044 (2011)	China: Wuhu	cytochrome c oxidase subunit I	WH12	COI
					Brachionus_spp	Brachionus calyciflorus isolate WH18 cytochrome c oxidase subunit I (COI) gene, partial cds; mitochondrial.	Brachionus calyciflorus	308052347	GU232692	Genetic differentiation and phylogeographical structure of the Brachionus calyciflorus complex in eastern China	Xiang,X.L., Xi,Y.L., Wen,X.L., Zhang,G., Wang,J.X. and Hu,K.	Mol. Ecol. 20 (14), 3027-3044 (2011)	China: Wuhu	cytochrome c oxidase subunit I	WH18	COI
					Brachionus_spp	Brachionus calyciflorus isolate WH19 cytochrome c oxidase subunit I (COI) gene, partial cds; mitochondrial.	Brachionus calyciflorus	308052349	GU232693	Genetic differentiation and phylogeographical structure of the Brachionus calyciflorus complex in eastern China	Xiang,X.L., Xi,Y.L., Wen,X.L., Zhang,G., Wang,J.X. and Hu,K.	Mol. Ecol. 20 (14), 3027-3044 (2011)	China: Wuhu	cytochrome c oxidase subunit I	WH19	COI
					Brachionus_spp	Brachionus calyciflorus isolate WH2 cytochrome c oxidase subunit I (COI) gene, partial cds; mitochondrial.	Brachionus calyciflorus	308052351	GU232694	Genetic differentiation and phylogeographical structure of the Brachionus calyciflorus complex in eastern China	Xiang,X.L., Xi,Y.L., Wen,X.L., Zhang,G., Wang,J.X. and Hu,K.	Mol. Ecol. 20 (14), 3027-3044 (2011)	China: Wuhu	cytochrome c oxidase subunit I	WH2	COI
					Brachionus_spp	Brachionus calyciflorus isolate WH20 cytochrome c oxidase subunit I (COI) gene, partial cds; mitochondrial.	Brachionus calyciflorus	308052353	GU232695	Genetic differentiation and phylogeographical structure of the Brachionus calyciflorus complex in eastern China	Xiang,X.L., Xi,Y.L., Wen,X.L., Zhang,G., Wang,J.X. and Hu,K.	Mol. Ecol. 20 (14), 3027-3044 (2011)	China: Wuhu	cytochrome c oxidase subunit I	WH20	COI
					Brachionus_spp	Brachionus calyciflorus isolate WH22 cytochrome c oxidase subunit I (COI) gene, partial cds; mitochondrial.	Brachionus calyciflorus	308052357	GU232697	Genetic differentiation and phylogeographical structure of the Brachionus calyciflorus complex in eastern China	Xiang,X.L., Xi,Y.L., Wen,X.L., Zhang,G., Wang,J.X. and Hu,K.	Mol. Ecol. 20 (14), 3027-3044 (2011)	China: Wuhu	cytochrome c oxidase subunit I	WH22	COI
					Brachionus_spp	Brachionus calyciflorus isolate WH23 cytochrome c oxidase subunit I (COI) gene, partial cds; mitochondrial.	Brachionus calyciflorus	308052359	GU232698	Genetic differentiation and phylogeographical structure of the Brachionus calyciflorus complex in eastern China	Xiang,X.L., Xi,Y.L., Wen,X.L., Zhang,G., Wang,J.X. and Hu,K.	Mol. Ecol. 20 (14), 3027-3044 (2011)	China: Wuhu	cytochrome c oxidase subunit I	WH23	COI
					Brachionus_spp	Brachionus calyciflorus isolate WH26 cytochrome c oxidase subunit I (COI) gene, partial cds; mitochondrial.	Brachionus calyciflorus	308052365	GU232701	Genetic differentiation and phylogeographical structure of the Brachionus calyciflorus complex in eastern China	Xiang,X.L., Xi,Y.L., Wen,X.L., Zhang,G., Wang,J.X. and Hu,K.	Mol. Ecol. 20 (14), 3027-3044 (2011)	China: Wuhu	cytochrome c oxidase subunit I	WH26	COI
					Brachionus_spp	Brachionus calyciflorus isolate WH3 cytochrome c oxidase subunit I (COI) gene, partial cds; mitochondrial.	Brachionus calyciflorus	308052373	GU232705	Genetic differentiation and phylogeographical structure of the Brachionus calyciflorus complex in eastern China	Xiang,X.L., Xi,Y.L., Wen,X.L., Zhang,G., Wang,J.X. and Hu,K.	Mol. Ecol. 20 (14), 3027-3044 (2011)	China: Wuhu	cytochrome c oxidase subunit I	WH3	COI
					Brachionus_spp	Brachionus calyciflorus isolate WH5 cytochrome c oxidase subunit I (COI) gene, partial cds; mitochondrial.	Brachionus calyciflorus	308052381	GU232709	Genetic differentiation and phylogeographical structure of the Brachionus calyciflorus complex in eastern China	Xiang,X.L., Xi,Y.L., Wen,X.L., Zhang,G., Wang,J.X. and Hu,K.	Mol. Ecol. 20 (14), 3027-3044 (2011)	China: Wuhu	cytochrome c oxidase subunit I	WH5	COI
					Brachionus_spp	Brachionus calyciflorus isolate WH6 cytochrome c oxidase subunit I (COI) gene, partial cds; mitochondrial.	Brachionus calyciflorus	308052383	GU232710	Genetic differentiation and phylogeographical structure of the Brachionus calyciflorus complex in eastern China	Xiang,X.L., Xi,Y.L., Wen,X.L., Zhang,G., Wang,J.X. and Hu,K.	Mol. Ecol. 20 (14), 3027-3044 (2011)	China: Wuhu	cytochrome c oxidase subunit I	WH6	COI
					Brachionus_spp	Brachionus calyciflorus isolate WH8 cytochrome c oxidase subunit I (COI) gene, partial cds; mitochondrial.	Brachionus calyciflorus	308052387	GU232712	Genetic differentiation and phylogeographical structure of the Brachionus calyciflorus complex in eastern China	Xiang,X.L., Xi,Y.L., Wen,X.L., Zhang,G., Wang,J.X. and Hu,K.	Mol. Ecol. 20 (14), 3027-3044 (2011)	China: Wuhu	cytochrome c oxidase subunit I	WH8	COI
					Brachionus_spp	Brachionus calyciflorus isolate WH9 cytochrome c oxidase subunit I (COI) gene, partial cds; mitochondrial.	Brachionus calyciflorus	308052389	GU232713	Genetic differentiation and phylogeographical structure of the Brachionus calyciflorus complex in eastern China	Xiang,X.L., Xi,Y.L., Wen,X.L., Zhang,G., Wang,J.X. and Hu,K.	Mol. Ecol. 20 (14), 3027-3044 (2011)	China: Wuhu	cytochrome c oxidase subunit I	WH9	COI
					Brachionus_spp	Brachionus calyciflorus isolate XZ1 cytochrome c oxidase subunit I (COI) gene, partial cds; mitochondrial.	Brachionus calyciflorus	308052391	GU232714	Genetic differentiation and phylogeographical structure of the Brachionus calyciflorus complex in eastern China	Xiang,X.L., Xi,Y.L., Wen,X.L., Zhang,G., Wang,J.X. and Hu,K.	Mol. Ecol. 20 (14), 3027-3044 (2011)	China: Xuzhou	cytochrome c oxidase subunit I	XZ1	COI
					Brachionus_spp	Brachionus calyciflorus isolate XZ10 cytochrome c oxidase subunit I (COI) gene, partial cds; mitochondrial.	Brachionus calyciflorus	308052393	GU232715	Genetic differentiation and phylogeographical structure of the Brachionus calyciflorus complex in eastern China	Xiang,X.L., Xi,Y.L., Wen,X.L., Zhang,G., Wang,J.X. and Hu,K.	Mol. Ecol. 20 (14), 3027-3044 (2011)	China: Xuzhou	cytochrome c oxidase subunit I	XZ10	COI
					Brachionus_spp	Brachionus calyciflorus isolate XZ12 cytochrome c oxidase subunit I (COI) gene, partial cds; mitochondrial.	Brachionus calyciflorus	308052397	GU232717	Genetic differentiation and phylogeographical structure of the Brachionus calyciflorus complex in eastern China	Xiang,X.L., Xi,Y.L., Wen,X.L., Zhang,G., Wang,J.X. and Hu,K.	Mol. Ecol. 20 (14), 3027-3044 (2011)	China: Xuzhou	cytochrome c oxidase subunit I	XZ12	COI
					Brachionus_spp	Brachionus calyciflorus isolate XZ14 cytochrome c oxidase subunit I (COI) gene, partial cds; mitochondrial.	Brachionus calyciflorus	308052401	GU232719	Genetic differentiation and phylogeographical structure of the Brachionus calyciflorus complex in eastern China	Xiang,X.L., Xi,Y.L., Wen,X.L., Zhang,G., Wang,J.X. and Hu,K.	Mol. Ecol. 20 (14), 3027-3044 (2011)	China: Xuzhou	cytochrome c oxidase subunit I	XZ14	COI
					Brachionus_spp	Brachionus calyciflorus isolate XZ16 cytochrome c oxidase subunit I (COI) gene, partial cds; mitochondrial.	Brachionus calyciflorus	308052405	GU232721	Genetic differentiation and phylogeographical structure of the Brachionus calyciflorus complex in eastern China	Xiang,X.L., Xi,Y.L., Wen,X.L., Zhang,G., Wang,J.X. and Hu,K.	Mol. Ecol. 20 (14), 3027-3044 (2011)	China: Xuzhou	cytochrome c oxidase subunit I	XZ16	COI
					Brachionus_spp	Brachionus calyciflorus isolate XZ17 cytochrome c oxidase subunit I (COI) gene, partial cds; mitochondrial.	Brachionus calyciflorus	308052407	GU232722	Genetic differentiation and phylogeographical structure of the Brachionus calyciflorus complex in eastern China	Xiang,X.L., Xi,Y.L., Wen,X.L., Zhang,G., Wang,J.X. and Hu,K.	Mol. Ecol. 20 (14), 3027-3044 (2011)	China: Xuzhou	cytochrome c oxidase subunit I	XZ17	COI
					Brachionus_spp	Brachionus calyciflorus isolate XZ18 cytochrome c oxidase subunit I (COI) gene, partial cds; mitochondrial.	Brachionus calyciflorus	308052409	GU232723	Genetic differentiation and phylogeographical structure of the Brachionus calyciflorus complex in eastern China	Xiang,X.L., Xi,Y.L., Wen,X.L., Zhang,G., Wang,J.X. and Hu,K.	Mol. Ecol. 20 (14), 3027-3044 (2011)	China: Xuzhou	cytochrome c oxidase subunit I	XZ18	COI
					Brachionus_spp	Brachionus calyciflorus isolate XZ20 cytochrome c oxidase subunit I (COI) gene, partial cds; mitochondrial.	Brachionus calyciflorus	308052415	GU232726	Genetic differentiation and phylogeographical structure of the Brachionus calyciflorus complex in eastern China	Xiang,X.L., Xi,Y.L., Wen,X.L., Zhang,G., Wang,J.X. and Hu,K.	Mol. Ecol. 20 (14), 3027-3044 (2011)	China: Xuzhou	cytochrome c oxidase subunit I	XZ20	COI
					Brachionus_spp	Brachionus calyciflorus isolate XZ3 cytochrome c oxidase subunit I (COI) gene, partial cds; mitochondrial.	Brachionus calyciflorus	308052417	GU232727	Genetic differentiation and phylogeographical structure of the Brachionus calyciflorus complex in eastern China	Xiang,X.L., Xi,Y.L., Wen,X.L., Zhang,G., Wang,J.X. and Hu,K.	Mol. Ecol. 20 (14), 3027-3044 (2011)	China: Xuzhou	cytochrome c oxidase subunit I	XZ3	COI
					Brachionus_spp	Brachionus calyciflorus isolate XZ6 cytochrome c oxidase subunit I (COI) gene, partial cds; mitochondrial.	Brachionus calyciflorus	308052423	GU232730	Genetic differentiation and phylogeographical structure of the Brachionus calyciflorus complex in eastern China	Xiang,X.L., Xi,Y.L., Wen,X.L., Zhang,G., Wang,J.X. and Hu,K.	Mol. Ecol. 20 (14), 3027-3044 (2011)	China: Xuzhou	cytochrome c oxidase subunit I	XZ6	COI
					Brachionus_spp	Brachionus calyciflorus isolate A2 cytochrome c oxidase subunit I (COI) gene, partial cds; mitochondrial.	Brachionus calyciflorus	297186042	HM067951	Long term effects of coal ash pollution on genetic diversity: a case study on COI variation of Brachionus calyciflorus (Rotifera)	Zhang,G., Xue,Y. and Xi,Y.	Unpublished	NA	cytochrome c oxidase subunit I	A2	COI
					Brachionus_spp	Brachionus calyciflorus isolate A16 cytochrome c oxidase subunit I (COI) gene, partial cds; mitochondrial.	Brachionus calyciflorus	297186044	HM067952	Long term effects of coal ash pollution on genetic diversity: a case study on COI variation of Brachionus calyciflorus (Rotifera)	Zhang,G., Xue,Y. and Xi,Y.	Unpublished	NA	cytochrome c oxidase subunit I	A16	COI
					Brachionus_spp	Brachionus havanaensis isolate Mg15 cytochrome oxidase subunit I gene, partial cds; mitochondrial.	Brachionus havanaensis	110339409	DQ664505	Molecular phylogeny of Brachionus Pallas, 1766 (Rotifera) based on cytochrome oxidase c subunit 1 sequences from mitochondrial DNA	Garcia-Varela,M.	Unpublished	NA	cytochrome oxidase subunit I	Mg15	NA
					Brachionus_spp	Brachionus rubens isolate Mg12 cytochrome oxidase subunit I gene, partial cds; mitochondrial.	Brachionus rubens	110339411	DQ664506	Molecular phylogeny of Brachionus Pallas, 1766 (Rotifera) based on cytochrome oxidase c subunit 1 sequences from mitochondrial DNA	Garcia-Varela,M.	Unpublished	NA	cytochrome oxidase subunit I	Mg12	NA
					Brachionus_spp	Brachionus caudatus voucher ECOCHZ-AG0378 cytochrome oxidase subunit 1 (COI) gene, partial cds; mitochondrial.	Brachionus caudatus	401879913	JX216524	DNA barcoding of freshwater Rotifera in Mexico: Evidence of cryptic speciation in common rotifers	Garcia-Morales,A.E. and Elias-Gutierrez,M.	Mol Ecol Resour (2013) In press	Mexico: Veracruz, Los Tuxtlas, Laguna en el_x000D_	cytochrome oxidase subunit 1	NA	COI
					Brachionus_spp	Brachionus havanaensis voucher ECOCHZ-AG0571 cytochrome oxidase subunit 1 (COI) gene, partial cds; mitochondrial.	Brachionus havanaensis	401879949	JX216542	DNA barcoding of freshwater Rotifera in Mexico: Evidence of cryptic speciation in common rotifers	Garcia-Morales,A.E. and Elias-Gutierrez,M.	Mol Ecol Resour (2013) In press	Mexico: Chiapas, Laguna de Catazaja, limnetica	cytochrome oxidase subunit 1	NA	COI
					Brachionus_spp	Brachionus calyciflorus isolate F33 cytochrome c oxidase subunit I (COI) gene, partial cds; mitochondrial.	Brachionus calyciflorus	297185912	HM067886	Long term effects of coal ash pollution on genetic diversity: a case study on COI variation of Brachionus calyciflorus (Rotifera)	Zhang,G., Xue,Y. and Xi,Y.	Unpublished	NA	cytochrome c oxidase subunit I	F33	COI
					Brachionus_spp	Brachionus calyciflorus isolate F29 cytochrome c oxidase subunit I (COI) gene, partial cds; mitochondrial.	Brachionus calyciflorus	297185928	HM067894	Long term effects of coal ash pollution on genetic diversity: a case study on COI variation of Brachionus calyciflorus (Rotifera)	Zhang,G., Xue,Y. and Xi,Y.	Unpublished	NA	cytochrome c oxidase subunit I	F29	COI
					Brachionus_spp	Brachionus calyciflorus isolate F36 cytochrome c oxidase subunit I (COI) gene, partial cds; mitochondrial.	Brachionus calyciflorus	297185930	HM067895	Long term effects of coal ash pollution on genetic diversity: a case study on COI variation of Brachionus calyciflorus (Rotifera)	Zhang,G., Xue,Y. and Xi,Y.	Unpublished	NA	cytochrome c oxidase subunit I	F36	COI
					Brachionus_spp	Brachionus calyciflorus isolate F5 cytochrome c oxidase subunit I (COI) gene, partial cds; mitochondrial.	Brachionus calyciflorus	297185938	HM067899	Long term effects of coal ash pollution on genetic diversity: a case study on COI variation of Brachionus calyciflorus (Rotifera)	Zhang,G., Xue,Y. and Xi,Y.	Unpublished	NA	cytochrome c oxidase subunit I	F5	COI
					Brachionus_spp	Brachionus calyciflorus isolate F11 cytochrome c oxidase subunit I (COI) gene, partial cds; mitochondrial.	Brachionus calyciflorus	297185940	HM067900	Long term effects of coal ash pollution on genetic diversity: a case study on COI variation of Brachionus calyciflorus (Rotifera)	Zhang,G., Xue,Y. and Xi,Y.	Unpublished	NA	cytochrome c oxidase subunit I	F11	COI
					Brachionus_spp	Brachionus calyciflorus isolate F8 cytochrome c oxidase subunit I (COI) gene, partial cds; mitochondrial.	Brachionus calyciflorus	297185942	HM067901	Long term effects of coal ash pollution on genetic diversity: a case study on COI variation of Brachionus calyciflorus (Rotifera)	Zhang,G., Xue,Y. and Xi,Y.	Unpublished	NA	cytochrome c oxidase subunit I	F8	COI
					Brachionus_spp	Brachionus calyciflorus isolate F10 cytochrome c oxidase subunit I (COI) gene, partial cds; mitochondrial.	Brachionus calyciflorus	297185952	HM067906	Long term effects of coal ash pollution on genetic diversity: a case study on COI variation of Brachionus calyciflorus (Rotifera)	Zhang,G., Xue,Y. and Xi,Y.	Unpublished	NA	cytochrome c oxidase subunit I	F10	COI
					Brachionus_spp	Brachionus calyciflorus isolate F6 cytochrome c oxidase subunit I (COI) gene, partial cds; mitochondrial.	Brachionus calyciflorus	297185954	HM067907	Long term effects of coal ash pollution on genetic diversity: a case study on COI variation of Brachionus calyciflorus (Rotifera)	Zhang,G., Xue,Y. and Xi,Y.	Unpublished	NA	cytochrome c oxidase subunit I	F6	COI
					Brachionus_spp	Brachionus calyciflorus isolate A7 cytochrome c oxidase subunit I (COI) gene, partial cds; mitochondrial.	Brachionus calyciflorus	297185970	HM067915	Long term effects of coal ash pollution on genetic diversity: a case study on COI variation of Brachionus calyciflorus (Rotifera)	Zhang,G., Xue,Y. and Xi,Y.	Unpublished	NA	cytochrome c oxidase subunit I	A7	COI
					Brachionus_spp	Brachionus calyciflorus isolate T21 cytochrome c oxidase subunit I (COI) gene, partial cds; mitochondrial.	Brachionus calyciflorus	297185972	HM067916	Long term effects of coal ash pollution on genetic diversity: a case study on COI variation of Brachionus calyciflorus (Rotifera)	Zhang,G., Xue,Y. and Xi,Y.	Unpublished	NA	cytochrome c oxidase subunit I	T21	COI
					Brachionus_spp	Brachionus calyciflorus isolate T31 cytochrome c oxidase subunit I (COI) gene, partial cds; mitochondrial.	Brachionus calyciflorus	297185974	HM067917	Long term effects of coal ash pollution on genetic diversity: a case study on COI variation of Brachionus calyciflorus (Rotifera)	Zhang,G., Xue,Y. and Xi,Y.	Unpublished	NA	cytochrome c oxidase subunit I	T31	COI
					Brachionus_spp	Brachionus calyciflorus isolate A22 cytochrome c oxidase subunit I (COI) gene, partial cds; mitochondrial.	Brachionus calyciflorus	297185976	HM067918	Long term effects of coal ash pollution on genetic diversity: a case study on COI variation of Brachionus calyciflorus (Rotifera)	Zhang,G., Xue,Y. and Xi,Y.	Unpublished	NA	cytochrome c oxidase subunit I	A22	COI
					Brachionus_spp	Brachionus calyciflorus isolate A35 cytochrome c oxidase subunit I (COI) gene, partial cds; mitochondrial.	Brachionus calyciflorus	297185978	HM067919	Long term effects of coal ash pollution on genetic diversity: a case study on COI variation of Brachionus calyciflorus (Rotifera)	Zhang,G., Xue,Y. and Xi,Y.	Unpublished	NA	cytochrome c oxidase subunit I	A35	COI
					Brachionus_spp	Brachionus calyciflorus isolate A24 cytochrome c oxidase subunit I (COI) gene, partial cds; mitochondrial.	Brachionus calyciflorus	297185982	HM067921	Long term effects of coal ash pollution on genetic diversity: a case study on COI variation of Brachionus calyciflorus (Rotifera)	Zhang,G., Xue,Y. and Xi,Y.	Unpublished	NA	cytochrome c oxidase subunit I	A24	COI
					Brachionus_spp	Brachionus calyciflorus isolate A21 cytochrome c oxidase subunit I (COI) gene, partial cds; mitochondrial.	Brachionus calyciflorus	297185984	HM067922	Long term effects of coal ash pollution on genetic diversity: a case study on COI variation of Brachionus calyciflorus (Rotifera)	Zhang,G., Xue,Y. and Xi,Y.	Unpublished	NA	cytochrome c oxidase subunit I	A21	COI
					Brachionus_spp	Brachionus calyciflorus isolate A3 cytochrome c oxidase subunit I (COI) gene, partial cds; mitochondrial.	Brachionus calyciflorus	297185986	HM067923	Long term effects of coal ash pollution on genetic diversity: a case study on COI variation of Brachionus calyciflorus (Rotifera)	Zhang,G., Xue,Y. and Xi,Y.	Unpublished	NA	cytochrome c oxidase subunit I	A3	COI
					Brachionus_spp	Brachionus calyciflorus isolate A4 cytochrome c oxidase subunit I (COI) gene, partial cds; mitochondrial.	Brachionus calyciflorus	297185988	HM067924	Long term effects of coal ash pollution on genetic diversity: a case study on COI variation of Brachionus calyciflorus (Rotifera)	Zhang,G., Xue,Y. and Xi,Y.	Unpublished	NA	cytochrome c oxidase subunit I	A4	COI
					Brachionus_spp	Brachionus calyciflorus isolate A28 cytochrome c oxidase subunit I (COI) gene, partial cds; mitochondrial.	Brachionus calyciflorus	297185990	HM067925	Long term effects of coal ash pollution on genetic diversity: a case study on COI variation of Brachionus calyciflorus (Rotifera)	Zhang,G., Xue,Y. and Xi,Y.	Unpublished	NA	cytochrome c oxidase subunit I	A28	COI
					Brachionus_spp	Brachionus calyciflorus isolate A13 cytochrome c oxidase subunit I (COI) gene, partial cds; mitochondrial.	Brachionus calyciflorus	297185992	HM067926	Long term effects of coal ash pollution on genetic diversity: a case study on COI variation of Brachionus calyciflorus (Rotifera)	Zhang,G., Xue,Y. and Xi,Y.	Unpublished	NA	cytochrome c oxidase subunit I	A13	COI
					Brachionus_spp	Brachionus calyciflorus isolate A5 cytochrome c oxidase subunit I (COI) gene, partial cds; mitochondrial.	Brachionus calyciflorus	297185996	HM067928	Long term effects of coal ash pollution on genetic diversity: a case study on COI variation of Brachionus calyciflorus (Rotifera)	Zhang,G., Xue,Y. and Xi,Y.	Unpublished	NA	cytochrome c oxidase subunit I	A5	COI
					Brachionus_spp	Brachionus calyciflorus isolate F1 cytochrome c oxidase subunit I (COI) gene, partial cds; mitochondrial.	Brachionus calyciflorus	297185998	HM067929	Long term effects of coal ash pollution on genetic diversity: a case study on COI variation of Brachionus calyciflorus (Rotifera)	Zhang,G., Xue,Y. and Xi,Y.	Unpublished	NA	cytochrome c oxidase subunit I	F1	COI
					Brachionus_spp	Brachionus calyciflorus isolate A18 cytochrome c oxidase subunit I (COI) gene, partial cds; mitochondrial.	Brachionus calyciflorus	297186000	HM067930	Long term effects of coal ash pollution on genetic diversity: a case study on COI variation of Brachionus calyciflorus (Rotifera)	Zhang,G., Xue,Y. and Xi,Y.	Unpublished	NA	cytochrome c oxidase subunit I	A18	COI
					Brachionus_spp	Brachionus calyciflorus isolate F18 cytochrome c oxidase subunit I (COI) gene, partial cds; mitochondrial.	Brachionus calyciflorus	297186004	HM067932	Long term effects of coal ash pollution on genetic diversity: a case study on COI variation of Brachionus calyciflorus (Rotifera)	Zhang,G., Xue,Y. and Xi,Y.	Unpublished	NA	cytochrome c oxidase subunit I	F18	COI
					Brachionus_spp	Brachionus calyciflorus isolate A9 cytochrome c oxidase subunit I (COI) gene, partial cds; mitochondrial.	Brachionus calyciflorus	297186014	HM067937	Long term effects of coal ash pollution on genetic diversity: a case study on COI variation of Brachionus calyciflorus (Rotifera)	Zhang,G., Xue,Y. and Xi,Y.	Unpublished	NA	cytochrome c oxidase subunit I	A9	COI
					Brachionus_spp	Brachionus calyciflorus isolate F12 cytochrome c oxidase subunit I (COI) gene, partial cds; mitochondrial.	Brachionus calyciflorus	297186020	HM067940	Long term effects of coal ash pollution on genetic diversity: a case study on COI variation of Brachionus calyciflorus (Rotifera)	Zhang,G., Xue,Y. and Xi,Y.	Unpublished	NA	cytochrome c oxidase subunit I	F12	COI
					Brachionus_spp	Brachionus calyciflorus isolate A27 cytochrome c oxidase subunit I (COI) gene, partial cds; mitochondrial.	Brachionus calyciflorus	297186022	HM067941	Long term effects of coal ash pollution on genetic diversity: a case study on COI variation of Brachionus calyciflorus (Rotifera)	Zhang,G., Xue,Y. and Xi,Y.	Unpublished	NA	cytochrome c oxidase subunit I	A27	COI
					Brachionus_spp	Brachionus calyciflorus isolate F7 cytochrome c oxidase subunit I (COI) gene, partial cds; mitochondrial.	Brachionus calyciflorus	297186024	HM067942	Long term effects of coal ash pollution on genetic diversity: a case study on COI variation of Brachionus calyciflorus (Rotifera)	Zhang,G., Xue,Y. and Xi,Y.	Unpublished	NA	cytochrome c oxidase subunit I	F7	COI
					Brachionus_spp	Brachionus calyciflorus isolate F16 cytochrome c oxidase subunit I (COI) gene, partial cds; mitochondrial.	Brachionus calyciflorus	297186026	HM067943	Long term effects of coal ash pollution on genetic diversity: a case study on COI variation of Brachionus calyciflorus (Rotifera)	Zhang,G., Xue,Y. and Xi,Y.	Unpublished	NA	cytochrome c oxidase subunit I	F16	COI
					Brachionus_spp	Brachionus calyciflorus isolate F35 cytochrome c oxidase subunit I (COI) gene, partial cds; mitochondrial.	Brachionus calyciflorus	297186028	HM067944	Long term effects of coal ash pollution on genetic diversity: a case study on COI variation of Brachionus calyciflorus (Rotifera)	Zhang,G., Xue,Y. and Xi,Y.	Unpublished	NA	cytochrome c oxidase subunit I	F35	COI
					Brachionus_spp	Brachionus calyciflorus isolate F15 cytochrome c oxidase subunit I (COI) gene, partial cds; mitochondrial.	Brachionus calyciflorus	297186030	HM067945	Long term effects of coal ash pollution on genetic diversity: a case study on COI variation of Brachionus calyciflorus (Rotifera)	Zhang,G., Xue,Y. and Xi,Y.	Unpublished	NA	cytochrome c oxidase subunit I	F15	COI
					Brachionus_spp	Brachionus calyciflorus isolate F39 cytochrome c oxidase subunit I (COI) gene, partial cds; mitochondrial.	Brachionus calyciflorus	297186032	HM067946	Long term effects of coal ash pollution on genetic diversity: a case study on COI variation of Brachionus calyciflorus (Rotifera)	Zhang,G., Xue,Y. and Xi,Y.	Unpublished	NA	cytochrome c oxidase subunit I	F39	COI
					Brachionus_spp	Brachionus macracanthus isolate Mg11 cytochrome oxidase subunit I gene, partial cds; mitochondrial.	Brachionus macracanthus	110339403	DQ664502	Molecular phylogeny of Brachionus Pallas, 1766 (Rotifera) based on cytochrome oxidase c subunit 1 sequences from mitochondrial DNA	Garcia-Varela,M.	Unpublished	NA	cytochrome oxidase subunit I	Mg11	NA
					Brachionus_spp	Brachionus falcatus isolate Mg32 cytochrome oxidase subunit I gene, partial cds; mitochondrial.	Brachionus falcatus	110339415	DQ664508	Molecular phylogeny of Brachionus Pallas, 1766 (Rotifera) based on cytochrome oxidase c subunit 1 sequences from mitochondrial DNA	Garcia-Varela,M.	Unpublished	NA	cytochrome oxidase subunit I	Mg32	NA
					Brachionus_spp	Brachionus plicatilis isolate AUSDUNCL cytochrome c oxidase subunit I (COI) gene, partial cds; mitochondrial.	Brachionus plicatilis	151336980	EF524545	Global isolation by distance despite strong regional phylogeography in a small metazoan	Mills,S., Lunt,D.H. and Gomez,A.	BMC Evol. Biol. 7, 225 (2007)	Australia	cytochrome c oxidase subunit I	AUSDUNCL	COI
					Brachionus_spp	Brachionus plicatilis isolate AUSPEA15 cytochrome c oxidase subunit I (COI) gene, partial cds; mitochondrial.	Brachionus plicatilis	151336992	EF524551	Global isolation by distance despite strong regional phylogeography in a small metazoan	Mills,S., Lunt,D.H. and Gomez,A.	BMC Evol. Biol. 7, 225 (2007)	Australia	cytochrome c oxidase subunit I	AUSPEA15	COI
					Brachionus_spp	Brachionus plicatilis isolate AUSBUL04 cytochrome c oxidase subunit I (COI) gene, partial cds; mitochondrial.	Brachionus plicatilis	151336998	EF524554	Global isolation by distance despite strong regional phylogeography in a small metazoan	Mills,S., Lunt,D.H. and Gomez,A.	BMC Evol. Biol. 7, 225 (2007)	Australia	cytochrome c oxidase subunit I	AUSBUL04	COI
					Brachionus_spp	Brachionus calyciflorus isolate T29 cytochrome c oxidase subunit I (COI) gene, partial cds; mitochondrial.	Brachionus calyciflorus	297185908	HM067884	Long term effects of coal ash pollution on genetic diversity: a case study on COI variation of Brachionus calyciflorus (Rotifera)	Zhang,G., Xue,Y. and Xi,Y.	Unpublished	NA	cytochrome c oxidase subunit I	T29	COI
					Brachionus_spp	Brachionus calyciflorus isolate F13 cytochrome c oxidase subunit I (COI) gene, partial cds; mitochondrial.	Brachionus calyciflorus	297185914	HM067887	Long term effects of coal ash pollution on genetic diversity: a case study on COI variation of Brachionus calyciflorus (Rotifera)	Zhang,G., Xue,Y. and Xi,Y.	Unpublished	NA	cytochrome c oxidase subunit I	F13	COI
					Brachionus_spp	Brachionus calyciflorus isolate T6 cytochrome c oxidase subunit I (COI) gene, partial cds; mitochondrial.	Brachionus calyciflorus	297186054	HM067957	Long term effects of coal ash pollution on genetic diversity: a case study on COI variation of Brachionus calyciflorus (Rotifera)	Zhang,G., Xue,Y. and Xi,Y.	Unpublished	NA	cytochrome c oxidase subunit I	T6	COI
					Brachionus_spp	Brachionus calyciflorus isolate T7 cytochrome c oxidase subunit I (COI) gene, partial cds; mitochondrial.	Brachionus calyciflorus	297186056	HM067958	Long term effects of coal ash pollution on genetic diversity: a case study on COI variation of Brachionus calyciflorus (Rotifera)	Zhang,G., Xue,Y. and Xi,Y.	Unpublished	NA	cytochrome c oxidase subunit I	T7	COI
					Brachionus_spp	Brachionus calyciflorus isolate T15 cytochrome c oxidase subunit I (COI) gene, partial cds; mitochondrial.	Brachionus calyciflorus	297186058	HM067959	Long term effects of coal ash pollution on genetic diversity: a case study on COI variation of Brachionus calyciflorus (Rotifera)	Zhang,G., Xue,Y. and Xi,Y.	Unpublished	NA	cytochrome c oxidase subunit I	T15	COI
					Brachionus_spp	Brachionus calyciflorus isolate T23 cytochrome c oxidase subunit I (COI) gene, partial cds; mitochondrial.	Brachionus calyciflorus	297186060	HM067960	Long term effects of coal ash pollution on genetic diversity: a case study on COI variation of Brachionus calyciflorus (Rotifera)	Zhang,G., Xue,Y. and Xi,Y.	Unpublished	NA	cytochrome c oxidase subunit I	T23	COI
					Brachionus_spp	Brachionus calyciflorus isolate T12 cytochrome c oxidase subunit I (COI) gene, partial cds; mitochondrial.	Brachionus calyciflorus	297186062	HM067961	Long term effects of coal ash pollution on genetic diversity: a case study on COI variation of Brachionus calyciflorus (Rotifera)	Zhang,G., Xue,Y. and Xi,Y.	Unpublished	NA	cytochrome c oxidase subunit I	T12	COI
					Brachionus_spp	Brachionus calyciflorus isolate T17 cytochrome c oxidase subunit I (COI) gene, partial cds; mitochondrial.	Brachionus calyciflorus	297186064	HM067962	Long term effects of coal ash pollution on genetic diversity: a case study on COI variation of Brachionus calyciflorus (Rotifera)	Zhang,G., Xue,Y. and Xi,Y.	Unpublished	NA	cytochrome c oxidase subunit I	T17	COI
					Brachionus_spp	Brachionus calyciflorus isolate F3 cytochrome c oxidase subunit I (COI) gene, partial cds; mitochondrial.	Brachionus calyciflorus	297186068	HM067964	Long term effects of coal ash pollution on genetic diversity: a case study on COI variation of Brachionus calyciflorus (Rotifera)	Zhang,G., Xue,Y. and Xi,Y.	Unpublished	NA	cytochrome c oxidase subunit I	F3	COI
					Brachionus_spp	Brachionus calyciflorus isolate T11 cytochrome c oxidase subunit I (COI) gene, partial cds; mitochondrial.	Brachionus calyciflorus	297186070	HM067965	Long term effects of coal ash pollution on genetic diversity: a case study on COI variation of Brachionus calyciflorus (Rotifera)	Zhang,G., Xue,Y. and Xi,Y.	Unpublished	NA	cytochrome c oxidase subunit I	T11	COI
					Brachionus_spp	Brachionus calyciflorus isolate T9 cytochrome c oxidase subunit I (COI) gene, partial cds; mitochondrial.	Brachionus calyciflorus	297186074	HM067967	Long term effects of coal ash pollution on genetic diversity: a case study on COI variation of Brachionus calyciflorus (Rotifera)	Zhang,G., Xue,Y. and Xi,Y.	Unpublished	NA	cytochrome c oxidase subunit I	T9	COI
					Brachionus_spp	Brachionus calyciflorus isolate T8 cytochrome c oxidase subunit I (COI) gene, partial cds; mitochondrial.	Brachionus calyciflorus	297186076	HM067968	Long term effects of coal ash pollution on genetic diversity: a case study on COI variation of Brachionus calyciflorus (Rotifera)	Zhang,G., Xue,Y. and Xi,Y.	Unpublished	NA	cytochrome c oxidase subunit I	T8	COI
					Brachionus_spp	Brachionus sericus isolate Bser cytochrome c oxidase subunit I (coxI) gene, partial cds; mitochondrial.	Brachionus sericus	400179414	JX239147	The mate recognition protein gene mediates reproductive isolation and speciation in the Brachionus plicatilis cryptic species complex	Gribble,K.E. and Mark Welch,D.B.	BMC Evol. Biol. 12 (1), 134 (2012)	NA	cytochrome c oxidase subunit I	Bser	coxI
					Brachionus_spp	Brachionus plicatilis isolate AUPEA020 cytochrome c oxidase subunit I (coxI) gene, partial cds; mitochondrial.	Brachionus plicatilis	400179450	JX239165	The mate recognition protein gene mediates reproductive isolation and speciation in the Brachionus plicatilis cryptic species complex	Gribble,K.E. and Mark Welch,D.B.	BMC Evol. Biol. 12 (1), 134 (2012)	NA	cytochrome c oxidase subunit I	AUPEA020	coxI
					Brachionus_spp	Brachionus angularis voucher ECOCHZ-AG0523 cytochrome oxidase subunit 1 (COI) gene, partial cds; mitochondrial.	Brachionus angularis	401879869	JX216502	DNA barcoding of freshwater Rotifera in Mexico: Evidence of cryptic speciation in common rotifers	Garcia-Morales,A.E. and Elias-Gutierrez,M.	Mol Ecol Resour (2013) In press	Mexico: Veracruz, Los Tuxtlas, Apompal lagoon	cytochrome oxidase subunit 1	NA	COI
					Brachionus_spp	Brachionus bidentatus voucher ECOCHZ-AG0658 cytochrome oxidase subunit 1 (COI) gene, partial cds; mitochondrial.	Brachionus bidentatus	401879887	JX216511	DNA barcoding of freshwater Rotifera in Mexico: Evidence of cryptic speciation in common rotifers	Garcia-Morales,A.E. and Elias-Gutierrez,M.	Mol Ecol Resour (2013) In press	Mexico: Tabasco, Laguna Vernet 2a seccion,_x000D_	cytochrome oxidase subunit 1	NA	COI
					Brachionus_spp	Brachionus calyciflorus voucher ECOCHZ-AG0829 cytochrome oxidase subunit 1 (COI) gene, partial cds; mitochondrial.	Brachionus calyciflorus	401879903	JX216519	DNA barcoding of freshwater Rotifera in Mexico: Evidence of cryptic speciation in common rotifers	Garcia-Morales,A.E. and Elias-Gutierrez,M.	Mol Ecol Resour (2013) In press	Mexico: Mexico State, Presa la Isla de las Aves	cytochrome oxidase subunit 1	NA	COI
					Brachionus_spp	Brachionus falcatus voucher ECOCHZ-AG0573 cytochrome oxidase subunit 1 (COI) gene, partial cds; mitochondrial.	Brachionus falcatus	401879927	JX216531	DNA barcoding of freshwater Rotifera in Mexico: Evidence of cryptic speciation in common rotifers	Garcia-Morales,A.E. and Elias-Gutierrez,M.	Mol Ecol Resour (2013) In press	Mexico: Chiapas, Laguna de Catazaja, limnetica	cytochrome oxidase subunit 1	NA	COI
					Brachionus_spp	Brachionus plicatilis isolate Zbl1L cytochrome c oxidase subunit I (COI) gene, partial cds; mitochondrial.	Brachionus plicatilis	478437254	JX293050	Faunistic survey of inland saltwater Brachionus (Rotifera: Monogononta) in Iran integrating morphological taxonomy, morphometrics and DNA taxonomy	Malekzadeh Viayeh,R.	Unpublished	NA	cytochrome c oxidase subunit I	Zbl1L	COI
					Brachionus_spp	Brachionus urceolaris cytochrome oxidase subunit I gene, partial cds; mitochondrial.	Brachionus urceolaris	72153599	DQ089726	Phylogenetic relationships among Syndermata inferred from nuclear and mitochondrial gene sequences	Garcia-Varela,M. and Nadler,S.A.	Mol. Phylogenet. Evol. 40 (1), 61-72 (2006)	NA	cytochrome oxidase subunit I	X3877	NA
					Brachionus_spp	Brachionus havanaensis voucher ECOCHZ-AG0461A cytochrome oxidase subunit 1 (COI) gene, partial cds; mitochondrial.	Brachionus havanaensis	401879951	JX216543	DNA barcoding of freshwater Rotifera in Mexico: Evidence of cryptic speciation in common rotifers	Garcia-Morales,A.E. and Elias-Gutierrez,M.	Mol Ecol Resour (2013) In press	Mexico: Campeche, Las Golondrinas	cytochrome oxidase subunit 1	NA	COI
					Brachionus_spp	Brachionus plicatilis isolate 6TON1 cytochrome oxidase subunit I (COI) gene, partial cds; mitochondrial gene for mitochondrial product.	Brachionus plicatilis	9828203	AF266858	Phylogeography and regional endemism of a passively dispersing zooplankter: mitochondrial DNA variation in rotifer resting egg banks	Gomez,A., Carvalho,G.R. and Lunt,D.H.	Proc. R. Soc. Lond., B, Biol. Sci. 267 (1458), 2189-2197 (2000)	NA	cytochrome oxidase subunit I	6TON1	COI
					Brachionus_spp	Brachionus plicatilis isolate 6TUR3 cytochrome oxidase subunit I (COI) gene, partial cds; mitochondrial gene for mitochondrial product.	Brachionus plicatilis	9828209	AF266861	Phylogeography and regional endemism of a passively dispersing zooplankter: mitochondrial DNA variation in rotifer resting egg banks	Gomez,A., Carvalho,G.R. and Lunt,D.H.	Proc. R. Soc. Lond., B, Biol. Sci. 267 (1458), 2189-2197 (2000)	NA	cytochrome oxidase subunit I	6TUR3	COI
					Brachionus_spp	Brachionus plicatilis isolate 6TOS4 cytochrome oxidase subunit I (COI) gene, partial cds; mitochondrial gene for mitochondrial product.	Brachionus plicatilis	9828211	AF266862	Phylogeography and regional endemism of a passively dispersing zooplankter: mitochondrial DNA variation in rotifer resting egg banks	Gomez,A., Carvalho,G.R. and Lunt,D.H.	Proc. R. Soc. Lond., B, Biol. Sci. 267 (1458), 2189-2197 (2000)	NA	cytochrome oxidase subunit I	6TOS4	COI
					Brachionus_spp	Brachionus plicatilis isolate 2CHI5 cytochrome oxidase subunit I (COI) gene, partial cds; mitochondrial gene for mitochondrial product.	Brachionus plicatilis	9828243	AF266878	Phylogeography and regional endemism of a passively dispersing zooplankter: mitochondrial DNA variation in rotifer resting egg banks	Gomez,A., Carvalho,G.R. and Lunt,D.H.	Proc. R. Soc. Lond., B, Biol. Sci. 267 (1458), 2189-2197 (2000)	NA	cytochrome oxidase subunit I	2CHI5	COI
					Brachionus_spp	Brachionus plicatilis isolate 1ERA1 cytochrome oxidase subunit I (COI) gene, partial cds; mitochondrial gene for mitochondrial product.	Brachionus plicatilis	9828277	AF266895	Phylogeography and regional endemism of a passively dispersing zooplankter: mitochondrial DNA variation in rotifer resting egg banks	Gomez,A., Carvalho,G.R. and Lunt,D.H.	Proc. R. Soc. Lond., B, Biol. Sci. 267 (1458), 2189-2197 (2000)	NA	cytochrome oxidase subunit I	1ERA1	COI
					Brachionus_spp	Brachionus plicatilis strain 4 cytochrome oxidase subunit I (COI) gene, partial cds; mitochondrial gene for mitochondrial product.	Brachionus plicatilis	30269102	AF499057	Evolution of Rotifers in Saline and Subsaline Lakes: A Molecular Phylogenetic Approach	Derry,A.M., Hebert,P.D.N. and Prepas,E.E.	Limnol. Oceanogr. 48 (2), 675-685 (2003)	NA	cytochrome oxidase subunit I	NA	COI
					Brachionus_spp	Brachionus plicatilis strain 7 cytochrome oxidase subunit I (COI) gene, partial cds; mitochondrial gene for mitochondrial product.	Brachionus plicatilis	30269104	AF499058	Evolution of Rotifers in Saline and Subsaline Lakes: A Molecular Phylogenetic Approach	Derry,A.M., Hebert,P.D.N. and Prepas,E.E.	Limnol. Oceanogr. 48 (2), 675-685 (2003)	NA	cytochrome oxidase subunit I	NA	COI
					Brachionus_spp	Brachionus plicatilis strain 8 cytochrome oxidase subunit I (COI) gene, partial cds; mitochondrial gene for mitochondrial product.	Brachionus plicatilis	30269108	AF499060	Evolution of Rotifers in Saline and Subsaline Lakes: A Molecular Phylogenetic Approach	Derry,A.M., Hebert,P.D.N. and Prepas,E.E.	Limnol. Oceanogr. 48 (2), 675-685 (2003)	NA	cytochrome oxidase subunit I	NA	COI
					Brachionus_spp	Brachionus plicatilis strain 5 cytochrome oxidase subunit I (COI) gene, partial cds; mitochondrial gene for mitochondrial product.	Brachionus plicatilis	30269114	AF499063	Evolution of Rotifers in Saline and Subsaline Lakes: A Molecular Phylogenetic Approach	Derry,A.M., Hebert,P.D.N. and Prepas,E.E.	Limnol. Oceanogr. 48 (2), 675-685 (2003)	NA	cytochrome oxidase subunit I	NA	COI
					Brachionus_spp	Brachionus plicatilis strain 2 cytochrome oxidase subunit I (COI) gene, partial cds; mitochondrial gene for mitochondrial product.	Brachionus plicatilis	30269118	AF499065	Evolution of Rotifers in Saline and Subsaline Lakes: A Molecular Phylogenetic Approach	Derry,A.M., Hebert,P.D.N. and Prepas,E.E.	Limnol. Oceanogr. 48 (2), 675-685 (2003)	NA	cytochrome oxidase subunit I	NA	COI
					Brachionus_spp	Brachionus plicatilis strain 13 cytochrome oxidase subunit I (COI) gene, partial cds; mitochondrial gene for mitochondrial product.	Brachionus plicatilis	30269120	AF499066	Evolution of Rotifers in Saline and Subsaline Lakes: A Molecular Phylogenetic Approach	Derry,A.M., Hebert,P.D.N. and Prepas,E.E.	Limnol. Oceanogr. 48 (2), 675-685 (2003)	NA	cytochrome oxidase subunit I	NA	COI
					Brachionus_spp	Brachionus urceolaris strain 2 cytochrome oxidase subunit I (COI) gene, partial cds; mitochondrial gene for mitochondrial product.	Brachionus urceolaris	30269132	AF499072	Evolution of Rotifers in Saline and Subsaline Lakes: A Molecular Phylogenetic Approach	Derry,A.M., Hebert,P.D.N. and Prepas,E.E.	Limnol. Oceanogr. 48 (2), 675-685 (2003)	NA	cytochrome oxidase subunit I	NA	COI
					Brachionus_spp	Brachionus plicatilis isolate Atlit cytochrome oxidase subunit I (COI) gene, partial cds; mitochondrial.	Brachionus plicatilis	56462682	AY785190	An analysis of species boundaries and biogeographic patterns in a cryptic species complex: the rotifer--Brachionus plicatilis	Suatoni,E., Vicario,S., Rice,S., Snell,T. and Caccone,A.	Mol. Phylogenet. Evol. 41 (1), 86-98 (2006)	NA	cytochrome oxidase subunit I	Atlit	COI
					Brachionus_spp	Brachionus ibericus strain A759B3 cytochrome c oxidase subunit I (COI) gene, partial cds; mitochondrial.	Brachionus ibericus	347466855	HQ444171	Patterns of diversity in soft-bodied meiofauna: dispersal ability and body size matter	Curini-Galletti,M., Artois,T., Delogu,V., De Smet,W.H., Fontaneto,D., Jondelius,U., Leasi,F., Martinez,A., Meyer-Wachsmuth,I., Nilsson,K.S., Tongiorgi,P., Worsaae,K. and Todaro,M.A.	PLoS ONE 7 (3), E33801 (2012)	Italy: Sardinia	cytochrome c oxidase subunit I	NA	COI
					Brachionus_spp	Brachionus ibericus strain A759B4 cytochrome c oxidase subunit I (COI) gene, partial cds; mitochondrial.	Brachionus ibericus	347466857	HQ444172	Patterns of diversity in soft-bodied meiofauna: dispersal ability and body size matter	Curini-Galletti,M., Artois,T., Delogu,V., De Smet,W.H., Fontaneto,D., Jondelius,U., Leasi,F., Martinez,A., Meyer-Wachsmuth,I., Nilsson,K.S., Tongiorgi,P., Worsaae,K. and Todaro,M.A.	PLoS ONE 7 (3), E33801 (2012)	Italy: Sardinia	cytochrome c oxidase subunit I	NA	COI
					Brachionus_spp	Brachionus sp. 'Austria' isolate Segu_L1_1S cytochrome c oxidase subunit I (COI) gene, partial cds; mitochondrial.	Brachionus sp. 'Austria'	478437244	JX293045	Faunistic survey of inland saltwater Brachionus (Rotifera: Monogononta) in Iran integrating morphological taxonomy, morphometrics and DNA taxonomy	Malekzadeh Viayeh,R.	Unpublished	Iran	cytochrome c oxidase subunit I	Segu_L1_1S	COI
					Brachionus_spp	Brachionus plicatilis isolate tianjin8 cytochrome oxidase subunit I (COI) gene, partial cds; mitochondrial.	Brachionus plicatilis	56462662	AY785180	An analysis of species boundaries and biogeographic patterns in a cryptic species complex: the rotifer--Brachionus plicatilis	Suatoni,E., Vicario,S., Rice,S., Snell,T. and Caccone,A.	Mol. Phylogenet. Evol. 41 (1), 86-98 (2006)	NA	cytochrome oxidase subunit I	tianjin8	COI
					Brachionus_spp	Brachionus plicatilis isolate tianjin15 cytochrome oxidase subunit I (COI) gene, partial cds; mitochondrial.	Brachionus plicatilis	56462664	AY785181	An analysis of species boundaries and biogeographic patterns in a cryptic species complex: the rotifer--Brachionus plicatilis	Suatoni,E., Vicario,S., Rice,S., Snell,T. and Caccone,A.	Mol. Phylogenet. Evol. 41 (1), 86-98 (2006)	NA	cytochrome oxidase subunit I	tianjin15	COI
					Brachionus_spp	Brachionus plicatilis isolate pettaquamscutt6 cytochrome oxidase subunit I (COI) gene, partial cds; mitochondrial.	Brachionus plicatilis	56462692	AY785195	An analysis of species boundaries and biogeographic patterns in a cryptic species complex: the rotifer--Brachionus plicatilis	Suatoni,E., Vicario,S., Rice,S., Snell,T. and Caccone,A.	Mol. Phylogenet. Evol. 41 (1), 86-98 (2006)	NA	cytochrome oxidase subunit I	pettaquamscutt6	COI
					Brachionus_spp	Brachionus plicatilis isolate lostlake7 cytochrome oxidase subunit I (COI) gene, partial cds; mitochondrial.	Brachionus plicatilis	56462718	AY785208	An analysis of species boundaries and biogeographic patterns in a cryptic species complex: the rotifer--Brachionus plicatilis	Suatoni,E., Vicario,S., Rice,S., Snell,T. and Caccone,A.	Mol. Phylogenet. Evol. 41 (1), 86-98 (2006)	NA	cytochrome oxidase subunit I	lostlake7	COI
					Brachionus_spp	Brachionus plicatilis isolate mortlock3 cytochrome oxidase subunit I (COI) gene, partial cds; mitochondrial.	Brachionus plicatilis	56462728	AY785213	An analysis of species boundaries and biogeographic patterns in a cryptic species complex: the rotifer--Brachionus plicatilis	Suatoni,E., Vicario,S., Rice,S., Snell,T. and Caccone,A.	Mol. Phylogenet. Evol. 41 (1), 86-98 (2006)	NA	cytochrome oxidase subunit I	mortlock3	COI
					Brachionus_spp	Brachionus rotundiformis isolate malaysia cytochrome oxidase subunit I (COI) gene, partial cds; mitochondrial.	Brachionus rotundiformis	56462752	AY785225	An analysis of species boundaries and biogeographic patterns in a cryptic species complex: the rotifer--Brachionus plicatilis	Suatoni,E., Vicario,S., Rice,S., Snell,T. and Caccone,A.	Mol. Phylogenet. Evol. 41 (1), 86-98 (2006)	NA	cytochrome oxidase subunit I	malaysia	COI
					Brachionus_spp	Brachionus plicatilis isolate bali cytochrome oxidase subunit I (COI) gene, partial cds; mitochondrial.	Brachionus plicatilis	56462754	AY785226	An analysis of species boundaries and biogeographic patterns in a cryptic species complex: the rotifer--Brachionus plicatilis	Suatoni,E., Vicario,S., Rice,S., Snell,T. and Caccone,A.	Mol. Phylogenet. Evol. 41 (1), 86-98 (2006)	NA	cytochrome oxidase subunit I	bali	COI
					Brachionus_spp	Brachionus plicatilis isolate mortlock1 cytochrome oxidase subunit I (COI) gene, partial cds; mitochondrial.	Brachionus plicatilis	56462756	AY785227	An analysis of species boundaries and biogeographic patterns in a cryptic species complex: the rotifer--Brachionus plicatilis	Suatoni,E., Vicario,S., Rice,S., Snell,T. and Caccone,A.	Mol. Phylogenet. Evol. 41 (1), 86-98 (2006)	NA	cytochrome oxidase subunit I	mortlock1	COI
					Brachionus_spp	Brachionus plicatilis isolate lakenakaumi cytochrome oxidase subunit I (COI) gene, partial cds; mitochondrial.	Brachionus plicatilis	56462758	AY785228	An analysis of species boundaries and biogeographic patterns in a cryptic species complex: the rotifer--Brachionus plicatilis	Suatoni,E., Vicario,S., Rice,S., Snell,T. and Caccone,A.	Mol. Phylogenet. Evol. 41 (1), 86-98 (2006)	NA	cytochrome oxidase subunit I	lakenakaumi	COI
					Brachionus_spp	Brachionus plicatilis isolate westshorepond4 cytochrome oxidase subunit I (COI) gene, partial cds; mitochondrial.	Brachionus plicatilis	56462770	AY785234	An analysis of species boundaries and biogeographic patterns in a cryptic species complex: the rotifer--Brachionus plicatilis	Suatoni,E., Vicario,S., Rice,S., Snell,T. and Caccone,A.	Mol. Phylogenet. Evol. 41 (1), 86-98 (2006)	NA	cytochrome oxidase subunit I	westshorepond4	COI
					Brachionus_spp	Brachionus plicatilis isolate GrandCayman2 cytochrome oxidase subunit I (COI) gene, partial cds; mitochondrial.	Brachionus plicatilis	56462680	AY785189	An analysis of species boundaries and biogeographic patterns in a cryptic species complex: the rotifer--Brachionus plicatilis	Suatoni,E., Vicario,S., Rice,S., Snell,T. and Caccone,A.	Mol. Phylogenet. Evol. 41 (1), 86-98 (2006)	NA	cytochrome oxidase subunit I	GrandCayman2	COI
					Brachionus_spp	Brachionus plicatilis isolate KORpli cytochrome c oxidase subunit I (COI) gene, partial cds; mitochondrial.	Brachionus plicatilis	159136685	EU046238	Determination of the genetic structure of Brachionus populations with the use of molecular markers	Papakostas,S., Triantafyllidis,A., Kappas,I. and Abatzopoulos,T.J.	Unpublished	Greece: Lake Koronia	cytochrome c oxidase subunit I	KORpli	COI
					Brachionus_spp	Brachionus plicatilis cytochrome c oxidase subunit I (COI) gene, partial cds; mitochondrial.	Brachionus plicatilis	159136687	EU046239	Determination of the genetic structure of Brachionus populations with the use of molecular markers	Papakostas,S., Triantafyllidis,A., Kappas,I. and Abatzopoulos,T.J.	Unpublished	Italy: Sa Mesa Longa	cytochrome c oxidase subunit I	NA	COI
					Brachionus_spp	Brachionus sp. SP-2007a clone 73 cytochrome c oxidase subunit I (COI) gene, partial cds; mitochondrial.	Brachionus sp. SP-2007a	159136689	EU046240	Determination of the genetic structure of Brachionus populations with the use of molecular markers	Papakostas,S., Triantafyllidis,A., Kappas,I. and Abatzopoulos,T.J.	Unpublished	NA	cytochrome c oxidase subunit I	NA	COI
					Brachionus_spp	Brachionus sp. SP-2007a isolate KORaus cytochrome c oxidase subunit I (COI) gene, partial cds; mitochondrial.	Brachionus sp. SP-2007a	159136691	EU046241	Determination of the genetic structure of Brachionus populations with the use of molecular markers	Papakostas,S., Triantafyllidis,A., Kappas,I. and Abatzopoulos,T.J.	Unpublished	Greece: Lake Koronia	cytochrome c oxidase subunit I	KORaus	COI
					Brachionus_spp	Brachionus dimidiatus isolate KORdim cytochrome c oxidase subunit I (COI) gene, partial cds; mitochondrial.	Brachionus dimidiatus	159136707	EU046249	Determination of the genetic structure of Brachionus populations with the use of molecular markers	Papakostas,S., Triantafyllidis,A., Kappas,I. and Abatzopoulos,T.J.	Unpublished	Greece: Lake Koronia	cytochrome c oxidase subunit I	KORdim	COI
					Brachionus_spp	Brachionus sp. Nevada cytochrome oxidase subunit I (COI) gene, partial cds; mitochondrial.	Brachionus sp. Nevada	21322030	AF387246	Speciation in ancient cryptic species complexes: evidence from the molecular phylogeny of Brachionus plicatilis (Rotifera)	Gomez,A., Serra,M., Carvalho,G.R. and Lunt,D.H.	Evolution 56 (7), 1431-1444 (2002)	NA	cytochrome oxidase subunit I	NevadaL	COI
					Brachionus_spp	Brachionus sp. Austria cytochrome oxidase subunit I (COI) gene, partial cds; mitochondrial.	Brachionus sp. Austria	21322032	AF387247	Speciation in ancient cryptic species complexes: evidence from the molecular phylogeny of Brachionus plicatilis (Rotifera)	Gomez,A., Serra,M., Carvalho,G.R. and Lunt,D.H.	Evolution 56 (7), 1431-1444 (2002)	NA	cytochrome oxidase subunit I	NevadaP	COI
					Brachionus_spp	Brachionus sp. Almenara cytochrome oxidase subunit I (COI) gene, partial cds; mitochondrial.	Brachionus sp. Almenara	21322074	AF387268	Speciation in ancient cryptic species complexes: evidence from the molecular phylogeny of Brachionus plicatilis (Rotifera)	Gomez,A., Serra,M., Carvalho,G.R. and Lunt,D.H.	Evolution 56 (7), 1431-1444 (2002)	NA	cytochrome oxidase subunit I	6ALM7	COI
					Brachionus_spp	Brachionus sp. Almenara cytochrome oxidase subunit I (COI) gene, partial cds; mitochondrial.	Brachionus sp. Almenara	21322076	AF387269	Speciation in ancient cryptic species complexes: evidence from the molecular phylogeny of Brachionus plicatilis (Rotifera)	Gomez,A., Serra,M., Carvalho,G.R. and Lunt,D.H.	Evolution 56 (7), 1431-1444 (2002)	NA	cytochrome oxidase subunit I	6ALM32	COI
					Brachionus_spp	Brachionus ibericus isolate 6TONSM6 cytochrome oxidase subunit I (COI) gene, partial cds; mitochondrial.	Brachionus ibericus	21322078	AF387270	Speciation in ancient cryptic species complexes: evidence from the molecular phylogeny of Brachionus plicatilis (Rotifera)	Gomez,A., Serra,M., Carvalho,G.R. and Lunt,D.H.	Evolution 56 (7), 1431-1444 (2002)	NA	cytochrome oxidase subunit I	6TONSM6	COI
					Brachionus_spp	Brachionus ibericus isolate 6TUR10 cytochrome oxidase subunit I (COI) gene, partial cds; mitochondrial.	Brachionus ibericus	21322086	AF387274	Speciation in ancient cryptic species complexes: evidence from the molecular phylogeny of Brachionus plicatilis (Rotifera)	Gomez,A., Serra,M., Carvalho,G.R. and Lunt,D.H.	Evolution 56 (7), 1431-1444 (2002)	NA	cytochrome oxidase subunit I	6TUR10	COI
					Brachionus_spp	Brachionus ibericus isolate 5TIS5 cytochrome oxidase subunit I (COI) gene, partial cds; mitochondrial.	Brachionus ibericus	21322098	AF387280	Speciation in ancient cryptic species complexes: evidence from the molecular phylogeny of Brachionus plicatilis (Rotifera)	Gomez,A., Serra,M., Carvalho,G.R. and Lunt,D.H.	Evolution 56 (7), 1431-1444 (2002)	NA	cytochrome oxidase subunit I	5TIS5	COI
					Brachionus_spp	Brachionus calyciflorus isolate Bc6ALM2 cytochrome oxidase subunit I (COI) gene, partial cds; mitochondrial.	Brachionus calyciflorus	21322130	AF387296	Speciation in ancient cryptic species complexes: evidence from the molecular phylogeny of Brachionus plicatilis (Rotifera)	Gomez,A., Serra,M., Carvalho,G.R. and Lunt,D.H.	Evolution 56 (7), 1431-1444 (2002)	NA	cytochrome oxidase subunit I	Bc6ALM2	COI
					Brachionus_spp	Brachionus plicatilis strain 10 cytochrome oxidase subunit I (COI) gene, partial cds; mitochondrial.	Brachionus plicatilis	83702492	DQ314556	Identification of cultured Brachionus rotifers based on RFLP and SSCP screening	Papakostas,S., Dooms,S., Christodoulou,M., Triantafyllidis,A., Kappas,I., Dierckens,K., Bossier,P., Sorgeloos,P. and Abatzopoulos,T.J.	Mar. Biotechnol. 8 (5), 547-559 (2006)	NA	cytochrome oxidase subunit I	NA	COI
					Brachionus_spp	Brachionus sp. Manjavacas strain 75 cytochrome oxidase subunit I (COI) gene, partial cds; mitochondrial.	Brachionus sp. Manjavacas	83702494	DQ314557	Identification of cultured Brachionus rotifers based on RFLP and SSCP screening	Papakostas,S., Dooms,S., Christodoulou,M., Triantafyllidis,A., Kappas,I., Dierckens,K., Bossier,P., Sorgeloos,P. and Abatzopoulos,T.J.	Mar. Biotechnol. 8 (5), 547-559 (2006)	NA	cytochrome oxidase subunit I	NA	COI
					Brachionus_spp	Brachionus sp. Cayman strain 15 cytochrome oxidase subunit I (COI) gene, partial cds; mitochondrial.	Brachionus sp. Cayman	83702504	DQ314562	Identification of cultured Brachionus rotifers based on RFLP and SSCP screening	Papakostas,S., Dooms,S., Christodoulou,M., Triantafyllidis,A., Kappas,I., Dierckens,K., Bossier,P., Sorgeloos,P. and Abatzopoulos,T.J.	Mar. Biotechnol. 8 (5), 547-559 (2006)	NA	cytochrome oxidase subunit I	NA	COI
					Brachionus_spp	Brachionus sp. Nevada strain Sintef4 cytochrome oxidase subunit I (COI) gene, partial cds; mitochondrial.	Brachionus sp. Nevada	83702498	DQ314559	Identification of cultured Brachionus rotifers based on RFLP and SSCP screening	Papakostas,S., Dooms,S., Christodoulou,M., Triantafyllidis,A., Kappas,I., Dierckens,K., Bossier,P., Sorgeloos,P. and Abatzopoulos,T.J.	Mar. Biotechnol. 8 (5), 547-559 (2006)	NA	cytochrome oxidase subunit I	NA	COI
					Brachionus_spp	Brachionus calyciflorus isolate Gul cytochrome c oxidase subunit I (COI) gene, partial cds; mitochondrial.	Brachionus calyciflorus	478437256	JX293051	Faunistic survey of inland saltwater Brachionus (Rotifera: Monogononta) in Iran integrating morphological taxonomy, morphometrics and DNA taxonomy	Malekzadeh Viayeh,R.	Unpublished	Iran	cytochrome c oxidase subunit I	Gul	COI
					Brachionus_spp	Brachionus plicatilis clone 6HOS36S.1 cytochrome oxidase subunit I (COI) gene, partial cds; mitochondrial.	Brachionus plicatilis	211907135	FJ387350	Widespread Secondary Contact and New Glacial Refugia in the Halophilic Rotifer Brachionus plicatilis in the Iberian Peninsula	Campillo,S., Serra,M., Carmona,M.J. and Gomez,A.	PLoS ONE 6 (6), E20986 (2011)	NA	cytochrome oxidase subunit I	6HOS	COI
					Brachionus_spp	Brachionus plicatilis clone 2SA126S.3 cytochrome oxidase subunit I (COI) gene, partial cds; mitochondrial.	Brachionus plicatilis	211907245	FJ387405	Widespread Secondary Contact and New Glacial Refugia in the Halophilic Rotifer Brachionus plicatilis in the Iberian Peninsula	Campillo,S., Serra,M., Carmona,M.J. and Gomez,A.	PLoS ONE 6 (6), E20986 (2011)	NA	cytochrome oxidase subunit I	2SA1	COI
					Brachionus_spp	Brachionus plicatilis isolate Zbl3_1_1S cytochrome c oxidase subunit I (COI) gene, partial cds; mitochondrial.	Brachionus plicatilis	478437252	JX293049	Faunistic survey of inland saltwater Brachionus (Rotifera: Monogononta) in Iran integrating morphological taxonomy, morphometrics and DNA taxonomy	Malekzadeh Viayeh,R.	Unpublished	NA	cytochrome c oxidase subunit I	Zbl3_1_1S	COI
					Brachionus_spp	Brachionus plicatilis isolate Zbl3_2 cytochrome c oxidase subunit I (COI) gene, partial cds; mitochondrial.	Brachionus plicatilis	478437250	JX293048	Faunistic survey of inland saltwater Brachionus (Rotifera: Monogononta) in Iran integrating morphological taxonomy, morphometrics and DNA taxonomy	Malekzadeh Viayeh,R.	Unpublished	NA	cytochrome c oxidase subunit I	Zbl3_2	COI
					Brachionus_spp	Brachionus calyciflorus strain XH2 cytochrome oxidase subunit I (COI) gene, partial cds; mitochondrial.	Brachionus calyciflorus	170780348	EU523639	Genetic Differentiation in Resting-egg Bank of the Rotifer Brachionus calyciflorus Population in Xihai Lake, Beijing	Li,L., Niu,C. and Ma,R.	Unpublished	China: Beijing, Xihai Lake	cytochrome oxidase subunit I	NA	COI
					Brachionus_spp	Brachionus calyciflorus strain XH3 cytochrome oxidase subunit I (COI) gene, partial cds; mitochondrial.	Brachionus calyciflorus	170780350	EU523640	Genetic Differentiation in Resting-egg Bank of the Rotifer Brachionus calyciflorus Population in Xihai Lake, Beijing	Li,L., Niu,C. and Ma,R.	Unpublished	China: Beijing, Xihai Lake	cytochrome oxidase subunit I	NA	COI
					Brachionus_spp	Brachionus calyciflorus strain XH6 cytochrome oxidase subunit I (COI) gene, partial cds; mitochondrial.	Brachionus calyciflorus	170780356	EU523643	Genetic Differentiation in Resting-egg Bank of the Rotifer Brachionus calyciflorus Population in Xihai Lake, Beijing	Li,L., Niu,C. and Ma,R.	Unpublished	China: Beijing, Xihai Lake	cytochrome oxidase subunit I	NA	COI
					Brachionus_spp	Brachionus calyciflorus strain XH7 cytochrome oxidase subunit I (COI) gene, partial cds; mitochondrial.	Brachionus calyciflorus	170780358	EU523644	Genetic Differentiation in Resting-egg Bank of the Rotifer Brachionus calyciflorus Population in Xihai Lake, Beijing	Li,L., Niu,C. and Ma,R.	Unpublished	China: Beijing, Xihai Lake	cytochrome oxidase subunit I	NA	COI
					Brachionus_spp	Brachionus calyciflorus strain XH9 cytochrome oxidase subunit I (COI) gene, partial cds; mitochondrial.	Brachionus calyciflorus	170780362	EU523646	Genetic Differentiation in Resting-egg Bank of the Rotifer Brachionus calyciflorus Population in Xihai Lake, Beijing	Li,L., Niu,C. and Ma,R.	Unpublished	China: Beijing, Xihai Lake	cytochrome oxidase subunit I	NA	COI
					Brachionus_spp	Brachionus calyciflorus strain XH14 cytochrome oxidase subunit I (COI) gene, partial cds; mitochondrial.	Brachionus calyciflorus	170780374	EU523652	Genetic Differentiation in Resting-egg Bank of the Rotifer Brachionus calyciflorus Population in Xihai Lake, Beijing	Li,L., Niu,C. and Ma,R.	Unpublished	China: Beijing, Xihai Lake	cytochrome oxidase subunit I	NA	COI
					Brachionus_spp	Brachionus sp. 'Austria' isolate Segu_L2_1S cytochrome c oxidase subunit I (COI) gene, partial cds; mitochondrial.	Brachionus sp. 'Austria'	478437242	JX293044	Faunistic survey of inland saltwater Brachionus (Rotifera: Monogononta) in Iran integrating morphological taxonomy, morphometrics and DNA taxonomy	Malekzadeh Viayeh,R.	Unpublished	Iran	cytochrome c oxidase subunit I	Segu_L2_1S	COI
					Brachionus_spp	Brachionus calyciflorus voucher AHNU-Rotifer-H10 cytochrome c oxidase subunit I (COI) gene, partial cds; mitochondrial.	Brachionus calyciflorus	226439537	FJ826911	Spatial patterns of genetic differentiation in Brachionus calyciflorus species complex collected from East China in summer	Xiang,X.-L., Xi,Y.-L., Wen,X.-L., Zhang,J.-Y. and Ma,Q.	Hydrobiologia 638 (1), 67-83 (2010)	NA	cytochrome c oxidase subunit I	NA	COI
					Brachionus_spp	Brachionus calyciflorus voucher AHNU-Rotifer-H22 cytochrome c oxidase subunit I (COI) gene, partial cds; mitochondrial.	Brachionus calyciflorus	226439539	FJ826912	Spatial patterns of genetic differentiation in Brachionus calyciflorus species complex collected from East China in summer	Xiang,X.-L., Xi,Y.-L., Wen,X.-L., Zhang,J.-Y. and Ma,Q.	Hydrobiologia 638 (1), 67-83 (2010)	NA	cytochrome c oxidase subunit I	NA	COI
					Brachionus_spp	Brachionus calyciflorus voucher AHNU-Rotifer-G1 cytochrome c oxidase subunit I (COI) gene, partial cds; mitochondrial.	Brachionus calyciflorus	226439683	FJ826984	Spatial patterns of genetic differentiation in Brachionus calyciflorus species complex collected from East China in summer	Xiang,X.-L., Xi,Y.-L., Wen,X.-L., Zhang,J.-Y. and Ma,Q.	Hydrobiologia 638 (1), 67-83 (2010)	NA	cytochrome c oxidase subunit I	NA	COI
					Brachionus_spp	Brachionus calyciflorus voucher AHNU-Rotifer-H1 cytochrome c oxidase subunit I (COI) gene, partial cds; mitochondrial.	Brachionus calyciflorus	226439685	FJ826985	Spatial patterns of genetic differentiation in Brachionus calyciflorus species complex collected from East China in summer	Xiang,X.-L., Xi,Y.-L., Wen,X.-L., Zhang,J.-Y. and Ma,Q.	Hydrobiologia 638 (1), 67-83 (2010)	NA	cytochrome c oxidase subunit I	NA	COI
					Brachionus_spp	Brachionus rotundiformis isolate HonSS cytochrome oxidase c subunit I (cox1) gene, partial cds; mitochondrial.	Brachionus rotundiformis	307640084	GQ894743	Development of genomic resources for the phylogenetic analysis of the Brachionus plicatilis species complex (Rotifera: Monogononta)	Montero-Pau,J. and Gomez,A.	Hydrobiologia 662 (1), 43-50 (2011)	NA	cytochrome oxidase c subunit I	HonSS	cox1
					Brachionus_spp	Brachionus rotundiformis isolate 6HOSSS cytochrome oxidase subunit I (COI) gene, partial cds; mitochondrial.	Brachionus rotundiformis	21322124	AF387293	Speciation in ancient cryptic species complexes: evidence from the molecular phylogeny of Brachionus plicatilis (Rotifera)	Gomez,A., Serra,M., Carvalho,G.R. and Lunt,D.H.	Evolution 56 (7), 1431-1444 (2002)	NA	cytochrome oxidase subunit I	6HOSSS	COI
					Brachionus_spp	Brachionus calyciflorus isolate XZ2 cytochrome c oxidase subunit I (COI) gene, partial cds; mitochondrial.	Brachionus calyciflorus	308052413	GU232725	Genetic differentiation and phylogeographical structure of the Brachionus calyciflorus complex in eastern China	Xiang,X.L., Xi,Y.L., Wen,X.L., Zhang,G., Wang,J.X. and Hu,K.	Mol. Ecol. 20 (14), 3027-3044 (2011)	China: Xuzhou	cytochrome c oxidase subunit I	XZ2	COI
					Brachionus_spp	Brachionus calyciflorus isolate G15/4 cytochrome oxidase subunit I (COI) gene, partial cds; mitochondrial.	Brachionus calyciflorus	300791425	GQ466414	Use of DNA barcoding to detect invertebrate invasive species from diapausing eggs	Briski,E., Cristescu,M.E., Bailey,S.A. and MacIsaac,H.J.	Biol. Invasions 13 (6), 1325-1340 (2011)	NA	cytochrome oxidase subunit I	G15/4	COI
					Brachionus_spp	Brachionus rotundiformis cytochrome c oxidase subunit 1 gene, partial cds; mitochondrial.	Brachionus rotundiformis	308229584	HM024708	Molecular evolution of the membrane associated progesterone receptor in the Brachionus plicatilis (Rotifera, Monogononta) species complex	Smith,H.A., Mark Welch,D.B. and Snell,T.W.	Hydrobiologia 662 (1), 99-106 (2011)	USA: Hawaii	cytochrome c oxidase subunit 1	NA	NA
					Brachionus_spp	Brachionus sp. 12 SR-2010 mitochondrial partial COI gene for cytochrome oxidase subunit 1, isolate Hawaii.	Brachionus sp. 12 SR-2010	319992980	FR729689	Genome size evolution at the speciation level: The cryptic species complex Brachionus plicatilis (Rotifera)	Stelzer,C.P., Riss,S. and Stadler,P.	BMC Evol. Biol. 11 (1), 90 (2011)	USA	cytochrome oxidase subunit 1	Hawaii	COI
					Brachionus_spp	Brachionus sp. Austria mitochondrial partial COI gene for cytochrome oxidase subunit 1, isolate MNCHU008.	Brachionus sp. Austria	319992944	FR729671	Genome size evolution at the speciation level: The cryptic species complex Brachionus plicatilis (Rotifera)	Stelzer,C.P., Riss,S. and Stadler,P.	BMC Evol. Biol. 11 (1), 90 (2011)	Mongolia:Chuluutiin Tsagaan Nuur	cytochrome oxidase subunit 1	MNCHU008	COI
					Brachionus_spp	Brachionus sp. Austria isolate MNCHU008 cytochrome c oxidase subunit I (coxI) gene, partial cds; mitochondrial.	Brachionus sp. Austria	400179402	JX239141	The mate recognition protein gene mediates reproductive isolation and speciation in the Brachionus plicatilis cryptic species complex	Gribble,K.E. and Mark Welch,D.B.	BMC Evol. Biol. 12 (1), 134 (2012)	NA	cytochrome c oxidase subunit I	MNCHU008	coxI
					Brachionus_spp	Brachionus sp. Austria mitochondrial partial COI gene for cytochrome oxidase subunit 1, isolate MNCHU024.	Brachionus sp. Austria	319992946	FR729672	Genome size evolution at the speciation level: The cryptic species complex Brachionus plicatilis (Rotifera)	Stelzer,C.P., Riss,S. and Stadler,P.	BMC Evol. Biol. 11 (1), 90 (2011)	Mongolia:Chuluutiin Tsagaan Nuur	cytochrome oxidase subunit 1	MNCHU024	COI
					Brachionus_spp	Brachionus sp. Austria isolate MNCHU024 cytochrome c oxidase subunit I (coxI) gene, partial cds; mitochondrial.	Brachionus sp. Austria	400179400	JX239140	The mate recognition protein gene mediates reproductive isolation and speciation in the Brachionus plicatilis cryptic species complex	Gribble,K.E. and Mark Welch,D.B.	BMC Evol. Biol. 12 (1), 134 (2012)	NA	cytochrome c oxidase subunit I	MNCHU024	coxI
					Brachionus_spp	Brachionus sp. Austria mitochondrial partial COI gene for cytochrome oxidase subunit 1, isolate Bogoria2.	Brachionus sp. Austria	319992992	FR729695	Genome size evolution at the speciation level: The cryptic species complex Brachionus plicatilis (Rotifera)	Stelzer,C.P., Riss,S. and Stadler,P.	BMC Evol. Biol. 11 (1), 90 (2011)	Kenya:Lake Bogoria	cytochrome oxidase subunit 1	Bogoria2	COI
					Brachionus_spp	Brachionus sp. Austria mitochondrial partial COI gene for cytochrome oxidase subunit 1, isolate Bogoria3.	Brachionus sp. Austria	319992994	FR729696	Genome size evolution at the speciation level: The cryptic species complex Brachionus plicatilis (Rotifera)	Stelzer,C.P., Riss,S. and Stadler,P.	BMC Evol. Biol. 11 (1), 90 (2011)	Kenya:Lake Bogoria	cytochrome oxidase subunit 1	Bogoria3	COI
					Brachionus_spp	Brachionus sp. Towerinniensis isolate AUWAR001 cytochrome c oxidase subunit I (coxI) gene, partial cds; mitochondrial.	Brachionus sp. Towerinniensis	400179424	JX239152	The mate recognition protein gene mediates reproductive isolation and speciation in the Brachionus plicatilis cryptic species complex	Gribble,K.E. and Mark Welch,D.B.	BMC Evol. Biol. 12 (1), 134 (2012)	NA	cytochrome c oxidase subunit I	AUWAR001	coxI
					Brachionus_spp	Brachionus sp. Towerinniensis isolate AUWAR001 cytochrome c oxidase subunit I (coxI) gene, partial cds; mitochondrial.	Brachionus sp. Towerinniensis	400179426	JX239153	The mate recognition protein gene mediates reproductive isolation and speciation in the Brachionus plicatilis cryptic species complex	Gribble,K.E. and Mark Welch,D.B.	BMC Evol. Biol. 12 (1), 134 (2012)	NA	cytochrome c oxidase subunit I	AUWAR001	coxI
					Brachionus_spp	Brachionus ibericus isolate GRKOR003 cytochrome c oxidase subunit I (coxI) gene, partial cds; mitochondrial.	Brachionus ibericus	400179438	JX239159	The mate recognition protein gene mediates reproductive isolation and speciation in the Brachionus plicatilis cryptic species complex	Gribble,K.E. and Mark Welch,D.B.	BMC Evol. Biol. 12 (1), 134 (2012)	NA	cytochrome c oxidase subunit I	GRKOR003	coxI
					Brachionus_spp	Brachionus ibericus isolate KORibe cytochrome c oxidase subunit I (COI) gene, partial cds; mitochondrial.	Brachionus ibericus	159136705	EU046248	Determination of the genetic structure of Brachionus populations with the use of molecular markers	Papakostas,S., Triantafyllidis,A., Kappas,I. and Abatzopoulos,T.J.	Unpublished	Greece: Lake Koronia	cytochrome c oxidase subunit I	KORibe	COI
					Brachionus_spp	Brachionus calyciflorus isolate AQ11 cytochrome c oxidase subunit I (COI) gene, partial cds; mitochondrial.	Brachionus calyciflorus	308052055	GU232546	Genetic differentiation and phylogeographical structure of the Brachionus calyciflorus complex in eastern China	Xiang,X.L., Xi,Y.L., Wen,X.L., Zhang,G., Wang,J.X. and Hu,K.	Mol. Ecol. 20 (14), 3027-3044 (2011)	China: Anqing	cytochrome c oxidase subunit I	AQ11	COI
					Brachionus_spp	Brachionus calyciflorus isolate AQ19 cytochrome c oxidase subunit I (COI) gene, partial cds; mitochondrial.	Brachionus calyciflorus	308052071	GU232554	Genetic differentiation and phylogeographical structure of the Brachionus calyciflorus complex in eastern China	Xiang,X.L., Xi,Y.L., Wen,X.L., Zhang,G., Wang,J.X. and Hu,K.	Mol. Ecol. 20 (14), 3027-3044 (2011)	China: Anqing	cytochrome c oxidase subunit I	AQ19	COI
					Brachionus_spp	Brachionus calyciflorus isolate AQ5 cytochrome c oxidase subunit I (COI) gene, partial cds; mitochondrial.	Brachionus calyciflorus	308052081	GU232559	Genetic differentiation and phylogeographical structure of the Brachionus calyciflorus complex in eastern China	Xiang,X.L., Xi,Y.L., Wen,X.L., Zhang,G., Wang,J.X. and Hu,K.	Mol. Ecol. 20 (14), 3027-3044 (2011)	China: Anqing	cytochrome c oxidase subunit I	AQ5	COI
					Brachionus_spp	Brachionus calyciflorus isolate Gan20 cytochrome c oxidase subunit I (COI) gene, partial cds; mitochondrial.	Brachionus calyciflorus	308052197	GU232617	Genetic differentiation and phylogeographical structure of the Brachionus calyciflorus complex in eastern China	Xiang,X.L., Xi,Y.L., Wen,X.L., Zhang,G., Wang,J.X. and Hu,K.	Mol. Ecol. 20 (14), 3027-3044 (2011)	China: Ganzhou	cytochrome c oxidase subunit I	Gan20	COI
					Brachionus_spp	Brachionus calyciflorus isolate Gan1 cytochrome c oxidase subunit I (COI) gene, partial cds; mitochondrial.	Brachionus calyciflorus	308052173	GU232605	Genetic differentiation and phylogeographical structure of the Brachionus calyciflorus complex in eastern China	Xiang,X.L., Xi,Y.L., Wen,X.L., Zhang,G., Wang,J.X. and Hu,K.	Mol. Ecol. 20 (14), 3027-3044 (2011)	China: Ganzhou	cytochrome c oxidase subunit I	Gan1	COI
					Brachionus_spp	Brachionus calyciflorus isolate Gan9 cytochrome c oxidase subunit I (COI) gene, partial cds; mitochondrial.	Brachionus calyciflorus	308052213	GU232625	Genetic differentiation and phylogeographical structure of the Brachionus calyciflorus complex in eastern China	Xiang,X.L., Xi,Y.L., Wen,X.L., Zhang,G., Wang,J.X. and Hu,K.	Mol. Ecol. 20 (14), 3027-3044 (2011)	China: Ganzhou	cytochrome c oxidase subunit I	Gan9	COI
					Brachionus_spp	Brachionus calyciflorus isolate NJ14 cytochrome c oxidase subunit I (COI) gene, partial cds; mitochondrial.	Brachionus calyciflorus	308052261	GU232649	Genetic differentiation and phylogeographical structure of the Brachionus calyciflorus complex in eastern China	Xiang,X.L., Xi,Y.L., Wen,X.L., Zhang,G., Wang,J.X. and Hu,K.	Mol. Ecol. 20 (14), 3027-3044 (2011)	China: Nanjing	cytochrome c oxidase subunit I	NJ14	COI
					Brachionus_spp	Brachionus calyciflorus isolate NJ4 cytochrome c oxidase subunit I (COI) gene, partial cds; mitochondrial.	Brachionus calyciflorus	308052279	GU232658	Genetic differentiation and phylogeographical structure of the Brachionus calyciflorus complex in eastern China	Xiang,X.L., Xi,Y.L., Wen,X.L., Zhang,G., Wang,J.X. and Hu,K.	Mol. Ecol. 20 (14), 3027-3044 (2011)	China: Nanjing	cytochrome c oxidase subunit I	NJ4	COI
					Brachionus_spp	Brachionus calyciflorus isolate NJ18 cytochrome c oxidase subunit I (COI) gene, partial cds; mitochondrial.	Brachionus calyciflorus	308052269	GU232653	Genetic differentiation and phylogeographical structure of the Brachionus calyciflorus complex in eastern China	Xiang,X.L., Xi,Y.L., Wen,X.L., Zhang,G., Wang,J.X. and Hu,K.	Mol. Ecol. 20 (14), 3027-3044 (2011)	China: Nanjing	cytochrome c oxidase subunit I	NJ18	COI
					Brachionus_spp	Brachionus calyciflorus isolate WH4 cytochrome c oxidase subunit I (COI) gene, partial cds; mitochondrial.	Brachionus calyciflorus	308052379	GU232708	Genetic differentiation and phylogeographical structure of the Brachionus calyciflorus complex in eastern China	Xiang,X.L., Xi,Y.L., Wen,X.L., Zhang,G., Wang,J.X. and Hu,K.	Mol. Ecol. 20 (14), 3027-3044 (2011)	China: Wuhu	cytochrome c oxidase subunit I	WH4	COI
					Brachionus_spp	Brachionus quadridentatus brevispinus AEG2 voucher ECOCHZ-AG0684 cytochrome oxidase subunit 1 (COI) gene, partial cds; mitochondrial.	Brachionus quadridentatus brevispinus AEG2	401880011	JX216573	DNA barcoding of freshwater Rotifera in Mexico: Evidence of cryptic speciation in common rotifers	Garcia-Morales,A.E. and Elias-Gutierrez,M.	Mol Ecol Resour (2013) In press	Mexico: Campeche, Charco 1 carr._x000D_	cytochrome oxidase subunit 1	NA	COI
					Brachionus_spp	Brachionus quadridentatus brevispinus AEG2 voucher ECOCHZ-AG0686 cytochrome oxidase subunit 1 (COI) gene, partial cds; mitochondrial.	Brachionus quadridentatus brevispinus AEG2	401880013	JX216574	DNA barcoding of freshwater Rotifera in Mexico: Evidence of cryptic speciation in common rotifers	Garcia-Morales,A.E. and Elias-Gutierrez,M.	Mol Ecol Resour (2013) In press	Mexico: Campeche, Charco 1 carr._x000D_	cytochrome oxidase subunit 1	NA	COI
					Brachionus_spp	Brachionus patulus isolate Mg13 cytochrome oxidase subunit I gene, partial cds; mitochondrial.	Brachionus patulus	110339405	DQ664503	Molecular phylogeny of Brachionus Pallas, 1766 (Rotifera) based on cytochrome oxidase c subunit 1 sequences from mitochondrial DNA	Garcia-Varela,M.	Unpublished	NA	cytochrome oxidase subunit I	Mg13	NA
					Brachionus_spp	Brachionus patulus cytochrome oxidase subunit I (COI) gene, partial cds; mitochondrial.	Brachionus patulus	68138282	AF416995	Phylogenetic Relationships of Archiacanthocephala (Acanthocephala) Based on Gene Sequences of 16S, 5.8S and 18S rRNA, Internal Transcribed Spacers 1 and 2, and COI	Garcia-Varela,M., Cummings,M.P. and Laclette,J.P.	Unpublished	NA	cytochrome oxidase subunit I	NA	COI
					Brachionus_spp	Brachionus plicatilis isolate AUSWAN02 cytochrome c oxidase subunit I (COI) gene, partial cds; mitochondrial.	Brachionus plicatilis	151336982	EF524546	Global isolation by distance despite strong regional phylogeography in a small metazoan	Mills,S., Lunt,D.H. and Gomez,A.	BMC Evol. Biol. 7, 225 (2007)	Australia	cytochrome c oxidase subunit I	AUSWAN02	COI
					Brachionus_spp	Brachionus plicatilis isolate AUSWAN12 cytochrome c oxidase subunit I (COI) gene, partial cds; mitochondrial.	Brachionus plicatilis	151336984	EF524547	Global isolation by distance despite strong regional phylogeography in a small metazoan	Mills,S., Lunt,D.H. and Gomez,A.	BMC Evol. Biol. 7, 225 (2007)	Australia	cytochrome c oxidase subunit I	AUSWAN12	COI
					Brachionus_spp	Brachionus plicatilis mitochondrial partial COI gene for cytochrome oxidase subunit 1, isolate AUPEA006.	Brachionus plicatilis	319992952	FR729675	Genome size evolution at the speciation level: The cryptic species complex Brachionus plicatilis (Rotifera)	Stelzer,C.P., Riss,S. and Stadler,P.	BMC Evol. Biol. 11 (1), 90 (2011)	NA	cytochrome oxidase subunit 1	AUPEA006	COI
					Brachionus_spp	Brachionus plicatilis isolate AUPEA006 cytochrome c oxidase subunit I (coxI) gene, partial cds; mitochondrial.	Brachionus plicatilis	400179448	JX239164	The mate recognition protein gene mediates reproductive isolation and speciation in the Brachionus plicatilis cryptic species complex	Gribble,K.E. and Mark Welch,D.B.	BMC Evol. Biol. 12 (1), 134 (2012)	NA	cytochrome c oxidase subunit I	AUPEA006	coxI
					Brachionus_spp	Brachionus sp. Harvey isolate AUPIP011 cytochrome c oxidase subunit I (coxI) gene, partial cds; mitochondrial.	Brachionus sp. Harvey	400179416	JX239148	The mate recognition protein gene mediates reproductive isolation and speciation in the Brachionus plicatilis cryptic species complex	Gribble,K.E. and Mark Welch,D.B.	BMC Evol. Biol. 12 (1), 134 (2012)	NA	cytochrome c oxidase subunit I	AUPIP011	coxI
					Brachionus_spp	Brachionus plicatilis isolate mongers cytochrome oxidase subunit I (COI) gene, partial cds; mitochondrial.	Brachionus plicatilis	56462772	AY785235	An analysis of species boundaries and biogeographic patterns in a cryptic species complex: the rotifer--Brachionus plicatilis	Suatoni,E., Vicario,S., Rice,S., Snell,T. and Caccone,A.	Mol. Phylogenet. Evol. 41 (1), 86-98 (2006)	NA	cytochrome oxidase subunit I	mongers	COI
					Brachionus_spp	Brachionus quadridentatus brevispinus AEG1 voucher ECOCHZ-AG0420 cytochrome oxidase subunit 1 (COI) gene, partial cds; mitochondrial.	Brachionus quadridentatus brevispinus AEG1	401879997	JX216566	DNA barcoding of freshwater Rotifera in Mexico: Evidence of cryptic speciation in common rotifers	Garcia-Morales,A.E. and Elias-Gutierrez,M.	Mol Ecol Resour (2013) In press	Mexico: Quintana Roo, Ecological Park lagoon,_x000D_	cytochrome oxidase subunit 1	NA	COI
					Brachionus_spp	Brachionus quadridentatus brevispinus AEG1 voucher ECOCHZ-AG0419 cytochrome oxidase subunit 1 (COI) gene, partial cds; mitochondrial.	Brachionus quadridentatus brevispinus AEG1	401880007	JX216571	DNA barcoding of freshwater Rotifera in Mexico: Evidence of cryptic speciation in common rotifers	Garcia-Morales,A.E. and Elias-Gutierrez,M.	Mol Ecol Resour (2013) In press	Mexico: Quintana Roo, Ecological Park lagoon,_x000D_	cytochrome oxidase subunit 1	NA	COI
					Brachionus_spp	Brachionus plicatilis isolate ShtL1_old cytochrome c oxidase subunit I (COI) gene, partial cds; mitochondrial.	Brachionus plicatilis	478437248	JX293047	Faunistic survey of inland saltwater Brachionus (Rotifera: Monogononta) in Iran integrating morphological taxonomy, morphometrics and DNA taxonomy	Malekzadeh Viayeh,R.	Unpublished	NA	cytochrome c oxidase subunit I	ShtL1_old	COI
					Brachionus_spp	Brachionus plicatilis isolate ShtL2 cytochrome c oxidase subunit I (COI) gene, partial cds; mitochondrial.	Brachionus plicatilis	478437246	JX293046	Faunistic survey of inland saltwater Brachionus (Rotifera: Monogononta) in Iran integrating morphological taxonomy, morphometrics and DNA taxonomy	Malekzadeh Viayeh,R.	Unpublished	NA	cytochrome c oxidase subunit I	ShtL2	COI
					Brachionus_spp	Brachionus plicatilis isolate 6TUR6 cytochrome oxidase subunit I (COI) gene, partial cds; mitochondrial gene for mitochondrial product.	Brachionus plicatilis	9828199	AF266856	Phylogeography and regional endemism of a passively dispersing zooplankter: mitochondrial DNA variation in rotifer resting egg banks	Gomez,A., Carvalho,G.R. and Lunt,D.H.	Proc. R. Soc. Lond., B, Biol. Sci. 267 (1458), 2189-2197 (2000)	NA	cytochrome oxidase subunit I	6TUR6	COI
					Brachionus_spp	Brachionus plicatilis isolate 6TUR12 cytochrome oxidase subunit I (COI) gene, partial cds; mitochondrial gene for mitochondrial product.	Brachionus plicatilis	9828201	AF266857	Phylogeography and regional endemism of a passively dispersing zooplankter: mitochondrial DNA variation in rotifer resting egg banks	Gomez,A., Carvalho,G.R. and Lunt,D.H.	Proc. R. Soc. Lond., B, Biol. Sci. 267 (1458), 2189-2197 (2000)	NA	cytochrome oxidase subunit I	6TUR12	COI
					Brachionus_spp	Brachionus plicatilis isolate 5FUE4 cytochrome oxidase subunit I (COI) gene, partial cds; mitochondrial gene for mitochondrial product.	Brachionus plicatilis	9828309	AF266911	Phylogeography and regional endemism of a passively dispersing zooplankter: mitochondrial DNA variation in rotifer resting egg banks	Gomez,A., Carvalho,G.R. and Lunt,D.H.	Proc. R. Soc. Lond., B, Biol. Sci. 267 (1458), 2189-2197 (2000)	NA	cytochrome oxidase subunit I	5FUE4	COI
					Brachionus_spp	Brachionus plicatilis isolate 5FUE9 cytochrome oxidase subunit I (COI) gene, partial cds; mitochondrial gene for mitochondrial product.	Brachionus plicatilis	9828311	AF266912	Phylogeography and regional endemism of a passively dispersing zooplankter: mitochondrial DNA variation in rotifer resting egg banks	Gomez,A., Carvalho,G.R. and Lunt,D.H.	Proc. R. Soc. Lond., B, Biol. Sci. 267 (1458), 2189-2197 (2000)	NA	cytochrome oxidase subunit I	5FUE9	COI
					Brachionus_spp	Brachionus urceolaris strain 1 cytochrome oxidase subunit I (COI) gene, partial cds; mitochondrial gene for mitochondrial product.	Brachionus urceolaris	30269128	AF499070	Evolution of Rotifers in Saline and Subsaline Lakes: A Molecular Phylogenetic Approach	Derry,A.M., Hebert,P.D.N. and Prepas,E.E.	Limnol. Oceanogr. 48 (2), 675-685 (2003)	NA	cytochrome oxidase subunit I	NA	COI
					Brachionus_spp	Brachionus urceolaris strain 3 cytochrome oxidase subunit I (COI) gene, partial cds; mitochondrial gene for mitochondrial product.	Brachionus urceolaris	30269130	AF499071	Evolution of Rotifers in Saline and Subsaline Lakes: A Molecular Phylogenetic Approach	Derry,A.M., Hebert,P.D.N. and Prepas,E.E.	Limnol. Oceanogr. 48 (2), 675-685 (2003)	NA	cytochrome oxidase subunit I	NA	COI
					Brachionus_spp	Brachionus urceolaris strain A759B1 cytochrome c oxidase subunit I (COI) gene, partial cds; mitochondrial.	Brachionus urceolaris	347466851	HQ444169	Patterns of diversity in soft-bodied meiofauna: dispersal ability and body size matter	Curini-Galletti,M., Artois,T., Delogu,V., De Smet,W.H., Fontaneto,D., Jondelius,U., Leasi,F., Martinez,A., Meyer-Wachsmuth,I., Nilsson,K.S., Tongiorgi,P., Worsaae,K. and Todaro,M.A.	PLoS ONE 7 (3), E33801 (2012)	Italy: Sardinia	cytochrome c oxidase subunit I	NA	COI
					Brachionus_spp	Brachionus urceolaris strain A759B2 cytochrome c oxidase subunit I (COI) gene, partial cds; mitochondrial.	Brachionus urceolaris	347466853	HQ444170	Patterns of diversity in soft-bodied meiofauna: dispersal ability and body size matter	Curini-Galletti,M., Artois,T., Delogu,V., De Smet,W.H., Fontaneto,D., Jondelius,U., Leasi,F., Martinez,A., Meyer-Wachsmuth,I., Nilsson,K.S., Tongiorgi,P., Worsaae,K. and Todaro,M.A.	PLoS ONE 7 (3), E33801 (2012)	Italy: Sardinia	cytochrome c oxidase subunit I	NA	COI
					Brachionus_spp	Brachionus plicatilis isolate warrionlake5 cytochrome oxidase subunit I (COI) gene, partial cds; mitochondrial.	Brachionus plicatilis	56462686	AY785192	An analysis of species boundaries and biogeographic patterns in a cryptic species complex: the rotifer--Brachionus plicatilis	Suatoni,E., Vicario,S., Rice,S., Snell,T. and Caccone,A.	Mol. Phylogenet. Evol. 41 (1), 86-98 (2006)	NA	cytochrome oxidase subunit I	warrionlake5	COI
					Brachionus_spp	Brachionus plicatilis isolate warrionlake6 cytochrome oxidase subunit I (COI) gene, partial cds; mitochondrial.	Brachionus plicatilis	56462688	AY785193	An analysis of species boundaries and biogeographic patterns in a cryptic species complex: the rotifer--Brachionus plicatilis	Suatoni,E., Vicario,S., Rice,S., Snell,T. and Caccone,A.	Mol. Phylogenet. Evol. 41 (1), 86-98 (2006)	NA	cytochrome oxidase subunit I	warrionlake6	COI
					Brachionus_spp	Brachionus plicatilis isolate caperomaine1 cytochrome oxidase subunit I (COI) gene, partial cds; mitochondrial.	Brachionus plicatilis	56462766	AY785232	An analysis of species boundaries and biogeographic patterns in a cryptic species complex: the rotifer--Brachionus plicatilis	Suatoni,E., Vicario,S., Rice,S., Snell,T. and Caccone,A.	Mol. Phylogenet. Evol. 41 (1), 86-98 (2006)	NA	cytochrome oxidase subunit I	caperomaine1	COI
					Brachionus_spp	Brachionus plicatilis isolate caperomaine2 cytochrome oxidase subunit I (COI) gene, partial cds; mitochondrial.	Brachionus plicatilis	56462768	AY785233	An analysis of species boundaries and biogeographic patterns in a cryptic species complex: the rotifer--Brachionus plicatilis	Suatoni,E., Vicario,S., Rice,S., Snell,T. and Caccone,A.	Mol. Phylogenet. Evol. 41 (1), 86-98 (2006)	NA	cytochrome oxidase subunit I	caperomaine2	COI
					Brachionus_spp	Brachionus sp. 'Tiscar' isolate Segu_S1 cytochrome c oxidase subunit I (COI) gene, partial cds; mitochondrial.	Brachionus sp. 'Tiscar'	478437224	JX293035	Faunistic survey of inland saltwater Brachionus (Rotifera: Monogononta) in Iran integrating morphological taxonomy, morphometrics and DNA taxonomy	Malekzadeh Viayeh,R.	Unpublished	Iran	cytochrome c oxidase subunit I	Segu_S1	COI
					Brachionus_spp	Brachionus sp. 'Tiscar' isolate Segu_S2 cytochrome c oxidase subunit I (COI) gene, partial cds; mitochondrial.	Brachionus sp. 'Tiscar'	478437226	JX293036	Faunistic survey of inland saltwater Brachionus (Rotifera: Monogononta) in Iran integrating morphological taxonomy, morphometrics and DNA taxonomy	Malekzadeh Viayeh,R.	Unpublished	Iran	cytochrome c oxidase subunit I	Segu_S2	COI
					Brachionus_spp	Brachionus sp. Almenara cytochrome oxidase subunit I (COI) gene, partial cds; mitochondrial.	Brachionus sp. Almenara	21322068	AF387265	Speciation in ancient cryptic species complexes: evidence from the molecular phylogeny of Brachionus plicatilis (Rotifera)	Gomez,A., Serra,M., Carvalho,G.R. and Lunt,D.H.	Evolution 56 (7), 1431-1444 (2002)	NA	cytochrome oxidase subunit I	Nevada4	COI
					Brachionus_spp	Brachionus sp. Almenara cytochrome oxidase subunit I (COI) gene, partial cds; mitochondrial.	Brachionus sp. Almenara	21322070	AF387266	Speciation in ancient cryptic species complexes: evidence from the molecular phylogeny of Brachionus plicatilis (Rotifera)	Gomez,A., Serra,M., Carvalho,G.R. and Lunt,D.H.	Evolution 56 (7), 1431-1444 (2002)	NA	cytochrome oxidase subunit I	Nevada6	COI
					Brachionus_spp	Brachionus ibericus isolate 5TIS3 cytochrome oxidase subunit I (COI) gene, partial cds; mitochondrial.	Brachionus ibericus	21322082	AF387272	Speciation in ancient cryptic species complexes: evidence from the molecular phylogeny of Brachionus plicatilis (Rotifera)	Gomez,A., Serra,M., Carvalho,G.R. and Lunt,D.H.	Evolution 56 (7), 1431-1444 (2002)	NA	cytochrome oxidase subunit I	5TIS3	COI
					Brachionus_spp	Brachionus ibericus isolate 5TIS4 cytochrome oxidase subunit I (COI) gene, partial cds; mitochondrial.	Brachionus ibericus	21322084	AF387273	Speciation in ancient cryptic species complexes: evidence from the molecular phylogeny of Brachionus plicatilis (Rotifera)	Gomez,A., Serra,M., Carvalho,G.R. and Lunt,D.H.	Evolution 56 (7), 1431-1444 (2002)	NA	cytochrome oxidase subunit I	5TIS4	COI
					Brachionus_spp	Brachionus ibericus isolate 6TUR8 cytochrome oxidase subunit I (COI) gene, partial cds; mitochondrial.	Brachionus ibericus	21322094	AF387278	Speciation in ancient cryptic species complexes: evidence from the molecular phylogeny of Brachionus plicatilis (Rotifera)	Gomez,A., Serra,M., Carvalho,G.R. and Lunt,D.H.	Evolution 56 (7), 1431-1444 (2002)	NA	cytochrome oxidase subunit I	6TUR8	COI
					Brachionus_spp	Brachionus ibericus isolate 6TUR9 cytochrome oxidase subunit I (COI) gene, partial cds; mitochondrial.	Brachionus ibericus	21322096	AF387279	Speciation in ancient cryptic species complexes: evidence from the molecular phylogeny of Brachionus plicatilis (Rotifera)	Gomez,A., Serra,M., Carvalho,G.R. and Lunt,D.H.	Evolution 56 (7), 1431-1444 (2002)	NA	cytochrome oxidase subunit I	6TUR9	COI
					Brachionus_spp	Brachionus sp. Tiscar cytochrome oxidase subunit I (COI) gene, partial cds; mitochondrial.	Brachionus sp. Tiscar	21322102	AF387282	Speciation in ancient cryptic species complexes: evidence from the molecular phylogeny of Brachionus plicatilis (Rotifera)	Gomez,A., Serra,M., Carvalho,G.R. and Lunt,D.H.	Evolution 56 (7), 1431-1444 (2002)	NA	cytochrome oxidase subunit I	6HOS19	COI
					Brachionus_spp	Brachionus sp. Tiscar cytochrome oxidase subunit I (COI) gene, partial cds; mitochondrial.	Brachionus sp. Tiscar	21322104	AF387283	Speciation in ancient cryptic species complexes: evidence from the molecular phylogeny of Brachionus plicatilis (Rotifera)	Gomez,A., Serra,M., Carvalho,G.R. and Lunt,D.H.	Evolution 56 (7), 1431-1444 (2002)	NA	cytochrome oxidase subunit I	6HOS7	COI
					Brachionus_spp	Brachionus rotundiformis isolate 6CAD3S cytochrome oxidase subunit I (COI) gene, partial cds; mitochondrial.	Brachionus rotundiformis	21322120	AF387291	Speciation in ancient cryptic species complexes: evidence from the molecular phylogeny of Brachionus plicatilis (Rotifera)	Gomez,A., Serra,M., Carvalho,G.R. and Lunt,D.H.	Evolution 56 (7), 1431-1444 (2002)	NA	cytochrome oxidase subunit I	6CAD3S	COI
					Brachionus_spp	Brachionus rotundiformis isolate 6CAD5S cytochrome oxidase subunit I (COI) gene, partial cds; mitochondrial.	Brachionus rotundiformis	21322122	AF387292	Speciation in ancient cryptic species complexes: evidence from the molecular phylogeny of Brachionus plicatilis (Rotifera)	Gomez,A., Serra,M., Carvalho,G.R. and Lunt,D.H.	Evolution 56 (7), 1431-1444 (2002)	NA	cytochrome oxidase subunit I	6CAD5S	COI
					Brachionus_spp	Brachionus quadridentatus isolate Bq4SAL7 cytochrome oxidase subunit I (COI) gene, partial cds; mitochondrial.	Brachionus quadridentatus	21322126	AF387294	Speciation in ancient cryptic species complexes: evidence from the molecular phylogeny of Brachionus plicatilis (Rotifera)	Gomez,A., Serra,M., Carvalho,G.R. and Lunt,D.H.	Evolution 56 (7), 1431-1444 (2002)	NA	cytochrome oxidase subunit I	Bq4SAL7	COI
					Brachionus_spp	Brachionus quadridentatus isolate Bq4PET21 cytochrome oxidase subunit I (COI) gene, partial cds; mitochondrial.	Brachionus quadridentatus	21322128	AF387295	Speciation in ancient cryptic species complexes: evidence from the molecular phylogeny of Brachionus plicatilis (Rotifera)	Gomez,A., Serra,M., Carvalho,G.R. and Lunt,D.H.	Evolution 56 (7), 1431-1444 (2002)	NA	cytochrome oxidase subunit I	Bq4PET21	COI
					Brachionus_spp	Brachionus calyciflorus isolate G3/4 cytochrome oxidase subunit I (COI) gene, partial cds; mitochondrial.	Brachionus calyciflorus	300791439	GQ475275	Use of DNA barcoding to detect invertebrate invasive species from diapausing eggs	Briski,E., Cristescu,M.E., Bailey,S.A. and MacIsaac,H.J.	Biol. Invasions 13 (6), 1325-1340 (2011)	NA	cytochrome oxidase subunit I	G3/4	COI
					Brachionus_spp	Brachionus calyciflorus isolate G3/5 cytochrome oxidase subunit I (COI) gene, partial cds; mitochondrial.	Brachionus calyciflorus	300791441	GQ475276	Use of DNA barcoding to detect invertebrate invasive species from diapausing eggs	Briski,E., Cristescu,M.E., Bailey,S.A. and MacIsaac,H.J.	Biol. Invasions 13 (6), 1325-1340 (2011)	NA	cytochrome oxidase subunit I	G3/5	COI
					Brachionus_spp	Brachionus plicatilis clone 6HOS4S.1 cytochrome oxidase subunit I (COI) gene, partial cds; mitochondrial.	Brachionus plicatilis	211907103	FJ387334	Widespread Secondary Contact and New Glacial Refugia in the Halophilic Rotifer Brachionus plicatilis in the Iberian Peninsula	Campillo,S., Serra,M., Carmona,M.J. and Gomez,A.	PLoS ONE 6 (6), E20986 (2011)	NA	cytochrome oxidase subunit I	6HOS	COI
					Brachionus_spp	Brachionus plicatilis clone 6HOS29S.1 cytochrome oxidase subunit I (COI) gene, partial cds; mitochondrial.	Brachionus plicatilis	211907129	FJ387347	Widespread Secondary Contact and New Glacial Refugia in the Halophilic Rotifer Brachionus plicatilis in the Iberian Peninsula	Campillo,S., Serra,M., Carmona,M.J. and Gomez,A.	PLoS ONE 6 (6), E20986 (2011)	NA	cytochrome oxidase subunit I	6HOS	COI
					Brachionus_spp	Brachionus plicatilis voucher iocas sxbrpl cytochrome oxidase subunit 1 (COX1) gene, complete cds; mitochondrial.	Brachionus plicatilis	345647427	HQ700937	DNA barcoding of zooplanktons in the Jiaozhou Bay and their utility for species identification in environmental samples	Wang,M.X., Li,C.L., Cheng,F.P. and Sun,S.	Unpublished	NA	cytochrome oxidase subunit 1	NA	COX1
					Brachionus_spp	Brachionus plicatilis isolate tianjin4 cytochrome oxidase subunit I (COI) gene, partial cds; mitochondrial.	Brachionus plicatilis	56462660	AY785179	An analysis of species boundaries and biogeographic patterns in a cryptic species complex: the rotifer--Brachionus plicatilis	Suatoni,E., Vicario,S., Rice,S., Snell,T. and Caccone,A.	Mol. Phylogenet. Evol. 41 (1), 86-98 (2006)	NA	cytochrome oxidase subunit I	tianjin4	COI
					Brachionus_spp	Brachionus plicatilis isolate Nhil cytochrome oxidase subunit I (COI) gene, partial cds; mitochondrial.	Brachionus plicatilis	56462666	AY785182	An analysis of species boundaries and biogeographic patterns in a cryptic species complex: the rotifer--Brachionus plicatilis	Suatoni,E., Vicario,S., Rice,S., Snell,T. and Caccone,A.	Mol. Phylogenet. Evol. 41 (1), 86-98 (2006)	NA	cytochrome oxidase subunit I	Nhil	COI
					Brachionus_spp	Brachionus calyciflorus voucher AHNU-Rotifer-D2 cytochrome c oxidase subunit I (COI) gene, partial cds; mitochondrial.	Brachionus calyciflorus	226439661	FJ826973	Spatial patterns of genetic differentiation in Brachionus calyciflorus species complex collected from East China in summer	Xiang,X.-L., Xi,Y.-L., Wen,X.-L., Zhang,J.-Y. and Ma,Q.	Hydrobiologia 638 (1), 67-83 (2010)	NA	cytochrome c oxidase subunit I	NA	COI
					Brachionus_spp	Brachionus calyciflorus voucher AHNU-Rotifer-D3 cytochrome c oxidase subunit I (COI) gene, partial cds; mitochondrial.	Brachionus calyciflorus	226439663	FJ826974	Spatial patterns of genetic differentiation in Brachionus calyciflorus species complex collected from East China in summer	Xiang,X.-L., Xi,Y.-L., Wen,X.-L., Zhang,J.-Y. and Ma,Q.	Hydrobiologia 638 (1), 67-83 (2010)	NA	cytochrome c oxidase subunit I	NA	COI
					Brachionus_spp	Brachionus calyciflorus voucher AHNU-Rotifer-D4 cytochrome c oxidase subunit I (COI) gene, partial cds; mitochondrial.	Brachionus calyciflorus	226439665	FJ826975	Spatial patterns of genetic differentiation in Brachionus calyciflorus species complex collected from East China in summer	Xiang,X.-L., Xi,Y.-L., Wen,X.-L., Zhang,J.-Y. and Ma,Q.	Hydrobiologia 638 (1), 67-83 (2010)	NA	cytochrome c oxidase subunit I	NA	COI
					Brachionus_spp	Brachionus calyciflorus voucher AHNU-Rotifer-T12 cytochrome c oxidase subunit I (COI) gene, partial cds; mitochondrial.	Brachionus calyciflorus	226439737	FJ827011	Spatial patterns of genetic differentiation in Brachionus calyciflorus species complex collected from East China in summer	Xiang,X.-L., Xi,Y.-L., Wen,X.-L., Zhang,J.-Y. and Ma,Q.	Hydrobiologia 638 (1), 67-83 (2010)	NA	cytochrome c oxidase subunit I	NA	COI
					Brachionus_spp	Brachionus calyciflorus voucher AHNU-Rotifer-X1 cytochrome c oxidase subunit I (COI) gene, partial cds; mitochondrial.	Brachionus calyciflorus	226439739	FJ827012	Spatial patterns of genetic differentiation in Brachionus calyciflorus species complex collected from East China in summer	Xiang,X.-L., Xi,Y.-L., Wen,X.-L., Zhang,J.-Y. and Ma,Q.	Hydrobiologia 638 (1), 67-83 (2010)	NA	cytochrome c oxidase subunit I	NA	COI
					Brachionus_spp	Brachionus calyciflorus strain XH5 cytochrome oxidase subunit I (COI) gene, partial cds; mitochondrial.	Brachionus calyciflorus	170780354	EU523642	Genetic Differentiation in Resting-egg Bank of the Rotifer Brachionus calyciflorus Population in Xihai Lake, Beijing	Li,L., Niu,C. and Ma,R.	Unpublished	China: Beijing, Xihai Lake	cytochrome oxidase subunit I	NA	COI
					Brachionus_spp	Brachionus calyciflorus voucher AHNU-Rotifer-T13 cytochrome c oxidase subunit I (COI) gene, partial cds; mitochondrial.	Brachionus calyciflorus	226439745	FJ827015	Spatial patterns of genetic differentiation in Brachionus calyciflorus species complex collected from East China in summer	Xiang,X.-L., Xi,Y.-L., Wen,X.-L., Zhang,J.-Y. and Ma,Q.	Hydrobiologia 638 (1), 67-83 (2010)	NA	cytochrome c oxidase subunit I	NA	COI
					Brachionus_spp	Brachionus calyciflorus voucher AHNU-Rotifer-X6 cytochrome c oxidase subunit I (COI) gene, partial cds; mitochondrial.	Brachionus calyciflorus	226439747	FJ827016	Spatial patterns of genetic differentiation in Brachionus calyciflorus species complex collected from East China in summer	Xiang,X.-L., Xi,Y.-L., Wen,X.-L., Zhang,J.-Y. and Ma,Q.	Hydrobiologia 638 (1), 67-83 (2010)	NA	cytochrome c oxidase subunit I	NA	COI
					Brachionus_spp	Brachionus calyciflorus voucher AHNU-Rotifer-X5 cytochrome c oxidase subunit I (COI) gene, partial cds; mitochondrial.	Brachionus calyciflorus	226439751	FJ827018	Spatial patterns of genetic differentiation in Brachionus calyciflorus species complex collected from East China in summer	Xiang,X.-L., Xi,Y.-L., Wen,X.-L., Zhang,J.-Y. and Ma,Q.	Hydrobiologia 638 (1), 67-83 (2010)	NA	cytochrome c oxidase subunit I	NA	COI
					Brachionus_spp	Brachionus ibericus isolate Sm5 cytochrome oxidase c subunit I (cox1) gene, partial cds; mitochondrial.	Brachionus ibericus	307640100	GQ894747	Development of genomic resources for the phylogenetic analysis of the Brachionus plicatilis species complex (Rotifera: Monogononta)	Montero-Pau,J. and Gomez,A.	Hydrobiologia 662 (1), 43-50 (2011)	NA	cytochrome oxidase c subunit I	Sm5	cox1
					Brachionus_spp	Brachionus ibericus isolate pozasursm cytochrome oxidase subunit I (COI) gene, partial cds; mitochondrial.	Brachionus ibericus	56462742	AY785220	An analysis of species boundaries and biogeographic patterns in a cryptic species complex: the rotifer--Brachionus plicatilis	Suatoni,E., Vicario,S., Rice,S., Snell,T. and Caccone,A.	Mol. Phylogenet. Evol. 41 (1), 86-98 (2006)	NA	cytochrome oxidase subunit I	pozasursm	COI
					Brachionus_spp	Brachionus ibericus isolate 6ALMSM5 cytochrome oxidase subunit I (COI) gene, partial cds; mitochondrial.	Brachionus ibericus	21322080	AF387271	Speciation in ancient cryptic species complexes: evidence from the molecular phylogeny of Brachionus plicatilis (Rotifera)	Gomez,A., Serra,M., Carvalho,G.R. and Lunt,D.H.	Evolution 56 (7), 1431-1444 (2002)	NA	cytochrome oxidase subunit I	6ALMSM5	COI
					Brachionus_spp	Brachionus manjavacas cytochrome c oxidase subunit 1 gene, partial cds; mitochondrial.	Brachionus manjavacas	308229586	HM024709	Molecular evolution of the membrane associated progesterone receptor in the Brachionus plicatilis (Rotifera, Monogononta) species complex	Smith,H.A., Mark Welch,D.B. and Snell,T.W.	Hydrobiologia 662 (1), 99-106 (2011)	Russia	cytochrome c oxidase subunit 1	NA	NA
					Brachionus_spp	Brachionus sp. Manjavacas cytochrome oxidase subunit I (COI) gene, partial cds; mitochondrial.	Brachionus sp. Manjavacas	66970955	AF387250	Speciation in ancient cryptic species complexes: evidence from the molecular phylogeny of Brachionus plicatilis (Rotifera)	Gomez,A., Serra,M., Carvalho,G.R. and Lunt,D.H.	Evolution 56 (7), 1431-1444 (2002)	NA	cytochrome oxidase subunit I	Russia	COI
					Brachionus_spp	Brachionus plicatilis isolate seaazov cytochrome oxidase subunit I (COI) gene, partial cds; mitochondrial.	Brachionus plicatilis	56462690	AY785194	An analysis of species boundaries and biogeographic patterns in a cryptic species complex: the rotifer--Brachionus plicatilis	Suatoni,E., Vicario,S., Rice,S., Snell,T. and Caccone,A.	Mol. Phylogenet. Evol. 41 (1), 86-98 (2006)	NA	cytochrome oxidase subunit I	seaazov	COI
					Brachionus_spp	Brachionus sp. Austria mitochondrial partial COI gene for cytochrome oxidase subunit 1, isolate Nakuru1.	Brachionus sp. Austria	319992940	FR729669	Genome size evolution at the speciation level: The cryptic species complex Brachionus plicatilis (Rotifera)	Stelzer,C.P., Riss,S. and Stadler,P.	BMC Evol. Biol. 11 (1), 90 (2011)	Kenya:Lake Nakuru	cytochrome oxidase subunit 1	Nakuru1	COI
					Brachionus_spp	Brachionus sp. Austria mitochondrial partial COI gene for cytochrome oxidase subunit 1, isolate Nakuru2.	Brachionus sp. Austria	319992942	FR729670	Genome size evolution at the speciation level: The cryptic species complex Brachionus plicatilis (Rotifera)	Stelzer,C.P., Riss,S. and Stadler,P.	BMC Evol. Biol. 11 (1), 90 (2011)	Kenya:Lake Nakuru	cytochrome oxidase subunit 1	Nakuru2	COI
					Brachionus_spp	Brachionus sp. Austria mitochondrial partial COI gene for cytochrome oxidase subunit 1, isolate Bogoria1.	Brachionus sp. Austria	319992986	FR729692	Genome size evolution at the speciation level: The cryptic species complex Brachionus plicatilis (Rotifera)	Stelzer,C.P., Riss,S. and Stadler,P.	BMC Evol. Biol. 11 (1), 90 (2011)	Kenya:Lake Bogoria	cytochrome oxidase subunit 1	Bogoria1	COI
					Brachionus_spp	Brachionus sp. Tiscar mitochondrial partial COI gene for cytochrome oxidase subunit 1, isolate SM28.	Brachionus sp. Tiscar	319992948	FR729673	Genome size evolution at the speciation level: The cryptic species complex Brachionus plicatilis (Rotifera)	Stelzer,C.P., Riss,S. and Stadler,P.	BMC Evol. Biol. 11 (1), 90 (2011)	Spain	cytochrome oxidase subunit 1	SM28	COI
					Brachionus_spp	Brachionus sp. Tiscar isolate BEARCO02 cytochrome c oxidase subunit I (coxI) gene, partial cds; mitochondrial.	Brachionus sp. Tiscar	400179420	JX239150	The mate recognition protein gene mediates reproductive isolation and speciation in the Brachionus plicatilis cryptic species complex	Gribble,K.E. and Mark Welch,D.B.	BMC Evol. Biol. 12 (1), 134 (2012)	NA	cytochrome c oxidase subunit I	BEARCO02	coxI
					Brachionus_spp	Brachionus sp. Tiscar cytochrome oxidase subunit I (COI) gene, partial cds; mitochondrial.	Brachionus sp. Tiscar	21322100	AF387281	Speciation in ancient cryptic species complexes: evidence from the molecular phylogeny of Brachionus plicatilis (Rotifera)	Gomez,A., Serra,M., Carvalho,G.R. and Lunt,D.H.	Evolution 56 (7), 1431-1444 (2002)	NA	cytochrome oxidase subunit I	5TIS1	COI
					Brachionus_spp	Brachionus sp. Nevada mitochondrial partial COI gene for cytochrome oxidase subunit 1, isolate Littlefishpond2.	Brachionus sp. Nevada	319992972	FR729685	Genome size evolution at the speciation level: The cryptic species complex Brachionus plicatilis (Rotifera)	Stelzer,C.P., Riss,S. and Stadler,P.	BMC Evol. Biol. 11 (1), 90 (2011)	USA:Little Fishlake, Nevada	cytochrome oxidase subunit 1	Littlefishpond2	COI
					Brachionus_spp	Brachionus plicatilis isolate littlefishpond2 cytochrome oxidase subunit I (COI) gene, partial cds; mitochondrial.	Brachionus plicatilis	56462694	AY785196	An analysis of species boundaries and biogeographic patterns in a cryptic species complex: the rotifer--Brachionus plicatilis	Suatoni,E., Vicario,S., Rice,S., Snell,T. and Caccone,A.	Mol. Phylogenet. Evol. 41 (1), 86-98 (2006)	NA	cytochrome oxidase subunit I	littlefishpond2	COI
					Brachionus_spp	Brachionus plicatilis isolate littlefishpond3 cytochrome oxidase subunit I (COI) gene, partial cds; mitochondrial.	Brachionus plicatilis	56462696	AY785197	An analysis of species boundaries and biogeographic patterns in a cryptic species complex: the rotifer--Brachionus plicatilis	Suatoni,E., Vicario,S., Rice,S., Snell,T. and Caccone,A.	Mol. Phylogenet. Evol. 41 (1), 86-98 (2006)	NA	cytochrome oxidase subunit I	littlefishpond3	COI
					Brachionus_spp	Brachionus sp. 8 SR-2010 mitochondrial partial COI gene for cytochrome oxidase subunit 1, isolate Warrionlake37.	Brachionus sp. 8 SR-2010	319992984	FR729691	Genome size evolution at the speciation level: The cryptic species complex Brachionus plicatilis (Rotifera)	Stelzer,C.P., Riss,S. and Stadler,P.	BMC Evol. Biol. 11 (1), 90 (2011)	Australia:Warrion Lake	cytochrome oxidase subunit 1	Warrionlake37	COI
					Brachionus_spp	Brachionus plicatilis isolate warrionlake3 cytochrome oxidase subunit I (COI) gene, partial cds; mitochondrial.	Brachionus plicatilis	56462730	AY785214	An analysis of species boundaries and biogeographic patterns in a cryptic species complex: the rotifer--Brachionus plicatilis	Suatoni,E., Vicario,S., Rice,S., Snell,T. and Caccone,A.	Mol. Phylogenet. Evol. 41 (1), 86-98 (2006)	NA	cytochrome oxidase subunit I	warrionlake3	COI
					Brachionus_spp	Brachionus plicatilis isolate warrionlake7 cytochrome oxidase subunit I (COI) gene, partial cds; mitochondrial.	Brachionus plicatilis	56462732	AY785215	An analysis of species boundaries and biogeographic patterns in a cryptic species complex: the rotifer--Brachionus plicatilis	Suatoni,E., Vicario,S., Rice,S., Snell,T. and Caccone,A.	Mol. Phylogenet. Evol. 41 (1), 86-98 (2006)	NA	cytochrome oxidase subunit I	warrionlake7	COI
					Brachionus_spp	Brachionus sp. Austria mitochondrial partial COI gene for cytochrome oxidase subunit 1, isolate OHJ4.	Brachionus sp. Austria	319992990	FR729694	Genome size evolution at the speciation level: The cryptic species complex Brachionus plicatilis (Rotifera)	Stelzer,C.P., Riss,S. and Stadler,P.	BMC Evol. Biol. 11 (1), 90 (2011)	Austria:Obere Halbjochlacke, Burgenland	cytochrome oxidase subunit 1	OHJ4	COI
					Brachionus_spp	Brachionus plicatilis isolate austria3 cytochrome oxidase subunit I (COI) gene, partial cds; mitochondrial.	Brachionus plicatilis	56462700	AY785199	An analysis of species boundaries and biogeographic patterns in a cryptic species complex: the rotifer--Brachionus plicatilis	Suatoni,E., Vicario,S., Rice,S., Snell,T. and Caccone,A.	Mol. Phylogenet. Evol. 41 (1), 86-98 (2006)	NA	cytochrome oxidase subunit I	austria3	COI
					Brachionus_spp	Brachionus plicatilis isolate austria4 cytochrome oxidase subunit I (COI) gene, partial cds; mitochondrial.	Brachionus plicatilis	56462702	AY785200	An analysis of species boundaries and biogeographic patterns in a cryptic species complex: the rotifer--Brachionus plicatilis	Suatoni,E., Vicario,S., Rice,S., Snell,T. and Caccone,A.	Mol. Phylogenet. Evol. 41 (1), 86-98 (2006)	NA	cytochrome oxidase subunit I	austria4	COI
					Brachionus_spp	Brachionus plicatilis cytochrome c oxidase subunit I gene, partial cds; mitochondrial.	Brachionus plicatilis	37788252	AY218091	Investigations into the phylogenetic position of Micrognathozoa using four molecular loci	Giribet,G., Sorensen,M.V., Funch,P., Kristensen,R.M. and Sterrer,W.	Cladistics 20, 1-13 (2004)	NA	cytochrome c oxidase subunit I	NA	NA
					Brachionus_spp	Brachionus sp. Austria isolate BpAUS cytochrome c oxidase subunit I (coxI) gene, partial cds; mitochondrial.	Brachionus sp. Austria	400179406	JX239143	The mate recognition protein gene mediates reproductive isolation and speciation in the Brachionus plicatilis cryptic species complex	Gribble,K.E. and Mark Welch,D.B.	BMC Evol. Biol. 12 (1), 134 (2012)	NA	cytochrome c oxidase subunit I	BpAUS	coxI
					Brachionus_spp	Brachionus sp. Austria cytochrome oxidase subunit I (COI) gene, partial cds; mitochondrial.	Brachionus sp. Austria	21322036	AF387249	Speciation in ancient cryptic species complexes: evidence from the molecular phylogeny of Brachionus plicatilis (Rotifera)	Gomez,A., Serra,M., Carvalho,G.R. and Lunt,D.H.	Evolution 56 (7), 1431-1444 (2002)	NA	cytochrome oxidase subunit I	ChinaL	COI
					Brachionus_spp	Brachionus sp. Nevada isolate BEARCO01 cytochrome c oxidase subunit I (coxI) gene, partial cds; mitochondrial.	Brachionus sp. Nevada	400179410	JX239145	The mate recognition protein gene mediates reproductive isolation and speciation in the Brachionus plicatilis cryptic species complex	Gribble,K.E. and Mark Welch,D.B.	BMC Evol. Biol. 12 (1), 134 (2012)	NA	cytochrome c oxidase subunit I	BEARCO01	coxI
					Brachionus_spp	Brachionus plicatilis isolate notojima cytochrome oxidase subunit I (COI) gene, partial cds; mitochondrial.	Brachionus plicatilis	56462698	AY785198	An analysis of species boundaries and biogeographic patterns in a cryptic species complex: the rotifer--Brachionus plicatilis	Suatoni,E., Vicario,S., Rice,S., Snell,T. and Caccone,A.	Mol. Phylogenet. Evol. 41 (1), 86-98 (2006)	NA	cytochrome oxidase subunit I	notojima	COI
					Brachionus_spp	Brachionus plicatilis isolate IOM cytochrome oxidase subunit I (COI) gene, partial cds; mitochondrial.	Brachionus plicatilis	72256881	DQ140386	How does salinity tolerance influence the distributions of Brachionus plicatilis sibling species?	Lowe,C.D., Kemp,S.J., Diaz-Avalos,C. and Montagnes,D.J.S.	Mar. Biol. 150 (3), 377-386 (2007)	NA	cytochrome oxidase subunit I	IOM	COI
					Brachionus_spp	Brachionus sp. Nevada isolate BEARCO15 cytochrome c oxidase subunit I (coxI) gene, partial cds; mitochondrial.	Brachionus sp. Nevada	400179412	JX239146	The mate recognition protein gene mediates reproductive isolation and speciation in the Brachionus plicatilis cryptic species complex	Gribble,K.E. and Mark Welch,D.B.	BMC Evol. Biol. 12 (1), 134 (2012)	NA	cytochrome c oxidase subunit I	BEARCO15	coxI
					Brachionus_spp	Brachionus sp. Nevada partial mitochondrial COI gene for cytochrome oxidase subunit I, isolate K.	Brachionus sp. Nevada	86129357	AM180752	Changes in the Population Structure of the Lineage 'Nevada' Belonging to the Brachionus.plicatilis Species Complex, Batch-Cultured Under Different Feeding Regimes	Kostopoulou,V., Miliou,H., Katis,G. and Verriopoulos,G.	Aquac. Int. 14 (5), 451-466 (2006)	NA	cytochrome oxidase subunit I	K	COI
					Brachionus_spp	Brachionus sp. Nevada strain Sintef2 cytochrome oxidase subunit I (COI) gene, partial cds; mitochondrial.	Brachionus sp. Nevada	83702496	DQ314558	Identification of cultured Brachionus rotifers based on RFLP and SSCP screening	Papakostas,S., Dooms,S., Christodoulou,M., Triantafyllidis,A., Kappas,I., Dierckens,K., Bossier,P., Sorgeloos,P. and Abatzopoulos,T.J.	Mar. Biotechnol. 8 (5), 547-559 (2006)	NA	cytochrome oxidase subunit I	NA	COI
					Brachionus_spp	Brachionus sp. Manjavacas isolate 5CAP5 cytochrome oxidase subunit I (COI) gene, partial cds; mitochondrial.	Brachionus sp. Manjavacas	71082247	DQ089953	Persistent genetic signatures of colonization in Brachionus manjavacas rotifers in the Iberian Peninsula	Gomez,A., Montero-Pau,J., Lunt,D.H., Serra,M. and Campillo,S.	Mol. Ecol. 16 (15), 3228-3240 (2007)	NA	cytochrome oxidase subunit I	5CAP5	COI
					Brachionus_spp	Brachionus sp. Manjavacas isolate 5CAP7 cytochrome oxidase subunit I (COI) gene, partial cds; mitochondrial.	Brachionus sp. Manjavacas	71082249	DQ089954	Persistent genetic signatures of colonization in Brachionus manjavacas rotifers in the Iberian Peninsula	Gomez,A., Montero-Pau,J., Lunt,D.H., Serra,M. and Campillo,S.	Mol. Ecol. 16 (15), 3228-3240 (2007)	NA	cytochrome oxidase subunit I	5CAP7	COI
					Brachionus_spp	Brachionus sp. Manjavacas isolate 5CAP10 cytochrome oxidase subunit I (COI) gene, partial cds; mitochondrial.	Brachionus sp. Manjavacas	71082251	DQ089955	Persistent genetic signatures of colonization in Brachionus manjavacas rotifers in the Iberian Peninsula	Gomez,A., Montero-Pau,J., Lunt,D.H., Serra,M. and Campillo,S.	Mol. Ecol. 16 (15), 3228-3240 (2007)	NA	cytochrome oxidase subunit I	5CAP10	COI
					Brachionus_spp	Brachionus sp. 'koreanus' isolate taean cytochrome oxidase subunit I (COI) gene, partial cds; mitochondrial.	Brachionus sp. 'koreanus'	301602410	GU987062	Direct Submission	Lee,J.-S.	Submitted (10-MAR-2010) Chemistry, Hanyang University, 17 Haengdang-dong, Seongdong-gu, Seoul 133791, South Korea	NA	cytochrome oxidase subunit I	taean	COI
					Brachionus_spp	Brachionus sp. 'koreanus' isolate uljin2 cytochrome oxidase subunit I (COI) gene, partial cds; mitochondrial.	Brachionus sp. 'koreanus'	301602416	GU987068	Direct Submission	Lee,J.-S.	Submitted (10-MAR-2010) Chemistry, Hanyang University, 17 Haengdang-dong, Seongdong-gu, Seoul 133791, South Korea	NA	cytochrome oxidase subunit I	uljin2	COI
					Brachionus_spp	Brachionus sp. SP-2007a clone TF cytochrome c oxidase subunit I (COI) gene, partial cds; mitochondrial.	Brachionus sp. SP-2007a	159136697	EU046244	Determination of the genetic structure of Brachionus populations with the use of molecular markers	Papakostas,S., Triantafyllidis,A., Kappas,I. and Abatzopoulos,T.J.	Unpublished	NA	cytochrome c oxidase subunit I	NA	COI
					Brachionus_spp	Brachionus angularis pseudodolabratus voucher ECOCHZ-AG0429 cytochrome oxidase subunit 1 (COI) gene, partial cds; mitochondrial.	Brachionus angularis pseudodolabratus	401879877	JX216506	DNA barcoding of freshwater Rotifera in Mexico: Evidence of cryptic speciation in common rotifers	Garcia-Morales,A.E. and Elias-Gutierrez,M.	Mol Ecol Resour (2013) In press	Mexico: Quintana Roo, Ecological Park lagoon,_x000D_	cytochrome oxidase subunit 1	NA	COI
					Brachionus_spp	Brachionus angularis pseudodolabratus voucher ECOCHZ-AG0432 cytochrome oxidase subunit 1 (COI) gene, partial cds; mitochondrial.	Brachionus angularis pseudodolabratus	401879879	JX216507	DNA barcoding of freshwater Rotifera in Mexico: Evidence of cryptic speciation in common rotifers	Garcia-Morales,A.E. and Elias-Gutierrez,M.	Mol Ecol Resour (2013) In press	Mexico: Quintana Roo, Ecological Park lagoon,_x000D_	cytochrome oxidase subunit 1	NA	COI
					Brachionus_spp	Brachionus angularis pseudodolabratus voucher ECOCHZ-AG0431 cytochrome oxidase subunit 1 (COI) gene, partial cds; mitochondrial.	Brachionus angularis pseudodolabratus	401879881	JX216508	DNA barcoding of freshwater Rotifera in Mexico: Evidence of cryptic speciation in common rotifers	Garcia-Morales,A.E. and Elias-Gutierrez,M.	Mol Ecol Resour (2013) In press	Mexico: Quintana Roo, Ecological Park lagoon,_x000D_	cytochrome oxidase subunit 1	NA	COI
					Brachionus_spp	Brachionus havanaensis voucher ECOCHZ-AG0849 cytochrome oxidase subunit 1 (COI) gene, partial cds; mitochondrial.	Brachionus havanaensis	401879943	JX216539	DNA barcoding of freshwater Rotifera in Mexico: Evidence of cryptic speciation in common rotifers	Garcia-Morales,A.E. and Elias-Gutierrez,M.	Mol Ecol Resour (2013) In press	Mexico: Quintana Roo, Laguna Encantada vertical,_x000D_	cytochrome oxidase subunit 1	NA	COI
					Brachionus_spp	Brachionus havanaensis voucher ECOCHZ-AG0836 cytochrome oxidase subunit 1 (COI) gene, partial cds; mitochondrial.	Brachionus havanaensis	401879945	JX216540	DNA barcoding of freshwater Rotifera in Mexico: Evidence of cryptic speciation in common rotifers	Garcia-Morales,A.E. and Elias-Gutierrez,M.	Mol Ecol Resour (2013) In press	Mexico: Quintana Roo, Laguna Negra vertical,_x000D_	cytochrome oxidase subunit 1	NA	COI
					Brachionus_spp	Brachionus havanaensis voucher ECOCHZ-AG0835 cytochrome oxidase subunit 1 (COI) gene, partial cds; mitochondrial.	Brachionus havanaensis	401879947	JX216541	DNA barcoding of freshwater Rotifera in Mexico: Evidence of cryptic speciation in common rotifers	Garcia-Morales,A.E. and Elias-Gutierrez,M.	Mol Ecol Resour (2013) In press	Mexico: Quintana Roo, Laguna Negra vertical,_x000D_	cytochrome oxidase subunit 1	NA	COI
					Brachionus_spp	Brachionus sp. MEG-2012 voucher ECOCHZ-AG0693 cytochrome oxidase subunit 1 (COI) gene, partial cds; mitochondrial.	Brachionus sp. MEG-2012	401880035	JX216585	DNA barcoding of freshwater Rotifera in Mexico: Evidence of cryptic speciation in common rotifers	Garcia-Morales,A.E. and Elias-Gutierrez,M.	Mol Ecol Resour (2013) In press	Mexico: Campeche, Charco 2 carr._x000D_	cytochrome oxidase subunit 1	NA	COI
					Brachionus_spp	Brachionus sp. MEG-2012 voucher ECOCHZ-AG0691 cytochrome oxidase subunit 1 (COI) gene, partial cds; mitochondrial.	Brachionus sp. MEG-2012	401880037	JX216586	DNA barcoding of freshwater Rotifera in Mexico: Evidence of cryptic speciation in common rotifers	Garcia-Morales,A.E. and Elias-Gutierrez,M.	Mol Ecol Resour (2013) In press	Mexico: Campeche, Charco 2 carr._x000D_	cytochrome oxidase subunit 1	NA	COI
					Brachionus_spp	Brachionus sp. MEG-2012 voucher ECOCHZ-AG0692 cytochrome oxidase subunit 1 (COI) gene, partial cds; mitochondrial.	Brachionus sp. MEG-2012	401880039	JX216587	DNA barcoding of freshwater Rotifera in Mexico: Evidence of cryptic speciation in common rotifers	Garcia-Morales,A.E. and Elias-Gutierrez,M.	Mol Ecol Resour (2013) In press	Mexico: Campeche, Charco 2 carr._x000D_	cytochrome oxidase subunit 1	NA	COI
					Brachionus_spp	Brachionus plicatilis clone AHOS13 cytochrome oxidase subunit I (COI) gene, partial cds; mitochondrial.	Brachionus plicatilis	112891553	DQ865459	Differential tolerance to salinity among sympatric cryptic rotifer species	Ramos-Rodriguez,E., Montero,J., Serra,M. and Gomez,A.	Unpublished	Spain: Charca Sur de Hondo de Elche	cytochrome oxidase subunit I	NA	COI
					Brachionus_spp	Brachionus plicatilis clone 6HOS13S.1 cytochrome oxidase subunit I (COI) gene, partial cds; mitochondrial.	Brachionus plicatilis	211907113	FJ387339	Widespread Secondary Contact and New Glacial Refugia in the Halophilic Rotifer Brachionus plicatilis in the Iberian Peninsula	Campillo,S., Serra,M., Carmona,M.J. and Gomez,A.	PLoS ONE 6 (6), E20986 (2011)	NA	cytochrome oxidase subunit I	6HOS	COI
					Brachionus_spp	Brachionus plicatilis clone 6HOS44S.1 cytochrome oxidase subunit I (COI) gene, partial cds; mitochondrial.	Brachionus plicatilis	211907147	FJ387356	Widespread Secondary Contact and New Glacial Refugia in the Halophilic Rotifer Brachionus plicatilis in the Iberian Peninsula	Campillo,S., Serra,M., Carmona,M.J. and Gomez,A.	PLoS ONE 6 (6), E20986 (2011)	NA	cytochrome oxidase subunit I	6HOS	COI
					Brachionus_spp	Brachionus calyciflorus isolate T16 cytochrome c oxidase subunit I (COI) gene, partial cds; mitochondrial.	Brachionus calyciflorus	297186078	HM067969	Long term effects of coal ash pollution on genetic diversity: a case study on COI variation of Brachionus calyciflorus (Rotifera)	Zhang,G., Xue,Y. and Xi,Y.	Unpublished	NA	cytochrome c oxidase subunit I	T16	COI
					Brachionus_spp	Brachionus calyciflorus isolate T19 cytochrome c oxidase subunit I (COI) gene, partial cds; mitochondrial.	Brachionus calyciflorus	297186080	HM067970	Long term effects of coal ash pollution on genetic diversity: a case study on COI variation of Brachionus calyciflorus (Rotifera)	Zhang,G., Xue,Y. and Xi,Y.	Unpublished	NA	cytochrome c oxidase subunit I	T19	COI
					Brachionus_spp	Brachionus calyciflorus strain XH4 cytochrome oxidase subunit I (COI) gene, partial cds; mitochondrial.	Brachionus calyciflorus	170780352	EU523641	Genetic Differentiation in Resting-egg Bank of the Rotifer Brachionus calyciflorus Population in Xihai Lake, Beijing	Li,L., Niu,C. and Ma,R.	Unpublished	China: Beijing, Xihai Lake	cytochrome oxidase subunit I	NA	COI
					Brachionus_spp	Brachionus plicatilis isolate BEARCO10 cytochrome c oxidase subunit I (coxI) gene, partial cds; mitochondrial.	Brachionus plicatilis	400179460	JX239170	The mate recognition protein gene mediates reproductive isolation and speciation in the Brachionus plicatilis cryptic species complex	Gribble,K.E. and Mark Welch,D.B.	BMC Evol. Biol. 12 (1), 134 (2012)	NA	cytochrome c oxidase subunit I	BEARCO10	coxI
					Brachionus_spp	Brachionus plicatilis isolate Elait cytochrome oxidase subunit I (COI) gene, partial cds; mitochondrial.	Brachionus plicatilis	56462678	AY785188	An analysis of species boundaries and biogeographic patterns in a cryptic species complex: the rotifer--Brachionus plicatilis	Suatoni,E., Vicario,S., Rice,S., Snell,T. and Caccone,A.	Mol. Phylogenet. Evol. 41 (1), 86-98 (2006)	NA	cytochrome oxidase subunit I	Elait	COI
					Brachionus_spp	Brachionus plicatilis strain FR cytochrome c oxidase subunit I (COI) gene, partial cds; mitochondrial.	Brachionus plicatilis	159136683	EU046237	Determination of the genetic structure of Brachionus populations with the use of molecular markers	Papakostas,S., Triantafyllidis,A., Kappas,I. and Abatzopoulos,T.J.	Unpublished	NA	cytochrome c oxidase subunit I	NA	COI
					Brachionus_spp	Brachionus falcatus voucher ECOCHZ-AG0575 cytochrome oxidase subunit 1 (COI) gene, partial cds; mitochondrial.	Brachionus falcatus	401879923	JX216529	DNA barcoding of freshwater Rotifera in Mexico: Evidence of cryptic speciation in common rotifers	Garcia-Morales,A.E. and Elias-Gutierrez,M.	Mol Ecol Resour (2013) In press	Mexico: Chiapas, Laguna de Catazaja, limnetica	cytochrome oxidase subunit 1	NA	COI
					Brachionus_spp	Brachionus falcatus voucher ECOCHZ-AG0572 cytochrome oxidase subunit 1 (COI) gene, partial cds; mitochondrial.	Brachionus falcatus	401879925	JX216530	DNA barcoding of freshwater Rotifera in Mexico: Evidence of cryptic speciation in common rotifers	Garcia-Morales,A.E. and Elias-Gutierrez,M.	Mol Ecol Resour (2013) In press	Mexico: Chiapas, Laguna de Catazaja, limnetica	cytochrome oxidase subunit 1	NA	COI
					Brachionus_spp	Brachionus falcatus voucher ECOCHZ-AG0574 cytochrome oxidase subunit 1 (COI) gene, partial cds; mitochondrial.	Brachionus falcatus	401879929	JX216532	DNA barcoding of freshwater Rotifera in Mexico: Evidence of cryptic speciation in common rotifers	Garcia-Morales,A.E. and Elias-Gutierrez,M.	Mol Ecol Resour (2013) In press	Mexico: Chiapas, Laguna de Catazaja, limnetica	cytochrome oxidase subunit 1	NA	COI
					Brachionus_spp	Brachionus quadridentatus brevispinus AEG1 voucher ECOCHZ-AG0422 cytochrome oxidase subunit 1 (COI) gene, partial cds; mitochondrial.	Brachionus quadridentatus brevispinus AEG1	401879993	JX216564	DNA barcoding of freshwater Rotifera in Mexico: Evidence of cryptic speciation in common rotifers	Garcia-Morales,A.E. and Elias-Gutierrez,M.	Mol Ecol Resour (2013) In press	Mexico: Quintana Roo, Ecological Park lagoon,_x000D_	cytochrome oxidase subunit 1	NA	COI
					Brachionus_spp	Brachionus quadridentatus brevispinus AEG1 voucher ECOCHZ-AG0423 cytochrome oxidase subunit 1 (COI) gene, partial cds; mitochondrial.	Brachionus quadridentatus brevispinus AEG1	401880001	JX216568	DNA barcoding of freshwater Rotifera in Mexico: Evidence of cryptic speciation in common rotifers	Garcia-Morales,A.E. and Elias-Gutierrez,M.	Mol Ecol Resour (2013) In press	Mexico: Quintana Roo, Ecological Park lagoon,_x000D_	cytochrome oxidase subunit 1	NA	COI
					Brachionus_spp	Brachionus quadridentatus brevispinus AEG1 voucher ECOCHZ-AG0421 cytochrome oxidase subunit 1 (COI) gene, partial cds; mitochondrial.	Brachionus quadridentatus brevispinus AEG1	401880003	JX216569	DNA barcoding of freshwater Rotifera in Mexico: Evidence of cryptic speciation in common rotifers	Garcia-Morales,A.E. and Elias-Gutierrez,M.	Mol Ecol Resour (2013) In press	Mexico: Quintana Roo, Ecological Park lagoon,_x000D_	cytochrome oxidase subunit 1	NA	COI
					Brachionus_spp	Brachionus sp. Mexico isolate ALC cytochrome oxidase subunit 1 (COI) gene, partial cds; mitochondrial.	Brachionus sp. Mexico	339896302	JN008935	Local adaptation and cryptic speciation on the Brachionus group plicatilis populations from three deep crater-lakes in Central Mexico	Alcantara-Rodriguez,J.A., Ciros-Perez,J., Ortega-Mayagoitia,E., Serrania-Soto,C. and Piedra-Ibarra,E.	Unpublished	NA	cytochrome oxidase subunit 1	ALC	COI
					Brachionus_spp	Brachionus sp. Mexico isolate LPR cytochrome oxidase subunit 1 (COI) gene, partial cds; mitochondrial.	Brachionus sp. Mexico	339896306	JN008937	Local adaptation and cryptic speciation on the Brachionus group plicatilis populations from three deep crater-lakes in Central Mexico	Alcantara-Rodriguez,J.A., Ciros-Perez,J., Ortega-Mayagoitia,E., Serrania-Soto,C. and Piedra-Ibarra,E.	Unpublished	NA	cytochrome oxidase subunit 1	LPR	COI
					Brachionus_spp	Brachionus sp. Mexico isolate ATX cytochrome oxidase subunit 1 (COI) gene, partial cds; mitochondrial.	Brachionus sp. Mexico	339896304	JN008936	Local adaptation and cryptic speciation on the Brachionus group plicatilis populations from three deep crater-lakes in Central Mexico	Alcantara-Rodriguez,J.A., Ciros-Perez,J., Ortega-Mayagoitia,E., Serrania-Soto,C. and Piedra-Ibarra,E.	Unpublished	NA	cytochrome oxidase subunit 1	ATX	COI
					Brachionus_spp	Brachionus plicatilis isolate Sapelo cytochrome oxidase subunit I (COI) gene, partial cds; mitochondrial.	Brachionus plicatilis	56462676	AY785187	An analysis of species boundaries and biogeographic patterns in a cryptic species complex: the rotifer--Brachionus plicatilis	Suatoni,E., Vicario,S., Rice,S., Snell,T. and Caccone,A.	Mol. Phylogenet. Evol. 41 (1), 86-98 (2006)	NA	cytochrome oxidase subunit I	Sapelo	COI
					Brachionus_spp	Brachionus plicatilis clone L1 cytochrome c oxidase subunit I (COI) gene, partial cds; mitochondrial.	Brachionus plicatilis	159136679	EU046235	Determination of the genetic structure of Brachionus populations with the use of molecular markers	Papakostas,S., Triantafyllidis,A., Kappas,I. and Abatzopoulos,T.J.	Unpublished	NA	cytochrome c oxidase subunit I	NA	COI
					Brachionus_spp	Brachionus plicatilis clone 6TOS10S.4 cytochrome oxidase subunit I (COI) gene, partial cds; mitochondrial.	Brachionus plicatilis	211907269	FJ387417	Widespread Secondary Contact and New Glacial Refugia in the Halophilic Rotifer Brachionus plicatilis in the Iberian Peninsula	Campillo,S., Serra,M., Carmona,M.J. and Gomez,A.	PLoS ONE 6 (6), E20986 (2011)	NA	cytochrome oxidase subunit I	6TOS	COI
					Brachionus_spp	Brachionus plicatilis isolate westshorepond1 cytochrome oxidase subunit I (COI) gene, partial cds; mitochondrial.	Brachionus plicatilis	56462712	AY785205	An analysis of species boundaries and biogeographic patterns in a cryptic species complex: the rotifer--Brachionus plicatilis	Suatoni,E., Vicario,S., Rice,S., Snell,T. and Caccone,A.	Mol. Phylogenet. Evol. 41 (1), 86-98 (2006)	NA	cytochrome oxidase subunit I	westshorepond1	COI
					Brachionus_spp	Brachionus plicatilis isolate westshorepond2 cytochrome oxidase subunit I (COI) gene, partial cds; mitochondrial.	Brachionus plicatilis	56462714	AY785206	An analysis of species boundaries and biogeographic patterns in a cryptic species complex: the rotifer--Brachionus plicatilis	Suatoni,E., Vicario,S., Rice,S., Snell,T. and Caccone,A.	Mol. Phylogenet. Evol. 41 (1), 86-98 (2006)	NA	cytochrome oxidase subunit I	westshorepond2	COI
					Brachionus_spp	Brachionus plicatilis isolate westshorepond7 cytochrome oxidase subunit I (COI) gene, partial cds; mitochondrial.	Brachionus plicatilis	56462716	AY785207	An analysis of species boundaries and biogeographic patterns in a cryptic species complex: the rotifer--Brachionus plicatilis	Suatoni,E., Vicario,S., Rice,S., Snell,T. and Caccone,A.	Mol. Phylogenet. Evol. 41 (1), 86-98 (2006)	NA	cytochrome oxidase subunit I	westshorepond7	COI
					Brachionus_spp	Brachionus plicatilis isolate lostlake2 cytochrome oxidase subunit I (COI) gene, partial cds; mitochondrial.	Brachionus plicatilis	56462760	AY785229	An analysis of species boundaries and biogeographic patterns in a cryptic species complex: the rotifer--Brachionus plicatilis	Suatoni,E., Vicario,S., Rice,S., Snell,T. and Caccone,A.	Mol. Phylogenet. Evol. 41 (1), 86-98 (2006)	NA	cytochrome oxidase subunit I	lostlake2	COI
					Brachionus_spp	Brachionus plicatilis isolate lostlake3 cytochrome oxidase subunit I (COI) gene, partial cds; mitochondrial.	Brachionus plicatilis	56462762	AY785230	An analysis of species boundaries and biogeographic patterns in a cryptic species complex: the rotifer--Brachionus plicatilis	Suatoni,E., Vicario,S., Rice,S., Snell,T. and Caccone,A.	Mol. Phylogenet. Evol. 41 (1), 86-98 (2006)	NA	cytochrome oxidase subunit I	lostlake3	COI
					Brachionus_spp	Brachionus plicatilis isolate lostlake4 cytochrome oxidase subunit I (COI) gene, partial cds; mitochondrial.	Brachionus plicatilis	56462764	AY785231	An analysis of species boundaries and biogeographic patterns in a cryptic species complex: the rotifer--Brachionus plicatilis	Suatoni,E., Vicario,S., Rice,S., Snell,T. and Caccone,A.	Mol. Phylogenet. Evol. 41 (1), 86-98 (2006)	NA	cytochrome oxidase subunit I	lostlake4	COI
					Brachionus_spp	Brachionus ibericus isolate Wales1 cytochrome oxidase subunit I (COI) gene, partial cds; mitochondrial.	Brachionus ibericus	21322088	AF387275	Speciation in ancient cryptic species complexes: evidence from the molecular phylogeny of Brachionus plicatilis (Rotifera)	Gomez,A., Serra,M., Carvalho,G.R. and Lunt,D.H.	Evolution 56 (7), 1431-1444 (2002)	NA	cytochrome oxidase subunit I	Wales1	COI
					Brachionus_spp	Brachionus ibericus isolate Wales2 cytochrome oxidase subunit I (COI) gene, partial cds; mitochondrial.	Brachionus ibericus	21322090	AF387276	Speciation in ancient cryptic species complexes: evidence from the molecular phylogeny of Brachionus plicatilis (Rotifera)	Gomez,A., Serra,M., Carvalho,G.R. and Lunt,D.H.	Evolution 56 (7), 1431-1444 (2002)	NA	cytochrome oxidase subunit I	Wales2	COI
					Brachionus_spp	Brachionus ibericus isolate Wales4 cytochrome oxidase subunit I (COI) gene, partial cds; mitochondrial.	Brachionus ibericus	21322092	AF387277	Speciation in ancient cryptic species complexes: evidence from the molecular phylogeny of Brachionus plicatilis (Rotifera)	Gomez,A., Serra,M., Carvalho,G.R. and Lunt,D.H.	Evolution 56 (7), 1431-1444 (2002)	NA	cytochrome oxidase subunit I	Wales4	COI
					Brachionus_spp	Brachionus calyciflorus voucher AHNU-Rotifer-G8 cytochrome c oxidase subunit I (COI) gene, partial cds; mitochondrial.	Brachionus calyciflorus	226439527	FJ826906	Spatial patterns of genetic differentiation in Brachionus calyciflorus species complex collected from East China in summer	Xiang,X.-L., Xi,Y.-L., Wen,X.-L., Zhang,J.-Y. and Ma,Q.	Hydrobiologia 638 (1), 67-83 (2010)	NA	cytochrome c oxidase subunit I	NA	COI
					Brachionus_spp	Brachionus calyciflorus voucher AHNU-Rotifer-D5 cytochrome c oxidase subunit I (COI) gene, partial cds; mitochondrial.	Brachionus calyciflorus	226439667	FJ826976	Spatial patterns of genetic differentiation in Brachionus calyciflorus species complex collected from East China in summer	Xiang,X.-L., Xi,Y.-L., Wen,X.-L., Zhang,J.-Y. and Ma,Q.	Hydrobiologia 638 (1), 67-83 (2010)	NA	cytochrome c oxidase subunit I	NA	COI
					Brachionus_spp	Brachionus calyciflorus isolate NC2 cytochrome c oxidase subunit I (COI) gene, partial cds; mitochondrial.	Brachionus calyciflorus	308052235	GU232636	Genetic differentiation and phylogeographical structure of the Brachionus calyciflorus complex in eastern China	Xiang,X.L., Xi,Y.L., Wen,X.L., Zhang,G., Wang,J.X. and Hu,K.	Mol. Ecol. 20 (14), 3027-3044 (2011)	China: Nanchang	cytochrome c oxidase subunit I	NC2	COI
					Brachionus_spp	Brachionus rotundiformis mitochondrial partial COI gene for cytochrome oxidase subunit 1, isolate Adriatic2.	Brachionus rotundiformis	319992974	FR729686	Genome size evolution at the speciation level: The cryptic species complex Brachionus plicatilis (Rotifera)	Stelzer,C.P., Riss,S. and Stadler,P.	BMC Evol. Biol. 11 (1), 90 (2011)	Italy	cytochrome oxidase subunit 1	Adriatic2	COI
					Brachionus_spp	Brachionus sp. Austria mitochondrial partial COI gene for cytochrome oxidase subunit 1, isolate OHJ1.	Brachionus sp. Austria	319992988	FR729693	Genome size evolution at the speciation level: The cryptic species complex Brachionus plicatilis (Rotifera)	Stelzer,C.P., Riss,S. and Stadler,P.	BMC Evol. Biol. 11 (1), 90 (2011)	Austria:Obere Halbjochlacke, Burgenland	cytochrome oxidase subunit 1	OHJ1	COI
					Brachionus_spp	Brachionus sp. Manjavacas isolate 6HOS15 cytochrome oxidase subunit I (COI) gene, partial cds; mitochondrial.	Brachionus sp. Manjavacas	71082331	DQ089995	Persistent genetic signatures of colonization in Brachionus manjavacas rotifers in the Iberian Peninsula	Gomez,A., Montero-Pau,J., Lunt,D.H., Serra,M. and Campillo,S.	Mol. Ecol. 16 (15), 3228-3240 (2007)	NA	cytochrome oxidase subunit I	6HOS15	COI
					Brachionus_spp	Brachionus calyciflorus isolate AQ1 cytochrome c oxidase subunit I (COI) gene, partial cds; mitochondrial.	Brachionus calyciflorus	308052051	GU232544	Genetic differentiation and phylogeographical structure of the Brachionus calyciflorus complex in eastern China	Xiang,X.L., Xi,Y.L., Wen,X.L., Zhang,G., Wang,J.X. and Hu,K.	Mol. Ecol. 20 (14), 3027-3044 (2011)	China: Anqing	cytochrome c oxidase subunit I	AQ1	COI
					Brachionus_spp	Brachionus calyciflorus isolate A17 cytochrome c oxidase subunit I (COI) gene, partial cds; mitochondrial.	Brachionus calyciflorus	297186036	HM067948	Long term effects of coal ash pollution on genetic diversity: a case study on COI variation of Brachionus calyciflorus (Rotifera)	Zhang,G., Xue,Y. and Xi,Y.	Unpublished	NA	cytochrome c oxidase subunit I	A17	COI
					Brachionus_spp	Brachionus cf. urceolaris MEG-2012 voucher ECOCHZ-AG0677 cytochrome oxidase subunit 1 (COI) gene, partial cds; mitochondrial.	Brachionus cf. urceolaris MEG-2012	401879917	JX216526	DNA barcoding of freshwater Rotifera in Mexico: Evidence of cryptic speciation in common rotifers	Garcia-Morales,A.E. and Elias-Gutierrez,M.	Mol Ecol Resour (2013) In press	Mexico: Tabasco, Humedal cerca de Miguel Hidalgo,_x000D_	cytochrome oxidase subunit 1	NA	COI
					Brachionus_spp	Brachionus angularis voucher ECOCHZ-AG0522 cytochrome oxidase subunit 1 (COI) gene, partial cds; mitochondrial.	Brachionus angularis	401879867	JX216501	DNA barcoding of freshwater Rotifera in Mexico: Evidence of cryptic speciation in common rotifers	Garcia-Morales,A.E. and Elias-Gutierrez,M.	Mol Ecol Resour (2013) In press	Mexico: Veracruz, Los Tuxtlas, Apompal lagoon	cytochrome oxidase subunit 1	NA	COI
					Brachionus_spp	Brachionus bidentatus voucher ECOCHZ-AG0661 cytochrome oxidase subunit 1 (COI) gene, partial cds; mitochondrial.	Brachionus bidentatus	401879883	JX216509	DNA barcoding of freshwater Rotifera in Mexico: Evidence of cryptic speciation in common rotifers	Garcia-Morales,A.E. and Elias-Gutierrez,M.	Mol Ecol Resour (2013) In press	Mexico: Tabasco, Laguna Vernet 2a seccion,_x000D_	cytochrome oxidase subunit 1	NA	COI
					Brachionus_spp	Brachionus calyciflorus AEG1 voucher ECOCHZ-AG0637 cytochrome oxidase subunit 1 (COI) gene, partial cds; mitochondrial.	Brachionus calyciflorus AEG1	401879905	JX216520	DNA barcoding of freshwater Rotifera in Mexico: Evidence of cryptic speciation in common rotifers	Garcia-Morales,A.E. and Elias-Gutierrez,M.	Mol Ecol Resour (2013) In press	Mexico: Tabasco, Laguna Vernet 2a seccion,_x000D_	cytochrome oxidase subunit 1	NA	COI
					Brachionus_spp	Brachionus quadridentatus brevispinus AEG1 voucher ECOCHZ-AG0662 cytochrome oxidase subunit 1 (COI) gene, partial cds; mitochondrial.	Brachionus quadridentatus brevispinus AEG1	401879995	JX216565	DNA barcoding of freshwater Rotifera in Mexico: Evidence of cryptic speciation in common rotifers	Garcia-Morales,A.E. and Elias-Gutierrez,M.	Mol Ecol Resour (2013) In press	Mexico: Tabasco, Laguna Vernet 2a seccion,_x000D_	cytochrome oxidase subunit 1	NA	COI
					Brachionus_spp	Brachionus plicatilis isolate 6TUR2 cytochrome oxidase subunit I (COI) gene, partial cds; mitochondrial gene for mitochondrial product.	Brachionus plicatilis	9828193	AF266853	Phylogeography and regional endemism of a passively dispersing zooplankter: mitochondrial DNA variation in rotifer resting egg banks	Gomez,A., Carvalho,G.R. and Lunt,D.H.	Proc. R. Soc. Lond., B, Biol. Sci. 267 (1458), 2189-2197 (2000)	NA	cytochrome oxidase subunit I	6TUR2	COI
					Brachionus_spp	Brachionus plicatilis isolate grandcayman10 cytochrome oxidase subunit I (COI) gene, partial cds; mitochondrial.	Brachionus plicatilis	56462708	AY785203	An analysis of species boundaries and biogeographic patterns in a cryptic species complex: the rotifer--Brachionus plicatilis	Suatoni,E., Vicario,S., Rice,S., Snell,T. and Caccone,A.	Mol. Phylogenet. Evol. 41 (1), 86-98 (2006)	NA	cytochrome oxidase subunit I	grandcayman10	COI
					Brachionus_spp	Brachionus sp. Almenara cytochrome oxidase subunit I (COI) gene, partial cds; mitochondrial.	Brachionus sp. Almenara	21322062	AF387262	Speciation in ancient cryptic species complexes: evidence from the molecular phylogeny of Brachionus plicatilis (Rotifera)	Gomez,A., Serra,M., Carvalho,G.R. and Lunt,D.H.	Evolution 56 (7), 1431-1444 (2002)	NA	cytochrome oxidase subunit I	California1	COI
					Brachionus_spp	Brachionus calyciflorus voucher AHNU-Rotifer-G2 cytochrome c oxidase subunit I (COI) gene, partial cds; mitochondrial.	Brachionus calyciflorus	226439529	FJ826907	Spatial patterns of genetic differentiation in Brachionus calyciflorus species complex collected from East China in summer	Xiang,X.-L., Xi,Y.-L., Wen,X.-L., Zhang,J.-Y. and Ma,Q.	Hydrobiologia 638 (1), 67-83 (2010)	NA	cytochrome c oxidase subunit I	NA	COI
					Brachionus_spp	Brachionus calyciflorus voucher AHNU-Rotifer-D6 cytochrome c oxidase subunit I (COI) gene, partial cds; mitochondrial.	Brachionus calyciflorus	226439669	FJ826977	Spatial patterns of genetic differentiation in Brachionus calyciflorus species complex collected from East China in summer	Xiang,X.-L., Xi,Y.-L., Wen,X.-L., Zhang,J.-Y. and Ma,Q.	Hydrobiologia 638 (1), 67-83 (2010)	NA	cytochrome c oxidase subunit I	NA	COI
					Brachionus_spp	Brachionus calyciflorus isolate TJ1 cytochrome c oxidase subunit I (COI) gene, partial cds; mitochondrial.	Brachionus calyciflorus	308052291	GU232664	Genetic differentiation and phylogeographical structure of the Brachionus calyciflorus complex in eastern China	Xiang,X.L., Xi,Y.L., Wen,X.L., Zhang,G., Wang,J.X. and Hu,K.	Mol. Ecol. 20 (14), 3027-3044 (2011)	China: Tianjin	cytochrome c oxidase subunit I	TJ1	COI
					Brachionus_spp	Brachionus rotundiformis isolate USGET003 cytochrome c oxidase subunit I (coxI) gene, partial cds; mitochondrial.	Brachionus rotundiformis	400179446	JX239163	The mate recognition protein gene mediates reproductive isolation and speciation in the Brachionus plicatilis cryptic species complex	Gribble,K.E. and Mark Welch,D.B.	BMC Evol. Biol. 12 (1), 134 (2012)	NA	cytochrome c oxidase subunit I	USGET003	coxI
					Brachionus_spp	Brachionus plicatilis isolate austria6 cytochrome oxidase subunit I (COI) gene, partial cds; mitochondrial.	Brachionus plicatilis	56462704	AY785201	An analysis of species boundaries and biogeographic patterns in a cryptic species complex: the rotifer--Brachionus plicatilis	Suatoni,E., Vicario,S., Rice,S., Snell,T. and Caccone,A.	Mol. Phylogenet. Evol. 41 (1), 86-98 (2006)	NA	cytochrome oxidase subunit I	austria6	COI
					Brachionus_spp	Brachionus sp. Manjavacas isolate 6HOS25 cytochrome oxidase subunit I (COI) gene, partial cds; mitochondrial.	Brachionus sp. Manjavacas	71082333	DQ089996	Persistent genetic signatures of colonization in Brachionus manjavacas rotifers in the Iberian Peninsula	Gomez,A., Montero-Pau,J., Lunt,D.H., Serra,M. and Campillo,S.	Mol. Ecol. 16 (15), 3228-3240 (2007)	NA	cytochrome oxidase subunit I	6HOS25	COI
					Brachionus_spp	Brachionus calyciflorus isolate AQ15 cytochrome c oxidase subunit I (COI) gene, partial cds; mitochondrial.	Brachionus calyciflorus	308052063	GU232550	Genetic differentiation and phylogeographical structure of the Brachionus calyciflorus complex in eastern China	Xiang,X.L., Xi,Y.L., Wen,X.L., Zhang,G., Wang,J.X. and Hu,K.	Mol. Ecol. 20 (14), 3027-3044 (2011)	China: Anqing	cytochrome c oxidase subunit I	AQ15	COI
					Brachionus_spp	Brachionus calyciflorus isolate A20 cytochrome c oxidase subunit I (COI) gene, partial cds; mitochondrial.	Brachionus calyciflorus	297186038	HM067949	Long term effects of coal ash pollution on genetic diversity: a case study on COI variation of Brachionus calyciflorus (Rotifera)	Zhang,G., Xue,Y. and Xi,Y.	Unpublished	NA	cytochrome c oxidase subunit I	A20	COI
					Brachionus_spp	Brachionus cf. urceolaris MEG-2012 voucher ECOCHZ-AG0682 cytochrome oxidase subunit 1 (COI) gene, partial cds; mitochondrial.	Brachionus cf. urceolaris MEG-2012	401879921	JX216528	DNA barcoding of freshwater Rotifera in Mexico: Evidence of cryptic speciation in common rotifers	Garcia-Morales,A.E. and Elias-Gutierrez,M.	Mol Ecol Resour (2013) In press	Mexico: Tabasco, Humedal cerca de Miguel Hidalgo,_x000D_	cytochrome oxidase subunit 1	NA	COI
					Brachionus_spp	Brachionus angularis voucher ECOCHZ-AG0524 cytochrome oxidase subunit 1 (COI) gene, partial cds; mitochondrial.	Brachionus angularis	401879871	JX216503	DNA barcoding of freshwater Rotifera in Mexico: Evidence of cryptic speciation in common rotifers	Garcia-Morales,A.E. and Elias-Gutierrez,M.	Mol Ecol Resour (2013) In press	Mexico: Veracruz, Los Tuxtlas, Apompal lagoon	cytochrome oxidase subunit 1	NA	COI
					Brachionus_spp	Brachionus bidentatus voucher ECOCHZ-AG0659 cytochrome oxidase subunit 1 (COI) gene, partial cds; mitochondrial.	Brachionus bidentatus	401879885	JX216510	DNA barcoding of freshwater Rotifera in Mexico: Evidence of cryptic speciation in common rotifers	Garcia-Morales,A.E. and Elias-Gutierrez,M.	Mol Ecol Resour (2013) In press	Mexico: Tabasco, Laguna Vernet 2a seccion,_x000D_	cytochrome oxidase subunit 1	NA	COI
					Brachionus_spp	Brachionus calyciflorus AEG1 voucher ECOCHZ-AG0638 cytochrome oxidase subunit 1 (COI) gene, partial cds; mitochondrial.	Brachionus calyciflorus AEG1	401879907	JX216521	DNA barcoding of freshwater Rotifera in Mexico: Evidence of cryptic speciation in common rotifers	Garcia-Morales,A.E. and Elias-Gutierrez,M.	Mol Ecol Resour (2013) In press	Mexico: Tabasco, Laguna Vernet 2a seccion,_x000D_	cytochrome oxidase subunit 1	NA	COI
					Brachionus_spp	Brachionus quadridentatus brevispinus AEG1 voucher ECOCHZ-AG0663 cytochrome oxidase subunit 1 (COI) gene, partial cds; mitochondrial.	Brachionus quadridentatus brevispinus AEG1	401879999	JX216567	DNA barcoding of freshwater Rotifera in Mexico: Evidence of cryptic speciation in common rotifers	Garcia-Morales,A.E. and Elias-Gutierrez,M.	Mol Ecol Resour (2013) In press	Mexico: Tabasco, Laguna Vernet 2a seccion,_x000D_	cytochrome oxidase subunit 1	NA	COI
					Brachionus_spp	Brachionus plicatilis isolate 6TUR4 cytochrome oxidase subunit I (COI) gene, partial cds; mitochondrial gene for mitochondrial product.	Brachionus plicatilis	9828195	AF266854	Phylogeography and regional endemism of a passively dispersing zooplankter: mitochondrial DNA variation in rotifer resting egg banks	Gomez,A., Carvalho,G.R. and Lunt,D.H.	Proc. R. Soc. Lond., B, Biol. Sci. 267 (1458), 2189-2197 (2000)	NA	cytochrome oxidase subunit I	6TUR4	COI
					Brachionus_spp	Brachionus plicatilis isolate grandcayman11 cytochrome oxidase subunit I (COI) gene, partial cds; mitochondrial.	Brachionus plicatilis	56462710	AY785204	An analysis of species boundaries and biogeographic patterns in a cryptic species complex: the rotifer--Brachionus plicatilis	Suatoni,E., Vicario,S., Rice,S., Snell,T. and Caccone,A.	Mol. Phylogenet. Evol. 41 (1), 86-98 (2006)	NA	cytochrome oxidase subunit I	grandcayman11	COI
					Brachionus_spp	Brachionus sp. Almenara cytochrome oxidase subunit I (COI) gene, partial cds; mitochondrial.	Brachionus sp. Almenara	21322064	AF387263	Speciation in ancient cryptic species complexes: evidence from the molecular phylogeny of Brachionus plicatilis (Rotifera)	Gomez,A., Serra,M., Carvalho,G.R. and Lunt,D.H.	Evolution 56 (7), 1431-1444 (2002)	NA	cytochrome oxidase subunit I	California2	COI
					Brachionus_spp	Brachionus calyciflorus voucher AHNU-Rotifer-G4 cytochrome c oxidase subunit I (COI) gene, partial cds; mitochondrial.	Brachionus calyciflorus	226439531	FJ826908	Spatial patterns of genetic differentiation in Brachionus calyciflorus species complex collected from East China in summer	Xiang,X.-L., Xi,Y.-L., Wen,X.-L., Zhang,J.-Y. and Ma,Q.	Hydrobiologia 638 (1), 67-83 (2010)	NA	cytochrome c oxidase subunit I	NA	COI
					Brachionus_spp	Brachionus calyciflorus voucher AHNU-Rotifer-D8 cytochrome c oxidase subunit I (COI) gene, partial cds; mitochondrial.	Brachionus calyciflorus	226439671	FJ826978	Spatial patterns of genetic differentiation in Brachionus calyciflorus species complex collected from East China in summer	Xiang,X.-L., Xi,Y.-L., Wen,X.-L., Zhang,J.-Y. and Ma,Q.	Hydrobiologia 638 (1), 67-83 (2010)	NA	cytochrome c oxidase subunit I	NA	COI
					Brachionus_spp	Brachionus calyciflorus isolate TJ15 cytochrome c oxidase subunit I (COI) gene, partial cds; mitochondrial.	Brachionus calyciflorus	308052303	GU232670	Genetic differentiation and phylogeographical structure of the Brachionus calyciflorus complex in eastern China	Xiang,X.L., Xi,Y.L., Wen,X.L., Zhang,G., Wang,J.X. and Hu,K.	Mol. Ecol. 20 (14), 3027-3044 (2011)	China: Tianjin	cytochrome c oxidase subunit I	TJ15	COI
					Brachionus_spp	Brachionus rotundiformis isolate adriatic1 cytochrome oxidase subunit I (COI) gene, partial cds; mitochondrial.	Brachionus rotundiformis	56462748	AY785223	An analysis of species boundaries and biogeographic patterns in a cryptic species complex: the rotifer--Brachionus plicatilis	Suatoni,E., Vicario,S., Rice,S., Snell,T. and Caccone,A.	Mol. Phylogenet. Evol. 41 (1), 86-98 (2006)	NA	cytochrome oxidase subunit I	adriatic1	COI
					Brachionus_spp	Brachionus plicatilis isolate austria9 cytochrome oxidase subunit I (COI) gene, partial cds; mitochondrial.	Brachionus plicatilis	56462706	AY785202	An analysis of species boundaries and biogeographic patterns in a cryptic species complex: the rotifer--Brachionus plicatilis	Suatoni,E., Vicario,S., Rice,S., Snell,T. and Caccone,A.	Mol. Phylogenet. Evol. 41 (1), 86-98 (2006)	NA	cytochrome oxidase subunit I	austria9	COI
					Brachionus_spp	Brachionus sp. Manjavacas isolate 6HOS27 cytochrome oxidase subunit I (COI) gene, partial cds; mitochondrial.	Brachionus sp. Manjavacas	71082335	DQ089997	Persistent genetic signatures of colonization in Brachionus manjavacas rotifers in the Iberian Peninsula	Gomez,A., Montero-Pau,J., Lunt,D.H., Serra,M. and Campillo,S.	Mol. Ecol. 16 (15), 3228-3240 (2007)	NA	cytochrome oxidase subunit I	6HOS27	COI
					Brachionus_spp	Brachionus calyciflorus isolate AQ20 cytochrome c oxidase subunit I (COI) gene, partial cds; mitochondrial.	Brachionus calyciflorus	308052075	GU232556	Genetic differentiation and phylogeographical structure of the Brachionus calyciflorus complex in eastern China	Xiang,X.L., Xi,Y.L., Wen,X.L., Zhang,G., Wang,J.X. and Hu,K.	Mol. Ecol. 20 (14), 3027-3044 (2011)	China: Anqing	cytochrome c oxidase subunit I	AQ20	COI
					Brachionus_spp	Brachionus calyciflorus isolate A34 cytochrome c oxidase subunit I (COI) gene, partial cds; mitochondrial.	Brachionus calyciflorus	297186040	HM067950	Long term effects of coal ash pollution on genetic diversity: a case study on COI variation of Brachionus calyciflorus (Rotifera)	Zhang,G., Xue,Y. and Xi,Y.	Unpublished	NA	cytochrome c oxidase subunit I	A34	COI
					Brachionus_spp	Brachionus cf. urceolaris MEG-2012 voucher ECOCHZ-AG0681 cytochrome oxidase subunit 1 (COI) gene, partial cds; mitochondrial.	Brachionus cf. urceolaris MEG-2012	401879919	JX216527	DNA barcoding of freshwater Rotifera in Mexico: Evidence of cryptic speciation in common rotifers	Garcia-Morales,A.E. and Elias-Gutierrez,M.	Mol Ecol Resour (2013) In press	Mexico: Tabasco, Humedal cerca de Miguel Hidalgo,_x000D_	cytochrome oxidase subunit 1	NA	COI
					Brachionus_spp	Brachionus angularis voucher ECOCHZ-AG0525 cytochrome oxidase subunit 1 (COI) gene, partial cds; mitochondrial.	Brachionus angularis	401879873	JX216504	DNA barcoding of freshwater Rotifera in Mexico: Evidence of cryptic speciation in common rotifers	Garcia-Morales,A.E. and Elias-Gutierrez,M.	Mol Ecol Resour (2013) In press	Mexico: Veracruz, Los Tuxtlas, Apompal lagoon	cytochrome oxidase subunit 1	NA	COI
					Brachionus_spp	Brachionus bidentatus voucher ECOCHZ-AG0657 cytochrome oxidase subunit 1 (COI) gene, partial cds; mitochondrial.	Brachionus bidentatus	401879889	JX216512	DNA barcoding of freshwater Rotifera in Mexico: Evidence of cryptic speciation in common rotifers	Garcia-Morales,A.E. and Elias-Gutierrez,M.	Mol Ecol Resour (2013) In press	Mexico: Tabasco, Laguna Vernet 2a seccion,_x000D_	cytochrome oxidase subunit 1	NA	COI
					Brachionus_spp	Brachionus calyciflorus AEG1 voucher ECOCHZ-AG0639 cytochrome oxidase subunit 1 (COI) gene, partial cds; mitochondrial.	Brachionus calyciflorus AEG1	401879911	JX216523	DNA barcoding of freshwater Rotifera in Mexico: Evidence of cryptic speciation in common rotifers	Garcia-Morales,A.E. and Elias-Gutierrez,M.	Mol Ecol Resour (2013) In press	Mexico: Tabasco, Laguna Vernet 2a seccion,_x000D_	cytochrome oxidase subunit 1	NA	COI
					Brachionus_spp	Brachionus quadridentatus brevispinus AEG1 voucher ECOCHZ-AG0665 cytochrome oxidase subunit 1 (COI) gene, partial cds; mitochondrial.	Brachionus quadridentatus brevispinus AEG1	401880009	JX216572	DNA barcoding of freshwater Rotifera in Mexico: Evidence of cryptic speciation in common rotifers	Garcia-Morales,A.E. and Elias-Gutierrez,M.	Mol Ecol Resour (2013) In press	Mexico: Tabasco, Laguna Vernet 2a seccion,_x000D_	cytochrome oxidase subunit 1	NA	COI
					Brachionus_spp	Brachionus plicatilis isolate 6TUR7 cytochrome oxidase subunit I (COI) gene, partial cds; mitochondrial gene for mitochondrial product.	Brachionus plicatilis	9828197	AF266855	Phylogeography and regional endemism of a passively dispersing zooplankter: mitochondrial DNA variation in rotifer resting egg banks	Gomez,A., Carvalho,G.R. and Lunt,D.H.	Proc. R. Soc. Lond., B, Biol. Sci. 267 (1458), 2189-2197 (2000)	NA	cytochrome oxidase subunit I	6TUR7	COI
					Brachionus_spp	Brachionus sp. Cayman cytochrome oxidase subunit I (COI) gene, partial cds; mitochondrial.	Brachionus sp. Cayman	21322106	AF387284	Speciation in ancient cryptic species complexes: evidence from the molecular phylogeny of Brachionus plicatilis (Rotifera)	Gomez,A., Serra,M., Carvalho,G.R. and Lunt,D.H.	Evolution 56 (7), 1431-1444 (2002)	NA	cytochrome oxidase subunit I	Cayman1	COI
					Brachionus_spp	Brachionus sp. Almenara cytochrome oxidase subunit I (COI) gene, partial cds; mitochondrial.	Brachionus sp. Almenara	21322066	AF387264	Speciation in ancient cryptic species complexes: evidence from the molecular phylogeny of Brachionus plicatilis (Rotifera)	Gomez,A., Serra,M., Carvalho,G.R. and Lunt,D.H.	Evolution 56 (7), 1431-1444 (2002)	NA	cytochrome oxidase subunit I	California3	COI
					Brachionus_spp	Brachionus calyciflorus voucher AHNU-Rotifer-G11 cytochrome c oxidase subunit I (COI) gene, partial cds; mitochondrial.	Brachionus calyciflorus	226439533	FJ826909	Spatial patterns of genetic differentiation in Brachionus calyciflorus species complex collected from East China in summer	Xiang,X.-L., Xi,Y.-L., Wen,X.-L., Zhang,J.-Y. and Ma,Q.	Hydrobiologia 638 (1), 67-83 (2010)	NA	cytochrome c oxidase subunit I	NA	COI
					Brachionus_spp	Brachionus calyciflorus voucher AHNU-Rotifer-D7 cytochrome c oxidase subunit I (COI) gene, partial cds; mitochondrial.	Brachionus calyciflorus	226439673	FJ826979	Spatial patterns of genetic differentiation in Brachionus calyciflorus species complex collected from East China in summer	Xiang,X.-L., Xi,Y.-L., Wen,X.-L., Zhang,J.-Y. and Ma,Q.	Hydrobiologia 638 (1), 67-83 (2010)	NA	cytochrome c oxidase subunit I	NA	COI
					Brachionus_spp	Brachionus calyciflorus isolate G17/3 cytochrome oxidase subunit I (COI) gene, partial cds; mitochondrial.	Brachionus calyciflorus	300791427	GQ466415	Use of DNA barcoding to detect invertebrate invasive species from diapausing eggs	Briski,E., Cristescu,M.E., Bailey,S.A. and MacIsaac,H.J.	Biol. Invasions 13 (6), 1325-1340 (2011)	NA	cytochrome oxidase subunit I	G17/3	COI
					Brachionus_spp	Brachionus rotundiformis isolate adriatic2 cytochrome oxidase subunit I (COI) gene, partial cds; mitochondrial.	Brachionus rotundiformis	56462750	AY785224	An analysis of species boundaries and biogeographic patterns in a cryptic species complex: the rotifer--Brachionus plicatilis	Suatoni,E., Vicario,S., Rice,S., Snell,T. and Caccone,A.	Mol. Phylogenet. Evol. 41 (1), 86-98 (2006)	NA	cytochrome oxidase subunit I	adriatic2	COI
					Brachionus_spp	Brachionus sp. Austria cytochrome oxidase subunit I (COI) gene, partial cds; mitochondrial.	Brachionus sp. Austria	21322034	AF387248	Speciation in ancient cryptic species complexes: evidence from the molecular phylogeny of Brachionus plicatilis (Rotifera)	Gomez,A., Serra,M., Carvalho,G.R. and Lunt,D.H.	Evolution 56 (7), 1431-1444 (2002)	NA	cytochrome oxidase subunit I	AustriaL	COI
					Brachionus_spp	Brachionus sp. Manjavacas isolate 3TIRS14 cytochrome oxidase subunit I (COI) gene, partial cds; mitochondrial.	Brachionus sp. Manjavacas	71082337	DQ089998	Persistent genetic signatures of colonization in Brachionus manjavacas rotifers in the Iberian Peninsula	Gomez,A., Montero-Pau,J., Lunt,D.H., Serra,M. and Campillo,S.	Mol. Ecol. 16 (15), 3228-3240 (2007)	NA	cytochrome oxidase subunit I	3TIRS14	COI
					Brachionus_spp	Brachionus calyciflorus isolate NC5 cytochrome c oxidase subunit I (COI) gene, partial cds; mitochondrial.	Brachionus calyciflorus	308052241	GU232639	Genetic differentiation and phylogeographical structure of the Brachionus calyciflorus complex in eastern China	Xiang,X.L., Xi,Y.L., Wen,X.L., Zhang,G., Wang,J.X. and Hu,K.	Mol. Ecol. 20 (14), 3027-3044 (2011)	China: Nanchang	cytochrome c oxidase subunit I	NC5	COI
					Brachionus_spp	Brachionus calyciflorus isolate A32 cytochrome c oxidase subunit I (COI) gene, partial cds; mitochondrial.	Brachionus calyciflorus	297186046	HM067953	Long term effects of coal ash pollution on genetic diversity: a case study on COI variation of Brachionus calyciflorus (Rotifera)	Zhang,G., Xue,Y. and Xi,Y.	Unpublished	NA	cytochrome c oxidase subunit I	A32	COI
					Brachionus_spp	Brachionus cf. urceolaris MEG-2012 voucher ECOCHZ-AG0678 cytochrome oxidase subunit 1 (COI) gene, partial cds; mitochondrial.	Brachionus cf. urceolaris MEG-2012	401879915	JX216525	DNA barcoding of freshwater Rotifera in Mexico: Evidence of cryptic speciation in common rotifers	Garcia-Morales,A.E. and Elias-Gutierrez,M.	Mol Ecol Resour (2013) In press	Mexico: Tabasco, Humedal cerca de Miguel Hidalgo,_x000D_	cytochrome oxidase subunit 1	NA	COI
					Brachionus_spp	Brachionus angularis voucher ECOCHZ-AG0379 cytochrome oxidase subunit 1 (COI) gene, partial cds; mitochondrial.	Brachionus angularis	401879875	JX216505	DNA barcoding of freshwater Rotifera in Mexico: Evidence of cryptic speciation in common rotifers	Garcia-Morales,A.E. and Elias-Gutierrez,M.	Mol Ecol Resour (2013) In press	Mexico: Veracruz, Los Tuxtlas, Apompal lagoon	cytochrome oxidase subunit 1	NA	COI
					Brachionus_spp	Brachionus bidentatus voucher ECOCHZ-AG0660 cytochrome oxidase subunit 1 (COI) gene, partial cds; mitochondrial.	Brachionus bidentatus	401879891	JX216513	DNA barcoding of freshwater Rotifera in Mexico: Evidence of cryptic speciation in common rotifers	Garcia-Morales,A.E. and Elias-Gutierrez,M.	Mol Ecol Resour (2013) In press	Mexico: Tabasco, Laguna Vernet 2a seccion,_x000D_	cytochrome oxidase subunit 1	NA	COI
					Brachionus_spp	Brachionus calyciflorus AEG1 voucher ECOCHZ-AG0636 cytochrome oxidase subunit 1 (COI) gene, partial cds; mitochondrial.	Brachionus calyciflorus AEG1	401879909	JX216522	DNA barcoding of freshwater Rotifera in Mexico: Evidence of cryptic speciation in common rotifers	Garcia-Morales,A.E. and Elias-Gutierrez,M.	Mol Ecol Resour (2013) In press	Mexico: Tabasco, Laguna Vernet 2a seccion,_x000D_	cytochrome oxidase subunit 1	NA	COI
					Brachionus_spp	Brachionus quadridentatus brevispinus AEG1 voucher ECOCHZ-AG0666 cytochrome oxidase subunit 1 (COI) gene, partial cds; mitochondrial.	Brachionus quadridentatus brevispinus AEG1	401880005	JX216570	DNA barcoding of freshwater Rotifera in Mexico: Evidence of cryptic speciation in common rotifers	Garcia-Morales,A.E. and Elias-Gutierrez,M.	Mol Ecol Resour (2013) In press	Mexico: Tabasco, Laguna Vernet 2a seccion,_x000D_	cytochrome oxidase subunit 1	NA	COI
					Brachionus_spp	Brachionus plicatilis isolate 6TUR1 cytochrome oxidase subunit I (COI) gene, partial cds; mitochondrial gene for mitochondrial product.	Brachionus plicatilis	9828205	AF266859	Phylogeography and regional endemism of a passively dispersing zooplankter: mitochondrial DNA variation in rotifer resting egg banks	Gomez,A., Carvalho,G.R. and Lunt,D.H.	Proc. R. Soc. Lond., B, Biol. Sci. 267 (1458), 2189-2197 (2000)	NA	cytochrome oxidase subunit I	6TUR1	COI
					Brachionus_spp	Brachionus sp. Cayman cytochrome oxidase subunit I (COI) gene, partial cds; mitochondrial.	Brachionus sp. Cayman	21322108	AF387285	Speciation in ancient cryptic species complexes: evidence from the molecular phylogeny of Brachionus plicatilis (Rotifera)	Gomez,A., Serra,M., Carvalho,G.R. and Lunt,D.H.	Evolution 56 (7), 1431-1444 (2002)	NA	cytochrome oxidase subunit I	Cayman3	COI
					Brachionus_spp	Brachionus sp. Almenara cytochrome oxidase subunit I (COI) gene, partial cds; mitochondrial.	Brachionus sp. Almenara	21322072	AF387267	Speciation in ancient cryptic species complexes: evidence from the molecular phylogeny of Brachionus plicatilis (Rotifera)	Gomez,A., Serra,M., Carvalho,G.R. and Lunt,D.H.	Evolution 56 (7), 1431-1444 (2002)	NA	cytochrome oxidase subunit I	Nevada5	COI
					Brachionus_spp	Brachionus calyciflorus isolate GZ1 cytochrome c oxidase subunit I (COI) gene, partial cds; mitochondrial.	Brachionus calyciflorus	308052135	GU232586	Genetic differentiation and phylogeographical structure of the Brachionus calyciflorus complex in eastern China	Xiang,X.L., Xi,Y.L., Wen,X.L., Zhang,G., Wang,J.X. and Hu,K.	Mol. Ecol. 20 (14), 3027-3044 (2011)	China: Guangzhou	cytochrome c oxidase subunit I	GZ1	COI
					Brachionus_spp	Brachionus plicatilis strain L cytochrome c oxidase subunit I gene, partial cds; mitochondrial.	Brachionus plicatilis	37788250	AY218090	Investigations into the phylogenetic position of Micrognathozoa using four molecular loci	Giribet,G., Sorensen,M.V., Funch,P., Kristensen,R.M. and Sterrer,W.	Cladistics 20, 1-13 (2004)	NA	cytochrome c oxidase subunit I	NA	NA
					Brachionus_spp	Brachionus plicatilis group sp. MEG-2012 voucher ECOCHZ-AG0407 cytochrome oxidase subunit 1 (COI) gene, partial cds; mitochondrial.	Brachionus plicatilis group sp. MEG-2012	401879969	JX216552	DNA barcoding of freshwater Rotifera in Mexico: Evidence of cryptic speciation in common rotifers	Garcia-Morales,A.E. and Elias-Gutierrez,M.	Mol Ecol Resour (2013) In press	Mexico: Veracruz, Los Tuxtlas, Poza de los_x000D_	cytochrome oxidase subunit 1	NA	COI
					Brachionus_spp	Brachionus sp. 'Persia' isolate Esk cytochrome c oxidase subunit I (COI) gene, partial cds; mitochondrial.	Brachionus sp. 'Persia'	478437232	JX293039	Faunistic survey of inland saltwater Brachionus (Rotifera: Monogononta) in Iran integrating morphological taxonomy, morphometrics and DNA taxonomy	Malekzadeh Viayeh,R.	Unpublished	Iran	cytochrome c oxidase subunit I	Esk	COI
					Brachionus_spp	Brachionus sp. Manjavacas isolate 3LON6 cytochrome oxidase subunit I (COI) gene, partial cds; mitochondrial.	Brachionus sp. Manjavacas	71082061	DQ089860	Persistent genetic signatures of colonization in Brachionus manjavacas rotifers in the Iberian Peninsula	Gomez,A., Montero-Pau,J., Lunt,D.H., Serra,M. and Campillo,S.	Mol. Ecol. 16 (15), 3228-3240 (2007)	NA	cytochrome oxidase subunit I	3LON6	COI
					Brachionus_spp	Brachionus plicatilis isolate seosan cytochrome oxidase subunit I (COI) gene, partial cds; mitochondrial.	Brachionus plicatilis	301602418	GU987064	Direct Submission	Lee,J.-S.	Submitted (10-MAR-2010) Chemistry, Hanyang University, 17 Haengdang-dong, Seongdong-gu, Seoul 133791, South Korea	NA	cytochrome oxidase subunit I	seosan	COI
					Brachionus_spp	Brachionus calyciflorus isolate DZ1 cytochrome c oxidase subunit I (COI) gene, partial cds; mitochondrial.	Brachionus calyciflorus	308052091	GU232564	Genetic differentiation and phylogeographical structure of the Brachionus calyciflorus complex in eastern China	Xiang,X.L., Xi,Y.L., Wen,X.L., Zhang,G., Wang,J.X. and Hu,K.	Mol. Ecol. 20 (14), 3027-3044 (2011)	China: Dezhou	cytochrome c oxidase subunit I	DZ1	COI
					Brachionus_spp	Brachionus calyciflorus isolate NC11 cytochrome c oxidase subunit I (COI) gene, partial cds; mitochondrial.	Brachionus calyciflorus	308052219	GU232628	Genetic differentiation and phylogeographical structure of the Brachionus calyciflorus complex in eastern China	Xiang,X.L., Xi,Y.L., Wen,X.L., Zhang,G., Wang,J.X. and Hu,K.	Mol. Ecol. 20 (14), 3027-3044 (2011)	China: Nanchang	cytochrome c oxidase subunit I	NC11	COI
					Brachionus_spp	Brachionus havanaensis voucher ECOCHZ-AG0428 cytochrome oxidase subunit 1 (COI) gene, partial cds; mitochondrial.	Brachionus havanaensis	401879955	JX216545	DNA barcoding of freshwater Rotifera in Mexico: Evidence of cryptic speciation in common rotifers	Garcia-Morales,A.E. and Elias-Gutierrez,M.	Mol Ecol Resour (2013) In press	Mexico: Quintana Roo, Ecological Park lagoon,_x000D_	cytochrome oxidase subunit 1	NA	COI
					Brachionus_spp	Brachionus variabilis voucher ECOCHZ-AG0810 cytochrome oxidase subunit 1 (COI) gene, partial cds; mitochondrial.	Brachionus variabilis	401880041	JX216588	DNA barcoding of freshwater Rotifera in Mexico: Evidence of cryptic speciation in common rotifers	Garcia-Morales,A.E. and Elias-Gutierrez,M.	Mol Ecol Resour (2013) In press	Mexico: Mexico State, Presa Ignacio Ramirez,_x000D_	cytochrome oxidase subunit 1	NA	COI
					Brachionus_spp	Brachionus calyciflorus voucher ECOCHZ-AG0606 cytochrome oxidase subunit 1 (COI) gene, partial cds; mitochondrial.	Brachionus calyciflorus	401879895	JX216515	DNA barcoding of freshwater Rotifera in Mexico: Evidence of cryptic speciation in common rotifers	Garcia-Morales,A.E. and Elias-Gutierrez,M.	Mol Ecol Resour (2013) In press	Mexico: Mexico State, Presa Danxho	cytochrome oxidase subunit 1	NA	COI
					Brachionus_spp	Brachionus quadridentatus brevispinus voucher ECOCHZ-AG0390 cytochrome oxidase subunit 1 (COI) gene, partial cds; mitochondrial.	Brachionus quadridentatus brevispinus	401879983	JX216559	DNA barcoding of freshwater Rotifera in Mexico: Evidence of cryptic speciation in common rotifers	Garcia-Morales,A.E. and Elias-Gutierrez,M.	Mol Ecol Resour (2013) In press	Mexico: Veracruz, Los Tuxtlas, Escondida lagoon	cytochrome oxidase subunit 1	NA	COI
					Brachionus_spp	Brachionus quadridentatus cluniorbicularis voucher ECOCHZ-AG0513 cytochrome oxidase subunit 1 (COI) gene, partial cds; mitochondrial.	Brachionus quadridentatus cluniorbicularis	401880015	JX216575	DNA barcoding of freshwater Rotifera in Mexico: Evidence of cryptic speciation in common rotifers	Garcia-Morales,A.E. and Elias-Gutierrez,M.	Mol Ecol Resour (2013) In press	Mexico: Baja California Sur, El Rosario I,_x000D_	cytochrome oxidase subunit 1	NA	COI
					Brachionus_spp	Brachionus quadridentatus cluniorbicularis AEG1 voucher ECOCHZ-AG0689 cytochrome oxidase subunit 1 (COI) gene, partial cds; mitochondrial.	Brachionus quadridentatus cluniorbicularis AEG1	401880025	JX216580	DNA barcoding of freshwater Rotifera in Mexico: Evidence of cryptic speciation in common rotifers	Garcia-Morales,A.E. and Elias-Gutierrez,M.	Mol Ecol Resour (2013) In press	Mexico: Campeche, Charco 1 carr._x000D_	cytochrome oxidase subunit 1	NA	COI
					Brachionus_spp	Brachionus plicatilis isolate 6TOSL4 cytochrome oxidase subunit I (COI) gene, partial cds; mitochondrial gene for mitochondrial product.	Brachionus plicatilis	9828207	AF266860	Phylogeography and regional endemism of a passively dispersing zooplankter: mitochondrial DNA variation in rotifer resting egg banks	Gomez,A., Carvalho,G.R. and Lunt,D.H.	Proc. R. Soc. Lond., B, Biol. Sci. 267 (1458), 2189-2197 (2000)	NA	cytochrome oxidase subunit I	6TOSL4	COI
					Brachionus_spp	Brachionus plicatilis strain 1 cytochrome oxidase subunit I (COI) gene, partial cds; mitochondrial gene for mitochondrial product.	Brachionus plicatilis	30269096	AF499054	Evolution of Rotifers in Saline and Subsaline Lakes: A Molecular Phylogenetic Approach	Derry,A.M., Hebert,P.D.N. and Prepas,E.E.	Limnol. Oceanogr. 48 (2), 675-685 (2003)	NA	cytochrome oxidase subunit I	NA	COI
					Brachionus_spp	Brachionus plicatilis strain 6 cytochrome oxidase subunit I (COI) gene, partial cds; mitochondrial gene for mitochondrial product.	Brachionus plicatilis	30269110	AF499061	Evolution of Rotifers in Saline and Subsaline Lakes: A Molecular Phylogenetic Approach	Derry,A.M., Hebert,P.D.N. and Prepas,E.E.	Limnol. Oceanogr. 48 (2), 675-685 (2003)	NA	cytochrome oxidase subunit I	NA	COI
					Brachionus_spp	Brachionus calyciflorus isolate T1 cytochrome c oxidase subunit I (COI) gene, partial cds; mitochondrial.	Brachionus calyciflorus	297185904	HM067882	Long term effects of coal ash pollution on genetic diversity: a case study on COI variation of Brachionus calyciflorus (Rotifera)	Zhang,G., Xue,Y. and Xi,Y.	Unpublished	NA	cytochrome c oxidase subunit I	T1	COI
					Brachionus_spp	Brachionus sp. Austria isolate BEARC014 cytochrome c oxidase subunit I (coxI) gene, partial cds; mitochondrial.	Brachionus sp. Austria	400179404	JX239142	The mate recognition protein gene mediates reproductive isolation and speciation in the Brachionus plicatilis cryptic species complex	Gribble,K.E. and Mark Welch,D.B.	BMC Evol. Biol. 12 (1), 134 (2012)	NA	cytochrome c oxidase subunit I	BEARC014	coxI
					Brachionus_spp	Brachionus plicatilis group sp. MEG-2012 voucher ECOCHZ-AG0359 cytochrome oxidase subunit 1 (COI) gene, partial cds; mitochondrial.	Brachionus plicatilis group sp. MEG-2012	401879973	JX216554	DNA barcoding of freshwater Rotifera in Mexico: Evidence of cryptic speciation in common rotifers	Garcia-Morales,A.E. and Elias-Gutierrez,M.	Mol Ecol Resour (2013) In press	Mexico: Veracruz, Los Tuxtlas, Sontecomapan_x000D_	cytochrome oxidase subunit 1	NA	COI
					Brachionus_spp	Brachionus sp. 'Persia' isolate ShtS1 cytochrome c oxidase subunit I (COI) gene, partial cds; mitochondrial.	Brachionus sp. 'Persia'	478437236	JX293041	Faunistic survey of inland saltwater Brachionus (Rotifera: Monogononta) in Iran integrating morphological taxonomy, morphometrics and DNA taxonomy	Malekzadeh Viayeh,R.	Unpublished	Iran	cytochrome c oxidase subunit I	ShtS1	COI
					Brachionus_spp	Brachionus sp. Manjavacas isolate 3LON7 cytochrome oxidase subunit I (COI) gene, partial cds; mitochondrial.	Brachionus sp. Manjavacas	71082063	DQ089861	Persistent genetic signatures of colonization in Brachionus manjavacas rotifers in the Iberian Peninsula	Gomez,A., Montero-Pau,J., Lunt,D.H., Serra,M. and Campillo,S.	Mol. Ecol. 16 (15), 3228-3240 (2007)	NA	cytochrome oxidase subunit I	3LON7	COI
					Brachionus_spp	Brachionus plicatilis isolate suncheon cytochrome oxidase subunit I (COI) gene, partial cds; mitochondrial.	Brachionus plicatilis	301602420	GU987065	Direct Submission	Lee,J.-S.	Submitted (10-MAR-2010) Chemistry, Hanyang University, 17 Haengdang-dong, Seongdong-gu, Seoul 133791, South Korea	NA	cytochrome oxidase subunit I	suncheon	COI
					Brachionus_spp	Brachionus calyciflorus isolate DZ13 cytochrome c oxidase subunit I (COI) gene, partial cds; mitochondrial.	Brachionus calyciflorus	308052099	GU232568	Genetic differentiation and phylogeographical structure of the Brachionus calyciflorus complex in eastern China	Xiang,X.L., Xi,Y.L., Wen,X.L., Zhang,G., Wang,J.X. and Hu,K.	Mol. Ecol. 20 (14), 3027-3044 (2011)	China: Dezhou	cytochrome c oxidase subunit I	DZ13	COI
					Brachionus_spp	Brachionus calyciflorus isolate NC12 cytochrome c oxidase subunit I (COI) gene, partial cds; mitochondrial.	Brachionus calyciflorus	308052221	GU232629	Genetic differentiation and phylogeographical structure of the Brachionus calyciflorus complex in eastern China	Xiang,X.L., Xi,Y.L., Wen,X.L., Zhang,G., Wang,J.X. and Hu,K.	Mol. Ecol. 20 (14), 3027-3044 (2011)	China: Nanchang	cytochrome c oxidase subunit I	NC12	COI
					Brachionus_spp	Brachionus havanaensis voucher ECOCHZ-AG0427 cytochrome oxidase subunit 1 (COI) gene, partial cds; mitochondrial.	Brachionus havanaensis	401879957	JX216546	DNA barcoding of freshwater Rotifera in Mexico: Evidence of cryptic speciation in common rotifers	Garcia-Morales,A.E. and Elias-Gutierrez,M.	Mol Ecol Resour (2013) In press	Mexico: Quintana Roo, Ecological Park lagoon,_x000D_	cytochrome oxidase subunit 1	NA	COI
					Brachionus_spp	Brachionus variabilis voucher ECOCHZ-AG0814 cytochrome oxidase subunit 1 (COI) gene, partial cds; mitochondrial.	Brachionus variabilis	401880045	JX216590	DNA barcoding of freshwater Rotifera in Mexico: Evidence of cryptic speciation in common rotifers	Garcia-Morales,A.E. and Elias-Gutierrez,M.	Mol Ecol Resour (2013) In press	Mexico: Mexico State, Presa Ignacio Ramirez,_x000D_	cytochrome oxidase subunit 1	NA	COI
					Brachionus_spp	Brachionus calyciflorus voucher ECOCHZ-AG0608 cytochrome oxidase subunit 1 (COI) gene, partial cds; mitochondrial.	Brachionus calyciflorus	401879897	JX216516	DNA barcoding of freshwater Rotifera in Mexico: Evidence of cryptic speciation in common rotifers	Garcia-Morales,A.E. and Elias-Gutierrez,M.	Mol Ecol Resour (2013) In press	Mexico: Mexico State, Presa Danxho	cytochrome oxidase subunit 1	NA	COI
					Brachionus_spp	Brachionus quadridentatus brevispinus voucher ECOCHZ-AG0362 cytochrome oxidase subunit 1 (COI) gene, partial cds; mitochondrial.	Brachionus quadridentatus brevispinus	401879985	JX216560	DNA barcoding of freshwater Rotifera in Mexico: Evidence of cryptic speciation in common rotifers	Garcia-Morales,A.E. and Elias-Gutierrez,M.	Mol Ecol Resour (2013) In press	Mexico: Veracruz, Los Tuxtlas, Escondida lagoon	cytochrome oxidase subunit 1	NA	COI
					Brachionus_spp	Brachionus quadridentatus cluniorbicularis voucher ECOCHZ-AG0512 cytochrome oxidase subunit 1 (COI) gene, partial cds; mitochondrial.	Brachionus quadridentatus cluniorbicularis	401880017	JX216576	DNA barcoding of freshwater Rotifera in Mexico: Evidence of cryptic speciation in common rotifers	Garcia-Morales,A.E. and Elias-Gutierrez,M.	Mol Ecol Resour (2013) In press	Mexico: Baja California Sur, El Rosario I,_x000D_	cytochrome oxidase subunit 1	NA	COI
					Brachionus_spp	Brachionus quadridentatus cluniorbicularis AEG1 voucher ECOCHZ-AG0656 cytochrome oxidase subunit 1 (COI) gene, partial cds; mitochondrial.	Brachionus quadridentatus cluniorbicularis AEG1	401880029	JX216582	DNA barcoding of freshwater Rotifera in Mexico: Evidence of cryptic speciation in common rotifers	Garcia-Morales,A.E. and Elias-Gutierrez,M.	Mol Ecol Resour (2013) In press	Mexico: Tabasco, Laguna Vernet 2a seccion,_x000D_	cytochrome oxidase subunit 1	NA	COI
					Brachionus_spp	Brachionus plicatilis clone 6TOS11S.4 cytochrome oxidase subunit I (COI) gene, partial cds; mitochondrial.	Brachionus plicatilis	211907271	FJ387418	Widespread Secondary Contact and New Glacial Refugia in the Halophilic Rotifer Brachionus plicatilis in the Iberian Peninsula	Campillo,S., Serra,M., Carmona,M.J. and Gomez,A.	PLoS ONE 6 (6), E20986 (2011)	NA	cytochrome oxidase subunit I	6TOS	COI
					Brachionus_spp	Brachionus plicatilis strain 15 cytochrome oxidase subunit I (COI) gene, partial cds; mitochondrial gene for mitochondrial product.	Brachionus plicatilis	30269098	AF499055	Evolution of Rotifers in Saline and Subsaline Lakes: A Molecular Phylogenetic Approach	Derry,A.M., Hebert,P.D.N. and Prepas,E.E.	Limnol. Oceanogr. 48 (2), 675-685 (2003)	NA	cytochrome oxidase subunit I	NA	COI
					Brachionus_spp	Brachionus plicatilis strain 10 cytochrome oxidase subunit I (COI) gene, partial cds; mitochondrial gene for mitochondrial product.	Brachionus plicatilis	30269112	AF499062	Evolution of Rotifers in Saline and Subsaline Lakes: A Molecular Phylogenetic Approach	Derry,A.M., Hebert,P.D.N. and Prepas,E.E.	Limnol. Oceanogr. 48 (2), 675-685 (2003)	NA	cytochrome oxidase subunit I	NA	COI
					Brachionus_spp	Brachionus calyciflorus isolate T26 cytochrome c oxidase subunit I (COI) gene, partial cds; mitochondrial.	Brachionus calyciflorus	297185906	HM067883	Long term effects of coal ash pollution on genetic diversity: a case study on COI variation of Brachionus calyciflorus (Rotifera)	Zhang,G., Xue,Y. and Xi,Y.	Unpublished	NA	cytochrome c oxidase subunit I	T26	COI
					Brachionus_spp	Brachionus sp. SP-2007a isolate KIW cytochrome c oxidase subunit I (COI) gene, partial cds; mitochondrial.	Brachionus sp. SP-2007a	159136693	EU046242	Determination of the genetic structure of Brachionus populations with the use of molecular markers	Papakostas,S., Triantafyllidis,A., Kappas,I. and Abatzopoulos,T.J.	Unpublished	China: Tianjin	cytochrome c oxidase subunit I	KIW	COI
					Brachionus_spp	Brachionus plicatilis group sp. MEG-2012 voucher ECOCHZ-AG0358 cytochrome oxidase subunit 1 (COI) gene, partial cds; mitochondrial.	Brachionus plicatilis group sp. MEG-2012	401879975	JX216555	DNA barcoding of freshwater Rotifera in Mexico: Evidence of cryptic speciation in common rotifers	Garcia-Morales,A.E. and Elias-Gutierrez,M.	Mol Ecol Resour (2013) In press	Mexico: Veracruz, Los Tuxtlas, Sontecomapan_x000D_	cytochrome oxidase subunit 1	NA	COI
					Brachionus_spp	Brachionus sp. 'Persia' isolate Qo_S2 cytochrome c oxidase subunit I (COI) gene, partial cds; mitochondrial.	Brachionus sp. 'Persia'	478437230	JX293038	Faunistic survey of inland saltwater Brachionus (Rotifera: Monogononta) in Iran integrating morphological taxonomy, morphometrics and DNA taxonomy	Malekzadeh Viayeh,R.	Unpublished	Iran	cytochrome c oxidase subunit I	Qo_S2	COI
					Brachionus_spp	Brachionus sp. Manjavacas isolate 3TIRS17 cytochrome oxidase subunit I (COI) gene, partial cds; mitochondrial.	Brachionus sp. Manjavacas	71082065	DQ089862	Persistent genetic signatures of colonization in Brachionus manjavacas rotifers in the Iberian Peninsula	Gomez,A., Montero-Pau,J., Lunt,D.H., Serra,M. and Campillo,S.	Mol. Ecol. 16 (15), 3228-3240 (2007)	NA	cytochrome oxidase subunit I	3TIRS17	COI
					Brachionus_spp	Brachionus plicatilis isolate mokpo cytochrome oxidase subunit I (COI) gene, partial cds; mitochondrial.	Brachionus plicatilis	301602424	GU987069	Direct Submission	Lee,J.-S.	Submitted (10-MAR-2010) Chemistry, Hanyang University, 17 Haengdang-dong, Seongdong-gu, Seoul 133791, South Korea	NA	cytochrome oxidase subunit I	mokpo	COI
					Brachionus_spp	Brachionus calyciflorus isolate NC10 cytochrome c oxidase subunit I (COI) gene, partial cds; mitochondrial.	Brachionus calyciflorus	308052217	GU232627	Genetic differentiation and phylogeographical structure of the Brachionus calyciflorus complex in eastern China	Xiang,X.L., Xi,Y.L., Wen,X.L., Zhang,G., Wang,J.X. and Hu,K.	Mol. Ecol. 20 (14), 3027-3044 (2011)	China: Nanchang	cytochrome c oxidase subunit I	NC10	COI
					Brachionus_spp	Brachionus calyciflorus isolate NC14 cytochrome c oxidase subunit I (COI) gene, partial cds; mitochondrial.	Brachionus calyciflorus	308052225	GU232631	Genetic differentiation and phylogeographical structure of the Brachionus calyciflorus complex in eastern China	Xiang,X.L., Xi,Y.L., Wen,X.L., Zhang,G., Wang,J.X. and Hu,K.	Mol. Ecol. 20 (14), 3027-3044 (2011)	China: Nanchang	cytochrome c oxidase subunit I	NC14	COI
					Brachionus_spp	Brachionus havanaensis voucher ECOCHZ-AG0426 cytochrome oxidase subunit 1 (COI) gene, partial cds; mitochondrial.	Brachionus havanaensis	401879959	JX216547	DNA barcoding of freshwater Rotifera in Mexico: Evidence of cryptic speciation in common rotifers	Garcia-Morales,A.E. and Elias-Gutierrez,M.	Mol Ecol Resour (2013) In press	Mexico: Quintana Roo, Ecological Park lagoon,_x000D_	cytochrome oxidase subunit 1	NA	COI
					Brachionus_spp	Brachionus variabilis voucher ECOCHZ-AG0811 cytochrome oxidase subunit 1 (COI) gene, partial cds; mitochondrial.	Brachionus variabilis	401880047	JX216591	DNA barcoding of freshwater Rotifera in Mexico: Evidence of cryptic speciation in common rotifers	Garcia-Morales,A.E. and Elias-Gutierrez,M.	Mol Ecol Resour (2013) In press	Mexico: Mexico State, Presa Ignacio Ramirez,_x000D_	cytochrome oxidase subunit 1	NA	COI
					Brachionus_spp	Brachionus calyciflorus voucher ECOCHZ-AG0609 cytochrome oxidase subunit 1 (COI) gene, partial cds; mitochondrial.	Brachionus calyciflorus	401879899	JX216517	DNA barcoding of freshwater Rotifera in Mexico: Evidence of cryptic speciation in common rotifers	Garcia-Morales,A.E. and Elias-Gutierrez,M.	Mol Ecol Resour (2013) In press	Mexico: Mexico State, Presa Danxho	cytochrome oxidase subunit 1	NA	COI
					Brachionus_spp	Brachionus quadridentatus brevispinus voucher ECOCHZ-AG0389 cytochrome oxidase subunit 1 (COI) gene, partial cds; mitochondrial.	Brachionus quadridentatus brevispinus	401879987	JX216561	DNA barcoding of freshwater Rotifera in Mexico: Evidence of cryptic speciation in common rotifers	Garcia-Morales,A.E. and Elias-Gutierrez,M.	Mol Ecol Resour (2013) In press	Mexico: Veracruz, Los Tuxtlas, Escondida lagoon	cytochrome oxidase subunit 1	NA	COI
					Brachionus_spp	Brachionus quadridentatus cluniorbicularis voucher ECOCHZ-AG0511 cytochrome oxidase subunit 1 (COI) gene, partial cds; mitochondrial.	Brachionus quadridentatus cluniorbicularis	401880019	JX216577	DNA barcoding of freshwater Rotifera in Mexico: Evidence of cryptic speciation in common rotifers	Garcia-Morales,A.E. and Elias-Gutierrez,M.	Mol Ecol Resour (2013) In press	Mexico: Baja California Sur, El Rosario I,_x000D_	cytochrome oxidase subunit 1	NA	COI
					Brachionus_spp	Brachionus quadridentatus cluniorbicularis AEG1 voucher ECOCHZ-AG0654 cytochrome oxidase subunit 1 (COI) gene, partial cds; mitochondrial.	Brachionus quadridentatus cluniorbicularis AEG1	401880031	JX216583	DNA barcoding of freshwater Rotifera in Mexico: Evidence of cryptic speciation in common rotifers	Garcia-Morales,A.E. and Elias-Gutierrez,M.	Mol Ecol Resour (2013) In press	Mexico: Tabasco, Laguna Vernet 2a seccion,_x000D_	cytochrome oxidase subunit 1	NA	COI
					Brachionus_spp	Brachionus plicatilis clone 6TOS12S.4 cytochrome oxidase subunit I (COI) gene, partial cds; mitochondrial.	Brachionus plicatilis	211907273	FJ387419	Widespread Secondary Contact and New Glacial Refugia in the Halophilic Rotifer Brachionus plicatilis in the Iberian Peninsula	Campillo,S., Serra,M., Carmona,M.J. and Gomez,A.	PLoS ONE 6 (6), E20986 (2011)	NA	cytochrome oxidase subunit I	6TOS	COI
					Brachionus_spp	Brachionus plicatilis strain 16 cytochrome oxidase subunit I (COI) gene, partial cds; mitochondrial gene for mitochondrial product.	Brachionus plicatilis	30269100	AF499056	Evolution of Rotifers in Saline and Subsaline Lakes: A Molecular Phylogenetic Approach	Derry,A.M., Hebert,P.D.N. and Prepas,E.E.	Limnol. Oceanogr. 48 (2), 675-685 (2003)	NA	cytochrome oxidase subunit I	NA	COI
					Brachionus_spp	Brachionus plicatilis strain 14 cytochrome oxidase subunit I (COI) gene, partial cds; mitochondrial gene for mitochondrial product.	Brachionus plicatilis	30269122	AF499067	Evolution of Rotifers in Saline and Subsaline Lakes: A Molecular Phylogenetic Approach	Derry,A.M., Hebert,P.D.N. and Prepas,E.E.	Limnol. Oceanogr. 48 (2), 675-685 (2003)	NA	cytochrome oxidase subunit I	NA	COI
					Brachionus_spp	Brachionus calyciflorus strain XH8 cytochrome oxidase subunit I (COI) gene, partial cds; mitochondrial.	Brachionus calyciflorus	170780360	EU523645	Genetic Differentiation in Resting-egg Bank of the Rotifer Brachionus calyciflorus Population in Xihai Lake, Beijing	Li,L., Niu,C. and Ma,R.	Unpublished	China: Beijing, Xihai Lake	cytochrome oxidase subunit I	NA	COI
					Brachionus_spp	Brachionus sp. SP-2007a strain KIH cytochrome c oxidase subunit I (COI) gene, partial cds; mitochondrial.	Brachionus sp. SP-2007a	159136695	EU046243	Determination of the genetic structure of Brachionus populations with the use of molecular markers	Papakostas,S., Triantafyllidis,A., Kappas,I. and Abatzopoulos,T.J.	Unpublished	NA	cytochrome c oxidase subunit I	NA	COI
					Brachionus_spp	Brachionus plicatilis group sp. MEG-2012 voucher ECOCHZ-AG0357 cytochrome oxidase subunit 1 (COI) gene, partial cds; mitochondrial.	Brachionus plicatilis group sp. MEG-2012	401879977	JX216556	DNA barcoding of freshwater Rotifera in Mexico: Evidence of cryptic speciation in common rotifers	Garcia-Morales,A.E. and Elias-Gutierrez,M.	Mol Ecol Resour (2013) In press	Mexico: Veracruz, Los Tuxtlas, Sontecomapan_x000D_	cytochrome oxidase subunit 1	NA	COI
					Brachionus_spp	Brachionus sp. 'Persia' isolate Ba cytochrome c oxidase subunit I (COI) gene, partial cds; mitochondrial.	Brachionus sp. 'Persia'	478437234	JX293040	Faunistic survey of inland saltwater Brachionus (Rotifera: Monogononta) in Iran integrating morphological taxonomy, morphometrics and DNA taxonomy	Malekzadeh Viayeh,R.	Unpublished	Iran	cytochrome c oxidase subunit I	Ba	COI
					Brachionus_spp	Brachionus sp. Manjavacas isolate 3TIRS18 cytochrome oxidase subunit I (COI) gene, partial cds; mitochondrial.	Brachionus sp. Manjavacas	71082067	DQ089863	Persistent genetic signatures of colonization in Brachionus manjavacas rotifers in the Iberian Peninsula	Gomez,A., Montero-Pau,J., Lunt,D.H., Serra,M. and Campillo,S.	Mol. Ecol. 16 (15), 3228-3240 (2007)	NA	cytochrome oxidase subunit I	3TIRS18	COI
					Brachionus_spp	Brachionus plicatilis isolate hwasung cytochrome oxidase subunit I (COI) gene, partial cds; mitochondrial.	Brachionus plicatilis	301602426	GU987070	Direct Submission	Lee,J.-S.	Submitted (10-MAR-2010) Chemistry, Hanyang University, 17 Haengdang-dong, Seongdong-gu, Seoul 133791, South Korea	NA	cytochrome oxidase subunit I	hwasung	COI
					Brachionus_spp	Brachionus calyciflorus isolate NC9 cytochrome c oxidase subunit I (COI) gene, partial cds; mitochondrial.	Brachionus calyciflorus	308052249	GU232643	Genetic differentiation and phylogeographical structure of the Brachionus calyciflorus complex in eastern China	Xiang,X.L., Xi,Y.L., Wen,X.L., Zhang,G., Wang,J.X. and Hu,K.	Mol. Ecol. 20 (14), 3027-3044 (2011)	China: Nanchang	cytochrome c oxidase subunit I	NC9	COI
					Brachionus_spp	Brachionus calyciflorus isolate NC8 cytochrome c oxidase subunit I (COI) gene, partial cds; mitochondrial.	Brachionus calyciflorus	308052247	GU232642	Genetic differentiation and phylogeographical structure of the Brachionus calyciflorus complex in eastern China	Xiang,X.L., Xi,Y.L., Wen,X.L., Zhang,G., Wang,J.X. and Hu,K.	Mol. Ecol. 20 (14), 3027-3044 (2011)	China: Nanchang	cytochrome c oxidase subunit I	NC8	COI
					Brachionus_spp	Brachionus havanaensis voucher ECOCHZ-AG0425 cytochrome oxidase subunit 1 (COI) gene, partial cds; mitochondrial.	Brachionus havanaensis	401879961	JX216548	DNA barcoding of freshwater Rotifera in Mexico: Evidence of cryptic speciation in common rotifers	Garcia-Morales,A.E. and Elias-Gutierrez,M.	Mol Ecol Resour (2013) In press	Mexico: Quintana Roo, Ecological Park lagoon,_x000D_	cytochrome oxidase subunit 1	NA	COI
					Brachionus_spp	Brachionus variabilis voucher ECOCHZ-AG0813 cytochrome oxidase subunit 1 (COI) gene, partial cds; mitochondrial.	Brachionus variabilis	401880049	JX216592	DNA barcoding of freshwater Rotifera in Mexico: Evidence of cryptic speciation in common rotifers	Garcia-Morales,A.E. and Elias-Gutierrez,M.	Mol Ecol Resour (2013) In press	Mexico: Mexico State, Presa Ignacio Ramirez,_x000D_	cytochrome oxidase subunit 1	NA	COI
					Brachionus_spp	Brachionus calyciflorus voucher ECOCHZ-AG0607 cytochrome oxidase subunit 1 (COI) gene, partial cds; mitochondrial.	Brachionus calyciflorus	401879893	JX216514	DNA barcoding of freshwater Rotifera in Mexico: Evidence of cryptic speciation in common rotifers	Garcia-Morales,A.E. and Elias-Gutierrez,M.	Mol Ecol Resour (2013) In press	Mexico: Mexico State, Presa Danxho	cytochrome oxidase subunit 1	NA	COI
					Brachionus_spp	Brachionus quadridentatus brevispinus voucher ECOCHZ-AG0363 cytochrome oxidase subunit 1 (COI) gene, partial cds; mitochondrial.	Brachionus quadridentatus brevispinus	401879989	JX216562	DNA barcoding of freshwater Rotifera in Mexico: Evidence of cryptic speciation in common rotifers	Garcia-Morales,A.E. and Elias-Gutierrez,M.	Mol Ecol Resour (2013) In press	Mexico: Veracruz, Los Tuxtlas, Escondida lagoon	cytochrome oxidase subunit 1	NA	COI
					Brachionus_spp	Brachionus quadridentatus cluniorbicularis voucher ECOCHZ-AG0514 cytochrome oxidase subunit 1 (COI) gene, partial cds; mitochondrial.	Brachionus quadridentatus cluniorbicularis	401880021	JX216578	DNA barcoding of freshwater Rotifera in Mexico: Evidence of cryptic speciation in common rotifers	Garcia-Morales,A.E. and Elias-Gutierrez,M.	Mol Ecol Resour (2013) In press	Mexico: Baja California Sur, El Rosario I,_x000D_	cytochrome oxidase subunit 1	NA	COI
					Brachionus_spp	Brachionus quadridentatus cluniorbicularis AEG1 voucher ECOCHZ-AG0672 cytochrome oxidase subunit 1 (COI) gene, partial cds; mitochondrial.	Brachionus quadridentatus cluniorbicularis AEG1	401880027	JX216581	DNA barcoding of freshwater Rotifera in Mexico: Evidence of cryptic speciation in common rotifers	Garcia-Morales,A.E. and Elias-Gutierrez,M.	Mol Ecol Resour (2013) In press	Mexico: Tabasco, Rio de Ciudad Pemex	cytochrome oxidase subunit 1	NA	COI
					Brachionus_spp	Brachionus plicatilis clone 6TOS25S.4 cytochrome oxidase subunit I (COI) gene, partial cds; mitochondrial.	Brachionus plicatilis	211907287	FJ387426	Widespread Secondary Contact and New Glacial Refugia in the Halophilic Rotifer Brachionus plicatilis in the Iberian Peninsula	Campillo,S., Serra,M., Carmona,M.J. and Gomez,A.	PLoS ONE 6 (6), E20986 (2011)	NA	cytochrome oxidase subunit I	6TOS	COI
					Brachionus_spp	Brachionus plicatilis strain 9 cytochrome oxidase subunit I (COI) gene, partial cds; mitochondrial gene for mitochondrial product.	Brachionus plicatilis	30269106	AF499059	Evolution of Rotifers in Saline and Subsaline Lakes: A Molecular Phylogenetic Approach	Derry,A.M., Hebert,P.D.N. and Prepas,E.E.	Limnol. Oceanogr. 48 (2), 675-685 (2003)	NA	cytochrome oxidase subunit I	NA	COI
					Brachionus_spp	Brachionus plicatilis strain 11 cytochrome oxidase subunit I (COI) gene, partial cds; mitochondrial gene for mitochondrial product.	Brachionus plicatilis	30269124	AF499068	Evolution of Rotifers in Saline and Subsaline Lakes: A Molecular Phylogenetic Approach	Derry,A.M., Hebert,P.D.N. and Prepas,E.E.	Limnol. Oceanogr. 48 (2), 675-685 (2003)	NA	cytochrome oxidase subunit I	NA	COI
					Brachionus_spp	Brachionus calyciflorus strain XH11 cytochrome oxidase subunit I (COI) gene, partial cds; mitochondrial.	Brachionus calyciflorus	170780366	EU523648	Genetic Differentiation in Resting-egg Bank of the Rotifer Brachionus calyciflorus Population in Xihai Lake, Beijing	Li,L., Niu,C. and Ma,R.	Unpublished	China: Beijing, Xihai Lake	cytochrome oxidase subunit I	NA	COI
					Brachionus_spp	Brachionus sp. Austria strain GBA cytochrome oxidase subunit I (COI) gene, partial cds; mitochondrial.	Brachionus sp. Austria	83702500	DQ314560	Identification of cultured Brachionus rotifers based on RFLP and SSCP screening	Papakostas,S., Dooms,S., Christodoulou,M., Triantafyllidis,A., Kappas,I., Dierckens,K., Bossier,P., Sorgeloos,P. and Abatzopoulos,T.J.	Mar. Biotechnol. 8 (5), 547-559 (2006)	NA	cytochrome oxidase subunit I	NA	COI
					Brachionus_spp	Brachionus plicatilis group sp. MEG-2012 voucher ECOCHZ-AG0356 cytochrome oxidase subunit 1 (COI) gene, partial cds; mitochondrial.	Brachionus plicatilis group sp. MEG-2012	401879979	JX216557	DNA barcoding of freshwater Rotifera in Mexico: Evidence of cryptic speciation in common rotifers	Garcia-Morales,A.E. and Elias-Gutierrez,M.	Mol Ecol Resour (2013) In press	Mexico: Veracruz, Los Tuxtlas, Sontecomapan_x000D_	cytochrome oxidase subunit 1	NA	COI
					Brachionus_spp	Brachionus sp. 'Persia' isolate Zbl1S cytochrome c oxidase subunit I (COI) gene, partial cds; mitochondrial.	Brachionus sp. 'Persia'	478437238	JX293042	Faunistic survey of inland saltwater Brachionus (Rotifera: Monogononta) in Iran integrating morphological taxonomy, morphometrics and DNA taxonomy	Malekzadeh Viayeh,R.	Unpublished	Iran	cytochrome c oxidase subunit I	Zbl1S	COI
					Brachionus_spp	Brachionus sp. Manjavacas isolate 3TIRS30 cytochrome oxidase subunit I (COI) gene, partial cds; mitochondrial.	Brachionus sp. Manjavacas	71082069	DQ089864	Persistent genetic signatures of colonization in Brachionus manjavacas rotifers in the Iberian Peninsula	Gomez,A., Montero-Pau,J., Lunt,D.H., Serra,M. and Campillo,S.	Mol. Ecol. 16 (15), 3228-3240 (2007)	NA	cytochrome oxidase subunit I	3TIRS30	COI
					Brachionus_spp	Brachionus plicatilis isolate japan cytochrome oxidase subunit I (COI) gene, partial cds; mitochondrial.	Brachionus plicatilis	301602428	GU987071	Direct Submission	Lee,J.-S.	Submitted (10-MAR-2010) Chemistry, Hanyang University, 17 Haengdang-dong, Seongdong-gu, Seoul 133791, South Korea	NA	cytochrome oxidase subunit I	japan	COI
					Brachionus_spp	Brachionus calyciflorus isolate XZ7 cytochrome c oxidase subunit I (COI) gene, partial cds; mitochondrial.	Brachionus calyciflorus	308052425	GU232731	Genetic differentiation and phylogeographical structure of the Brachionus calyciflorus complex in eastern China	Xiang,X.L., Xi,Y.L., Wen,X.L., Zhang,G., Wang,J.X. and Hu,K.	Mol. Ecol. 20 (14), 3027-3044 (2011)	China: Xuzhou	cytochrome c oxidase subunit I	XZ7	COI
					Brachionus_spp	Brachionus calyciflorus isolate XZ19 cytochrome c oxidase subunit I (COI) gene, partial cds; mitochondrial.	Brachionus calyciflorus	308052411	GU232724	Genetic differentiation and phylogeographical structure of the Brachionus calyciflorus complex in eastern China	Xiang,X.L., Xi,Y.L., Wen,X.L., Zhang,G., Wang,J.X. and Hu,K.	Mol. Ecol. 20 (14), 3027-3044 (2011)	China: Xuzhou	cytochrome c oxidase subunit I	XZ19	COI
					Brachionus_spp	Brachionus havanaensis voucher ECOCHZ-AG0424 cytochrome oxidase subunit 1 (COI) gene, partial cds; mitochondrial.	Brachionus havanaensis	401879963	JX216549	DNA barcoding of freshwater Rotifera in Mexico: Evidence of cryptic speciation in common rotifers	Garcia-Morales,A.E. and Elias-Gutierrez,M.	Mol Ecol Resour (2013) In press	Mexico: Quintana Roo, Ecological Park lagoon,_x000D_	cytochrome oxidase subunit 1	NA	COI
					Brachionus_spp	Brachionus variabilis voucher ECOCHZ-AG0812 cytochrome oxidase subunit 1 (COI) gene, partial cds; mitochondrial.	Brachionus variabilis	401880043	JX216589	DNA barcoding of freshwater Rotifera in Mexico: Evidence of cryptic speciation in common rotifers	Garcia-Morales,A.E. and Elias-Gutierrez,M.	Mol Ecol Resour (2013) In press	Mexico: Mexico State, Presa Ignacio Ramirez,_x000D_	cytochrome oxidase subunit 1	NA	COI
					Brachionus_spp	Brachionus calyciflorus voucher ECOCHZ-AG0610 cytochrome oxidase subunit 1 (COI) gene, partial cds; mitochondrial.	Brachionus calyciflorus	401879901	JX216518	DNA barcoding of freshwater Rotifera in Mexico: Evidence of cryptic speciation in common rotifers	Garcia-Morales,A.E. and Elias-Gutierrez,M.	Mol Ecol Resour (2013) In press	Mexico: Mexico State, Presa Danxho	cytochrome oxidase subunit 1	NA	COI
					Brachionus_spp	Brachionus quadridentatus brevispinus voucher ECOCHZ-AG0364 cytochrome oxidase subunit 1 (COI) gene, partial cds; mitochondrial.	Brachionus quadridentatus brevispinus	401879991	JX216563	DNA barcoding of freshwater Rotifera in Mexico: Evidence of cryptic speciation in common rotifers	Garcia-Morales,A.E. and Elias-Gutierrez,M.	Mol Ecol Resour (2013) In press	Mexico: Veracruz, Los Tuxtlas, Escondida lagoon	cytochrome oxidase subunit 1	NA	COI
					Brachionus_spp	Brachionus quadridentatus cluniorbicularis voucher ECOCHZ-AG0515 cytochrome oxidase subunit 1 (COI) gene, partial cds; mitochondrial.	Brachionus quadridentatus cluniorbicularis	401880023	JX216579	DNA barcoding of freshwater Rotifera in Mexico: Evidence of cryptic speciation in common rotifers	Garcia-Morales,A.E. and Elias-Gutierrez,M.	Mol Ecol Resour (2013) In press	Mexico: Baja California Sur, El Rosario I,_x000D_	cytochrome oxidase subunit 1	NA	COI
					Brachionus_spp	Brachionus quadridentatus cluniorbicularis AEG1 voucher ECOCHZ-AG0653 cytochrome oxidase subunit 1 (COI) gene, partial cds; mitochondrial.	Brachionus quadridentatus cluniorbicularis AEG1	401880033	JX216584	DNA barcoding of freshwater Rotifera in Mexico: Evidence of cryptic speciation in common rotifers	Garcia-Morales,A.E. and Elias-Gutierrez,M.	Mol Ecol Resour (2013) In press	Mexico: Tabasco, Laguna Vernet 2a seccion,_x000D_	cytochrome oxidase subunit 1	NA	COI
					Brachionus_spp	Brachionus plicatilis clone 6TOS29S.4 cytochrome oxidase subunit I (COI) gene, partial cds; mitochondrial.	Brachionus plicatilis	211907289	FJ387427	Widespread Secondary Contact and New Glacial Refugia in the Halophilic Rotifer Brachionus plicatilis in the Iberian Peninsula	Campillo,S., Serra,M., Carmona,M.J. and Gomez,A.	PLoS ONE 6 (6), E20986 (2011)	NA	cytochrome oxidase subunit I	6TOS	COI
					Brachionus_spp	Brachionus plicatilis strain 3 cytochrome oxidase subunit I (COI) gene, partial cds; mitochondrial gene for mitochondrial product.	Brachionus plicatilis	30269116	AF499064	Evolution of Rotifers in Saline and Subsaline Lakes: A Molecular Phylogenetic Approach	Derry,A.M., Hebert,P.D.N. and Prepas,E.E.	Limnol. Oceanogr. 48 (2), 675-685 (2003)	NA	cytochrome oxidase subunit I	NA	COI
					Brachionus_spp	Brachionus plicatilis strain 12 cytochrome oxidase subunit I (COI) gene, partial cds; mitochondrial gene for mitochondrial product.	Brachionus plicatilis	30269126	AF499069	Evolution of Rotifers in Saline and Subsaline Lakes: A Molecular Phylogenetic Approach	Derry,A.M., Hebert,P.D.N. and Prepas,E.E.	Limnol. Oceanogr. 48 (2), 675-685 (2003)	NA	cytochrome oxidase subunit I	NA	COI
					Brachionus_spp	Brachionus calyciflorus voucher AHNU-Rotifer-G10 cytochrome c oxidase subunit I (COI) gene, partial cds; mitochondrial.	Brachionus calyciflorus	226439565	FJ826925	Spatial patterns of genetic differentiation in Brachionus calyciflorus species complex collected from East China in summer	Xiang,X.-L., Xi,Y.-L., Wen,X.-L., Zhang,J.-Y. and Ma,Q.	Hydrobiologia 638 (1), 67-83 (2010)	NA	cytochrome c oxidase subunit I	NA	COI
					Brachionus_spp	Brachionus calyciflorus voucher AHNU-Rotifer-G3 cytochrome c oxidase subunit I (COI) gene, partial cds; mitochondrial.	Brachionus calyciflorus	226439569	FJ826927	Spatial patterns of genetic differentiation in Brachionus calyciflorus species complex collected from East China in summer	Xiang,X.-L., Xi,Y.-L., Wen,X.-L., Zhang,J.-Y. and Ma,Q.	Hydrobiologia 638 (1), 67-83 (2010)	NA	cytochrome c oxidase subunit I	NA	COI
					Brachionus_spp	Brachionus calyciflorus voucher AHNU-Rotifer-G5 cytochrome c oxidase subunit I (COI) gene, partial cds; mitochondrial.	Brachionus calyciflorus	226439571	FJ826928	Spatial patterns of genetic differentiation in Brachionus calyciflorus species complex collected from East China in summer	Xiang,X.-L., Xi,Y.-L., Wen,X.-L., Zhang,J.-Y. and Ma,Q.	Hydrobiologia 638 (1), 67-83 (2010)	NA	cytochrome c oxidase subunit I	NA	COI
					Brachionus_spp	Brachionus calyciflorus voucher AHNU-Rotifer-G13 cytochrome c oxidase subunit I (COI) gene, partial cds; mitochondrial.	Brachionus calyciflorus	226439573	FJ826929	Spatial patterns of genetic differentiation in Brachionus calyciflorus species complex collected from East China in summer	Xiang,X.-L., Xi,Y.-L., Wen,X.-L., Zhang,J.-Y. and Ma,Q.	Hydrobiologia 638 (1), 67-83 (2010)	NA	cytochrome c oxidase subunit I	NA	COI
					Brachionus_spp	Brachionus calyciflorus voucher AHNU-Rotifer-G14 cytochrome c oxidase subunit I (COI) gene, partial cds; mitochondrial.	Brachionus calyciflorus	226439575	FJ826930	Spatial patterns of genetic differentiation in Brachionus calyciflorus species complex collected from East China in summer	Xiang,X.-L., Xi,Y.-L., Wen,X.-L., Zhang,J.-Y. and Ma,Q.	Hydrobiologia 638 (1), 67-83 (2010)	NA	cytochrome c oxidase subunit I	NA	COI
					Brachionus_spp	Brachionus calyciflorus voucher AHNU-Rotifer-G6 cytochrome c oxidase subunit I (COI) gene, partial cds; mitochondrial.	Brachionus calyciflorus	226439577	FJ826931	Spatial patterns of genetic differentiation in Brachionus calyciflorus species complex collected from East China in summer	Xiang,X.-L., Xi,Y.-L., Wen,X.-L., Zhang,J.-Y. and Ma,Q.	Hydrobiologia 638 (1), 67-83 (2010)	NA	cytochrome c oxidase subunit I	NA	COI
					Brachionus_spp	Brachionus sp. 7 SR-2010 mitochondrial partial COI gene for cytochrome oxidase subunit 1, isolate AUYEN020.	Brachionus sp. 7 SR-2010	319992950	FR729674	Genome size evolution at the speciation level: The cryptic species complex Brachionus plicatilis (Rotifera)	Stelzer,C.P., Riss,S. and Stadler,P.	BMC Evol. Biol. 11 (1), 90 (2011)	Australia:Yenyenning Lakes	cytochrome oxidase subunit 1	AUYEN020	COI
					Brachionus_spp	Brachionus sp. 7 SR-2010 mitochondrial partial COI gene for cytochrome oxidase subunit 1, isolate Kordaclaypan56.	Brachionus sp. 7 SR-2010	319992976	FR729687	Genome size evolution at the speciation level: The cryptic species complex Brachionus plicatilis (Rotifera)	Stelzer,C.P., Riss,S. and Stadler,P.	BMC Evol. Biol. 11 (1), 90 (2011)	Australia	cytochrome oxidase subunit 1	Kordaclaypan56	COI
					Brachionus_spp	Brachionus sp. Towerinniensis isolate AUYEN020 cytochrome c oxidase subunit I (coxI) gene, partial cds; mitochondrial.	Brachionus sp. Towerinniensis	400179430	JX239155	The mate recognition protein gene mediates reproductive isolation and speciation in the Brachionus plicatilis cryptic species complex	Gribble,K.E. and Mark Welch,D.B.	BMC Evol. Biol. 12 (1), 134 (2012)	NA	cytochrome c oxidase subunit I	AUYEN020	coxI
					Brachionus_spp	Brachionus plicatilis isolate kordaclaypan5 cytochrome oxidase subunit I (COI) gene, partial cds; mitochondrial.	Brachionus plicatilis	56462722	AY785210	An analysis of species boundaries and biogeographic patterns in a cryptic species complex: the rotifer--Brachionus plicatilis	Suatoni,E., Vicario,S., Rice,S., Snell,T. and Caccone,A.	Mol. Phylogenet. Evol. 41 (1), 86-98 (2006)	NA	cytochrome oxidase subunit I	kordaclaypan5	COI
					Brachionus_spp	Brachionus plicatilis isolate kordaclaypan6 cytochrome oxidase subunit I (COI) gene, partial cds; mitochondrial.	Brachionus plicatilis	56462724	AY785211	An analysis of species boundaries and biogeographic patterns in a cryptic species complex: the rotifer--Brachionus plicatilis	Suatoni,E., Vicario,S., Rice,S., Snell,T. and Caccone,A.	Mol. Phylogenet. Evol. 41 (1), 86-98 (2006)	NA	cytochrome oxidase subunit I	kordaclaypan6	COI
					Brachionus_spp	Brachionus plicatilis isolate kordaclaypan7 cytochrome oxidase subunit I (COI) gene, partial cds; mitochondrial.	Brachionus plicatilis	56462726	AY785212	An analysis of species boundaries and biogeographic patterns in a cryptic species complex: the rotifer--Brachionus plicatilis	Suatoni,E., Vicario,S., Rice,S., Snell,T. and Caccone,A.	Mol. Phylogenet. Evol. 41 (1), 86-98 (2006)	NA	cytochrome oxidase subunit I	kordaclaypan7	COI
					Brachionus_spp	Brachionus sp. Almenara mitochondrial partial COI gene for cytochrome oxidase subunit 1, isolate Lostlake1.	Brachionus sp. Almenara	319992982	FR729690	Genome size evolution at the speciation level: The cryptic species complex Brachionus plicatilis (Rotifera)	Stelzer,C.P., Riss,S. and Stadler,P.	BMC Evol. Biol. 11 (1), 90 (2011)	USA:Lost Lake, Conneticut	cytochrome oxidase subunit 1	Lostlake1	COI
					Brachionus_spp	Brachionus sp. Almenara isolate JPNAG044 cytochrome c oxidase subunit I (coxI) gene, partial cds; mitochondrial.	Brachionus sp. Almenara	400179440	JX239160	The mate recognition protein gene mediates reproductive isolation and speciation in the Brachionus plicatilis cryptic species complex	Gribble,K.E. and Mark Welch,D.B.	BMC Evol. Biol. 12 (1), 134 (2012)	NA	cytochrome c oxidase subunit I	JPNAG044	coxI
					Brachionus_spp	Brachionus plicatilis isolate pettaquamscutt1 cytochrome oxidase subunit I (COI) gene, partial cds; mitochondrial.	Brachionus plicatilis	56462734	AY785216	An analysis of species boundaries and biogeographic patterns in a cryptic species complex: the rotifer--Brachionus plicatilis	Suatoni,E., Vicario,S., Rice,S., Snell,T. and Caccone,A.	Mol. Phylogenet. Evol. 41 (1), 86-98 (2006)	NA	cytochrome oxidase subunit I	pettaquamscutt1	COI
					Brachionus_spp	Brachionus plicatilis isolate pettaquamscutt2 cytochrome oxidase subunit I (COI) gene, partial cds; mitochondrial.	Brachionus plicatilis	56462736	AY785217	An analysis of species boundaries and biogeographic patterns in a cryptic species complex: the rotifer--Brachionus plicatilis	Suatoni,E., Vicario,S., Rice,S., Snell,T. and Caccone,A.	Mol. Phylogenet. Evol. 41 (1), 86-98 (2006)	NA	cytochrome oxidase subunit I	pettaquamscutt2	COI
					Brachionus_spp	Brachionus plicatilis isolate pettaquamscutt3 cytochrome oxidase subunit I (COI) gene, partial cds; mitochondrial.	Brachionus plicatilis	56462738	AY785218	An analysis of species boundaries and biogeographic patterns in a cryptic species complex: the rotifer--Brachionus plicatilis	Suatoni,E., Vicario,S., Rice,S., Snell,T. and Caccone,A.	Mol. Phylogenet. Evol. 41 (1), 86-98 (2006)	NA	cytochrome oxidase subunit I	pettaquamscutt3	COI
					Brachionus_spp	Brachionus plicatilis isolate lostlake1 cytochrome oxidase subunit I (COI) gene, partial cds; mitochondrial.	Brachionus plicatilis	56462740	AY785219	An analysis of species boundaries and biogeographic patterns in a cryptic species complex: the rotifer--Brachionus plicatilis	Suatoni,E., Vicario,S., Rice,S., Snell,T. and Caccone,A.	Mol. Phylogenet. Evol. 41 (1), 86-98 (2006)	NA	cytochrome oxidase subunit I	lostlake1	COI
					Brachionus_spp	Brachionus calyciflorus voucher AHNU-Rotifer-H14 cytochrome c oxidase subunit I (COI) gene, partial cds; mitochondrial.	Brachionus calyciflorus	226439753	FJ827019	Spatial patterns of genetic differentiation in Brachionus calyciflorus species complex collected from East China in summer	Xiang,X.-L., Xi,Y.-L., Wen,X.-L., Zhang,J.-Y. and Ma,Q.	Hydrobiologia 638 (1), 67-83 (2010)	NA	cytochrome c oxidase subunit I	NA	COI
					Brachionus_spp	Brachionus calyciflorus voucher AHNU-Rotifer-H16 cytochrome c oxidase subunit I (COI) gene, partial cds; mitochondrial.	Brachionus calyciflorus	226439757	FJ827021	Spatial patterns of genetic differentiation in Brachionus calyciflorus species complex collected from East China in summer	Xiang,X.-L., Xi,Y.-L., Wen,X.-L., Zhang,J.-Y. and Ma,Q.	Hydrobiologia 638 (1), 67-83 (2010)	NA	cytochrome c oxidase subunit I	NA	COI
					Brachionus_spp	Brachionus calyciflorus voucher AHNU-Rotifer-H17 cytochrome c oxidase subunit I (COI) gene, partial cds; mitochondrial.	Brachionus calyciflorus	226439759	FJ827022	Spatial patterns of genetic differentiation in Brachionus calyciflorus species complex collected from East China in summer	Xiang,X.-L., Xi,Y.-L., Wen,X.-L., Zhang,J.-Y. and Ma,Q.	Hydrobiologia 638 (1), 67-83 (2010)	NA	cytochrome c oxidase subunit I	NA	COI
					Brachionus_spp	Brachionus calyciflorus voucher AHNU-Rotifer-H18 cytochrome c oxidase subunit I (COI) gene, partial cds; mitochondrial.	Brachionus calyciflorus	226439761	FJ827023	Spatial patterns of genetic differentiation in Brachionus calyciflorus species complex collected from East China in summer	Xiang,X.-L., Xi,Y.-L., Wen,X.-L., Zhang,J.-Y. and Ma,Q.	Hydrobiologia 638 (1), 67-83 (2010)	NA	cytochrome c oxidase subunit I	NA	COI
					Brachionus_spp	Brachionus calyciflorus voucher AHNU-Rotifer-H21 cytochrome c oxidase subunit I (COI) gene, partial cds; mitochondrial.	Brachionus calyciflorus	226439763	FJ827024	Spatial patterns of genetic differentiation in Brachionus calyciflorus species complex collected from East China in summer	Xiang,X.-L., Xi,Y.-L., Wen,X.-L., Zhang,J.-Y. and Ma,Q.	Hydrobiologia 638 (1), 67-83 (2010)	NA	cytochrome c oxidase subunit I	NA	COI
					Brachionus_spp	Brachionus calyciflorus voucher AHNU-Rotifer-H19 cytochrome c oxidase subunit I (COI) gene, partial cds; mitochondrial.	Brachionus calyciflorus	226439769	FJ827027	Spatial patterns of genetic differentiation in Brachionus calyciflorus species complex collected from East China in summer	Xiang,X.-L., Xi,Y.-L., Wen,X.-L., Zhang,J.-Y. and Ma,Q.	Hydrobiologia 638 (1), 67-83 (2010)	NA	cytochrome c oxidase subunit I	NA	COI
					Brachionus_spp	Brachionus plicatilis isolate AUSCOL03 cytochrome c oxidase subunit I (COI) gene, partial cds; mitochondrial.	Brachionus plicatilis	151336994	EF524552	Global isolation by distance despite strong regional phylogeography in a small metazoan	Mills,S., Lunt,D.H. and Gomez,A.	BMC Evol. Biol. 7, 225 (2007)	Australia	cytochrome c oxidase subunit I	AUSCOL03	COI
					Brachionus_spp	Brachionus plicatilis isolate AUSCOL05 cytochrome c oxidase subunit I (COI) gene, partial cds; mitochondrial.	Brachionus plicatilis	151336996	EF524553	Global isolation by distance despite strong regional phylogeography in a small metazoan	Mills,S., Lunt,D.H. and Gomez,A.	BMC Evol. Biol. 7, 225 (2007)	Australia	cytochrome c oxidase subunit I	AUSCOL05	COI
					Brachionus_spp	Brachionus plicatilis isolate AUCOL012 cytochrome c oxidase subunit I (coxI) gene, partial cds; mitochondrial.	Brachionus plicatilis	400179454	JX239167	The mate recognition protein gene mediates reproductive isolation and speciation in the Brachionus plicatilis cryptic species complex	Gribble,K.E. and Mark Welch,D.B.	BMC Evol. Biol. 12 (1), 134 (2012)	NA	cytochrome c oxidase subunit I	AUCOL012	coxI
					Brachionus_spp	Brachionus plicatilis isolate warrionlake4 cytochrome oxidase subunit I (COI) gene, partial cds; mitochondrial.	Brachionus plicatilis	56462684	AY785191	An analysis of species boundaries and biogeographic patterns in a cryptic species complex: the rotifer--Brachionus plicatilis	Suatoni,E., Vicario,S., Rice,S., Snell,T. and Caccone,A.	Mol. Phylogenet. Evol. 41 (1), 86-98 (2006)	NA	cytochrome oxidase subunit I	warrionlake4	COI
					Brachionus_spp	Brachionus plicatilis isolate Australia1 cytochrome oxidase subunit I (COI) gene, partial cds; mitochondrial.	Brachionus plicatilis	21322026	AF387244	Speciation in ancient cryptic species complexes: evidence from the molecular phylogeny of Brachionus plicatilis (Rotifera)	Gomez,A., Serra,M., Carvalho,G.R. and Lunt,D.H.	Evolution 56 (7), 1431-1444 (2002)	NA	cytochrome oxidase subunit I	Australia1	COI
					Brachionus_spp	Brachionus plicatilis isolate Australia2 cytochrome oxidase subunit I (COI) gene, partial cds; mitochondrial.	Brachionus plicatilis	21322028	AF387245	Speciation in ancient cryptic species complexes: evidence from the molecular phylogeny of Brachionus plicatilis (Rotifera)	Gomez,A., Serra,M., Carvalho,G.R. and Lunt,D.H.	Evolution 56 (7), 1431-1444 (2002)	NA	cytochrome oxidase subunit I	Australia2	COI
					Brachionus_spp	Brachionus calyciflorus voucher AHNU-Rotifer-W23 cytochrome c oxidase subunit I (COI) gene, partial cds; mitochondrial.	Brachionus calyciflorus	226439583	FJ826934	Spatial patterns of genetic differentiation in Brachionus calyciflorus species complex collected from East China in summer	Xiang,X.-L., Xi,Y.-L., Wen,X.-L., Zhang,J.-Y. and Ma,Q.	Hydrobiologia 638 (1), 67-83 (2010)	NA	cytochrome c oxidase subunit I	NA	COI
					Brachionus_spp	Brachionus calyciflorus isolate T4 cytochrome c oxidase subunit I (COI) gene, partial cds; mitochondrial.	Brachionus calyciflorus	297186048	HM067954	Long term effects of coal ash pollution on genetic diversity: a case study on COI variation of Brachionus calyciflorus (Rotifera)	Zhang,G., Xue,Y. and Xi,Y.	Unpublished	NA	cytochrome c oxidase subunit I	T4	COI
					Brachionus_spp	Brachionus calyciflorus isolate T28 cytochrome c oxidase subunit I (COI) gene, partial cds; mitochondrial.	Brachionus calyciflorus	297186050	HM067955	Long term effects of coal ash pollution on genetic diversity: a case study on COI variation of Brachionus calyciflorus (Rotifera)	Zhang,G., Xue,Y. and Xi,Y.	Unpublished	NA	cytochrome c oxidase subunit I	T28	COI
					Brachionus_spp	Brachionus calyciflorus isolate T25 cytochrome c oxidase subunit I (COI) gene, partial cds; mitochondrial.	Brachionus calyciflorus	297186052	HM067956	Long term effects of coal ash pollution on genetic diversity: a case study on COI variation of Brachionus calyciflorus (Rotifera)	Zhang,G., Xue,Y. and Xi,Y.	Unpublished	NA	cytochrome c oxidase subunit I	T25	COI
					Brachionus_spp	Brachionus calyciflorus isolate T5 cytochrome c oxidase subunit I (COI) gene, partial cds; mitochondrial.	Brachionus calyciflorus	297186066	HM067963	Long term effects of coal ash pollution on genetic diversity: a case study on COI variation of Brachionus calyciflorus (Rotifera)	Zhang,G., Xue,Y. and Xi,Y.	Unpublished	NA	cytochrome c oxidase subunit I	T5	COI
					Brachionus_spp	Brachionus calyciflorus isolate T14 cytochrome c oxidase subunit I (COI) gene, partial cds; mitochondrial.	Brachionus calyciflorus	297186072	HM067966	Long term effects of coal ash pollution on genetic diversity: a case study on COI variation of Brachionus calyciflorus (Rotifera)	Zhang,G., Xue,Y. and Xi,Y.	Unpublished	NA	cytochrome c oxidase subunit I	T14	COI
					Brachionus_spp	Brachionus calyciflorus isolate T30 cytochrome c oxidase subunit I (COI) gene, partial cds; mitochondrial.	Brachionus calyciflorus	297186082	HM067971	Long term effects of coal ash pollution on genetic diversity: a case study on COI variation of Brachionus calyciflorus (Rotifera)	Zhang,G., Xue,Y. and Xi,Y.	Unpublished	NA	cytochrome c oxidase subunit I	T30	COI
					Brachionus_spp	Brachionus calyciflorus isolate GZ10 cytochrome c oxidase subunit I (COI) gene, partial cds; mitochondrial.	Brachionus calyciflorus	308052137	GU232587	Genetic differentiation and phylogeographical structure of the Brachionus calyciflorus complex in eastern China	Xiang,X.L., Xi,Y.L., Wen,X.L., Zhang,G., Wang,J.X. and Hu,K.	Mol. Ecol. 20 (14), 3027-3044 (2011)	China: Guangzhou	cytochrome c oxidase subunit I	GZ10	COI
					Brachionus_spp	Brachionus calyciflorus isolate GZ11 cytochrome c oxidase subunit I (COI) gene, partial cds; mitochondrial.	Brachionus calyciflorus	308052139	GU232588	Genetic differentiation and phylogeographical structure of the Brachionus calyciflorus complex in eastern China	Xiang,X.L., Xi,Y.L., Wen,X.L., Zhang,G., Wang,J.X. and Hu,K.	Mol. Ecol. 20 (14), 3027-3044 (2011)	China: Guangzhou	cytochrome c oxidase subunit I	GZ11	COI
					Brachionus_spp	Brachionus calyciflorus isolate GZ16 cytochrome c oxidase subunit I (COI) gene, partial cds; mitochondrial.	Brachionus calyciflorus	308052149	GU232593	Genetic differentiation and phylogeographical structure of the Brachionus calyciflorus complex in eastern China	Xiang,X.L., Xi,Y.L., Wen,X.L., Zhang,G., Wang,J.X. and Hu,K.	Mol. Ecol. 20 (14), 3027-3044 (2011)	China: Guangzhou	cytochrome c oxidase subunit I	GZ16	COI
					Brachionus_spp	Brachionus calyciflorus isolate GZ17 cytochrome c oxidase subunit I (COI) gene, partial cds; mitochondrial.	Brachionus calyciflorus	308052151	GU232594	Genetic differentiation and phylogeographical structure of the Brachionus calyciflorus complex in eastern China	Xiang,X.L., Xi,Y.L., Wen,X.L., Zhang,G., Wang,J.X. and Hu,K.	Mol. Ecol. 20 (14), 3027-3044 (2011)	China: Guangzhou	cytochrome c oxidase subunit I	GZ17	COI
					Brachionus_spp	Brachionus calyciflorus isolate GZ2 cytochrome c oxidase subunit I (COI) gene, partial cds; mitochondrial.	Brachionus calyciflorus	308052157	GU232597	Genetic differentiation and phylogeographical structure of the Brachionus calyciflorus complex in eastern China	Xiang,X.L., Xi,Y.L., Wen,X.L., Zhang,G., Wang,J.X. and Hu,K.	Mol. Ecol. 20 (14), 3027-3044 (2011)	China: Guangzhou	cytochrome c oxidase subunit I	GZ2	COI
					Brachionus_spp	Brachionus calyciflorus isolate GZ6 cytochrome c oxidase subunit I (COI) gene, partial cds; mitochondrial.	Brachionus calyciflorus	308052165	GU232601	Genetic differentiation and phylogeographical structure of the Brachionus calyciflorus complex in eastern China	Xiang,X.L., Xi,Y.L., Wen,X.L., Zhang,G., Wang,J.X. and Hu,K.	Mol. Ecol. 20 (14), 3027-3044 (2011)	China: Guangzhou	cytochrome c oxidase subunit I	GZ6	COI
					Brachionus_spp	Brachionus calyciflorus isolate GZ9 cytochrome c oxidase subunit I (COI) gene, partial cds; mitochondrial.	Brachionus calyciflorus	308052171	GU232604	Genetic differentiation and phylogeographical structure of the Brachionus calyciflorus complex in eastern China	Xiang,X.L., Xi,Y.L., Wen,X.L., Zhang,G., Wang,J.X. and Hu,K.	Mol. Ecol. 20 (14), 3027-3044 (2011)	China: Guangzhou	cytochrome c oxidase subunit I	GZ9	COI
					Brachionus_spp	Brachionus rotundiformis cytochrome c oxidase subunit 1 gene, partial cds; mitochondrial.	Brachionus rotundiformis	308229582	HM024707	Molecular evolution of the membrane associated progesterone receptor in the Brachionus plicatilis (Rotifera, Monogononta) species complex	Smith,H.A., Mark Welch,D.B. and Snell,T.W.	Hydrobiologia 662 (1), 99-106 (2011)	Spain: Poza Sur	cytochrome c oxidase subunit 1	NA	NA
					Brachionus_spp	Brachionus rotundiformis isolate pozasur6 cytochrome oxidase subunit I (COI) gene, partial cds; mitochondrial.	Brachionus rotundiformis	56462744	AY785221	An analysis of species boundaries and biogeographic patterns in a cryptic species complex: the rotifer--Brachionus plicatilis	Suatoni,E., Vicario,S., Rice,S., Snell,T. and Caccone,A.	Mol. Phylogenet. Evol. 41 (1), 86-98 (2006)	NA	cytochrome oxidase subunit I	pozasur6	COI
					Brachionus_spp	Brachionus rotundiformis isolate pozasurss cytochrome oxidase subunit I (COI) gene, partial cds; mitochondrial.	Brachionus rotundiformis	56462746	AY785222	An analysis of species boundaries and biogeographic patterns in a cryptic species complex: the rotifer--Brachionus plicatilis	Suatoni,E., Vicario,S., Rice,S., Snell,T. and Caccone,A.	Mol. Phylogenet. Evol. 41 (1), 86-98 (2006)	NA	cytochrome oxidase subunit I	pozasurss	COI
					Brachionus_spp	Brachionus rotundiformis isolate 6TOSSS2 cytochrome oxidase subunit I (COI) gene, partial cds; mitochondrial.	Brachionus rotundiformis	21322112	AF387287	Speciation in ancient cryptic species complexes: evidence from the molecular phylogeny of Brachionus plicatilis (Rotifera)	Gomez,A., Serra,M., Carvalho,G.R. and Lunt,D.H.	Evolution 56 (7), 1431-1444 (2002)	NA	cytochrome oxidase subunit I	6TOSSS2	COI
					Brachionus_spp	Brachionus rotundiformis isolate Tunisia10 cytochrome oxidase subunit I (COI) gene, partial cds; mitochondrial.	Brachionus rotundiformis	21322114	AF387288	Speciation in ancient cryptic species complexes: evidence from the molecular phylogeny of Brachionus plicatilis (Rotifera)	Gomez,A., Serra,M., Carvalho,G.R. and Lunt,D.H.	Evolution 56 (7), 1431-1444 (2002)	NA	cytochrome oxidase subunit I	Tunisia10	COI
					Brachionus_spp	Brachionus rotundiformis isolate 6POL1 cytochrome oxidase subunit I (COI) gene, partial cds; mitochondrial.	Brachionus rotundiformis	21322116	AF387289	Speciation in ancient cryptic species complexes: evidence from the molecular phylogeny of Brachionus plicatilis (Rotifera)	Gomez,A., Serra,M., Carvalho,G.R. and Lunt,D.H.	Evolution 56 (7), 1431-1444 (2002)	NA	cytochrome oxidase subunit I	6POL1	COI
					Brachionus_spp	Brachionus rotundiformis isolate 6POL2 cytochrome oxidase subunit I (COI) gene, partial cds; mitochondrial.	Brachionus rotundiformis	21322118	AF387290	Speciation in ancient cryptic species complexes: evidence from the molecular phylogeny of Brachionus plicatilis (Rotifera)	Gomez,A., Serra,M., Carvalho,G.R. and Lunt,D.H.	Evolution 56 (7), 1431-1444 (2002)	NA	cytochrome oxidase subunit I	6POL2	COI
					Brachionus_spp	Brachionus plicatilis mitochondrial partial COI gene for cytochrome oxidase subunit 1, isolate Tokyo1.	Brachionus plicatilis	319992978	FR729688	Genome size evolution at the speciation level: The cryptic species complex Brachionus plicatilis (Rotifera)	Stelzer,C.P., Riss,S. and Stadler,P.	BMC Evol. Biol. 11 (1), 90 (2011)	Japan	cytochrome oxidase subunit 1	Tokyo1	COI
					Brachionus_spp	Brachionus plicatilis isolate USGET006 cytochrome c oxidase subunit I (coxI) gene, partial cds; mitochondrial.	Brachionus plicatilis	400179462	JX239171	The mate recognition protein gene mediates reproductive isolation and speciation in the Brachionus plicatilis cryptic species complex	Gribble,K.E. and Mark Welch,D.B.	BMC Evol. Biol. 12 (1), 134 (2012)	NA	cytochrome c oxidase subunit I	USGET006	coxI
					Brachionus_spp	Brachionus plicatilis isolate amami cytochrome oxidase subunit I (COI) gene, partial cds; mitochondrial.	Brachionus plicatilis	56462650	AY785174	An analysis of species boundaries and biogeographic patterns in a cryptic species complex: the rotifer--Brachionus plicatilis	Suatoni,E., Vicario,S., Rice,S., Snell,T. and Caccone,A.	Mol. Phylogenet. Evol. 41 (1), 86-98 (2006)	NA	cytochrome oxidase subunit I	amami	COI
					Brachionus_spp	Brachionus plicatilis isolate tokyo1 cytochrome oxidase subunit I (COI) gene, partial cds; mitochondrial.	Brachionus plicatilis	56462652	AY785175	An analysis of species boundaries and biogeographic patterns in a cryptic species complex: the rotifer--Brachionus plicatilis	Suatoni,E., Vicario,S., Rice,S., Snell,T. and Caccone,A.	Mol. Phylogenet. Evol. 41 (1), 86-98 (2006)	NA	cytochrome oxidase subunit I	tokyo1	COI
					Brachionus_spp	Brachionus plicatilis isolate tokyo3 cytochrome oxidase subunit I (COI) gene, partial cds; mitochondrial.	Brachionus plicatilis	56462654	AY785176	An analysis of species boundaries and biogeographic patterns in a cryptic species complex: the rotifer--Brachionus plicatilis	Suatoni,E., Vicario,S., Rice,S., Snell,T. and Caccone,A.	Mol. Phylogenet. Evol. 41 (1), 86-98 (2006)	NA	cytochrome oxidase subunit I	tokyo3	COI
					Brachionus_spp	Brachionus plicatilis isolate tokyo4 cytochrome oxidase subunit I (COI) gene, partial cds; mitochondrial.	Brachionus plicatilis	56462656	AY785177	An analysis of species boundaries and biogeographic patterns in a cryptic species complex: the rotifer--Brachionus plicatilis	Suatoni,E., Vicario,S., Rice,S., Snell,T. and Caccone,A.	Mol. Phylogenet. Evol. 41 (1), 86-98 (2006)	NA	cytochrome oxidase subunit I	tokyo4	COI
					Brachionus_spp	Brachionus plicatilis isolate tokyo5 cytochrome oxidase subunit I (COI) gene, partial cds; mitochondrial.	Brachionus plicatilis	56462658	AY785178	An analysis of species boundaries and biogeographic patterns in a cryptic species complex: the rotifer--Brachionus plicatilis	Suatoni,E., Vicario,S., Rice,S., Snell,T. and Caccone,A.	Mol. Phylogenet. Evol. 41 (1), 86-98 (2006)	NA	cytochrome oxidase subunit I	tokyo5	COI
					Brachionus_spp	Brachionus sp. Manjavacas cytochrome oxidase subunit I (COI) gene, partial cds; mitochondrial.	Brachionus sp. Manjavacas	66970967	AF387256	Speciation in ancient cryptic species complexes: evidence from the molecular phylogeny of Brachionus plicatilis (Rotifera)	Gomez,A., Serra,M., Carvalho,G.R. and Lunt,D.H.	Evolution 56 (7), 1431-1444 (2002)	NA	cytochrome oxidase subunit I	5CAP3	COI
					Brachionus_spp	Brachionus sp. Manjavacas isolate 5CAP4 cytochrome oxidase subunit I (COI) gene, partial cds; mitochondrial.	Brachionus sp. Manjavacas	71082233	DQ089946	Persistent genetic signatures of colonization in Brachionus manjavacas rotifers in the Iberian Peninsula	Gomez,A., Montero-Pau,J., Lunt,D.H., Serra,M. and Campillo,S.	Mol. Ecol. 16 (15), 3228-3240 (2007)	NA	cytochrome oxidase subunit I	5CAP4	COI
					Brachionus_spp	Brachionus sp. Manjavacas isolate 5CAP6 cytochrome oxidase subunit I (COI) gene, partial cds; mitochondrial.	Brachionus sp. Manjavacas	71082235	DQ089947	Persistent genetic signatures of colonization in Brachionus manjavacas rotifers in the Iberian Peninsula	Gomez,A., Montero-Pau,J., Lunt,D.H., Serra,M. and Campillo,S.	Mol. Ecol. 16 (15), 3228-3240 (2007)	NA	cytochrome oxidase subunit I	5CAP6	COI
					Brachionus_spp	Brachionus sp. Manjavacas isolate 5CAP9 cytochrome oxidase subunit I (COI) gene, partial cds; mitochondrial.	Brachionus sp. Manjavacas	71082237	DQ089948	Persistent genetic signatures of colonization in Brachionus manjavacas rotifers in the Iberian Peninsula	Gomez,A., Montero-Pau,J., Lunt,D.H., Serra,M. and Campillo,S.	Mol. Ecol. 16 (15), 3228-3240 (2007)	NA	cytochrome oxidase subunit I	5CAP9	COI
					Brachionus_spp	Brachionus sp. Manjavacas isolate 5CAP14 cytochrome oxidase subunit I (COI) gene, partial cds; mitochondrial.	Brachionus sp. Manjavacas	71082239	DQ089949	Persistent genetic signatures of colonization in Brachionus manjavacas rotifers in the Iberian Peninsula	Gomez,A., Montero-Pau,J., Lunt,D.H., Serra,M. and Campillo,S.	Mol. Ecol. 16 (15), 3228-3240 (2007)	NA	cytochrome oxidase subunit I	5CAP14	COI
					Brachionus_spp	Brachionus sp. Manjavacas isolate 5CAP15 cytochrome oxidase subunit I (COI) gene, partial cds; mitochondrial.	Brachionus sp. Manjavacas	71082241	DQ089950	Persistent genetic signatures of colonization in Brachionus manjavacas rotifers in the Iberian Peninsula	Gomez,A., Montero-Pau,J., Lunt,D.H., Serra,M. and Campillo,S.	Mol. Ecol. 16 (15), 3228-3240 (2007)	NA	cytochrome oxidase subunit I	5CAP15	COI
					Brachionus_spp	Brachionus sp. Manjavacas isolate 5CAP17 cytochrome oxidase subunit I (COI) gene, partial cds; mitochondrial.	Brachionus sp. Manjavacas	71082243	DQ089951	Persistent genetic signatures of colonization in Brachionus manjavacas rotifers in the Iberian Peninsula	Gomez,A., Montero-Pau,J., Lunt,D.H., Serra,M. and Campillo,S.	Mol. Ecol. 16 (15), 3228-3240 (2007)	NA	cytochrome oxidase subunit I	5CAP17	COI
					Brachionus_spp	Brachionus sp. Manjavacas isolate 5CAP19 cytochrome oxidase subunit I (COI) gene, partial cds; mitochondrial.	Brachionus sp. Manjavacas	71082245	DQ089952	Persistent genetic signatures of colonization in Brachionus manjavacas rotifers in the Iberian Peninsula	Gomez,A., Montero-Pau,J., Lunt,D.H., Serra,M. and Campillo,S.	Mol. Ecol. 16 (15), 3228-3240 (2007)	NA	cytochrome oxidase subunit I	5CAP19	COI
					Brachionus_spp	Brachionus plicatilis isolate AUSHOT02 cytochrome c oxidase subunit I (COI) gene, partial cds; mitochondrial.	Brachionus plicatilis	151336976	EF524543	Global isolation by distance despite strong regional phylogeography in a small metazoan	Mills,S., Lunt,D.H. and Gomez,A.	BMC Evol. Biol. 7, 225 (2007)	Australia	cytochrome c oxidase subunit I	AUSHOT02	COI
					Brachionus_spp	Brachionus plicatilis isolate AUSBUSCL cytochrome c oxidase subunit I (COI) gene, partial cds; mitochondrial.	Brachionus plicatilis	151336978	EF524544	Global isolation by distance despite strong regional phylogeography in a small metazoan	Mills,S., Lunt,D.H. and Gomez,A.	BMC Evol. Biol. 7, 225 (2007)	Australia	cytochrome c oxidase subunit I	AUSBUSCL	COI
					Brachionus_spp	Brachionus plicatilis isolate AUSYENCL cytochrome c oxidase subunit I (COI) gene, partial cds; mitochondrial.	Brachionus plicatilis	151336986	EF524548	Global isolation by distance despite strong regional phylogeography in a small metazoan	Mills,S., Lunt,D.H. and Gomez,A.	BMC Evol. Biol. 7, 225 (2007)	Australia	cytochrome c oxidase subunit I	AUSYENCL	COI
					Brachionus_spp	Brachionus plicatilis isolate AUSPEA02 cytochrome c oxidase subunit I (COI) gene, partial cds; mitochondrial.	Brachionus plicatilis	151336988	EF524549	Global isolation by distance despite strong regional phylogeography in a small metazoan	Mills,S., Lunt,D.H. and Gomez,A.	BMC Evol. Biol. 7, 225 (2007)	Australia	cytochrome c oxidase subunit I	AUSPEA02	COI
					Brachionus_spp	Brachionus plicatilis isolate AUSPEACL cytochrome c oxidase subunit I (COI) gene, partial cds; mitochondrial.	Brachionus plicatilis	151336990	EF524550	Global isolation by distance despite strong regional phylogeography in a small metazoan	Mills,S., Lunt,D.H. and Gomez,A.	BMC Evol. Biol. 7, 225 (2007)	Australia	cytochrome c oxidase subunit I	AUSPEACL	COI
					Brachionus_spp	Brachionus plicatilis isolate AUSBUS20 cytochrome c oxidase subunit I (COI) gene, partial cds; mitochondrial.	Brachionus plicatilis	151337000	EF524555	Global isolation by distance despite strong regional phylogeography in a small metazoan	Mills,S., Lunt,D.H. and Gomez,A.	BMC Evol. Biol. 7, 225 (2007)	Australia	cytochrome c oxidase subunit I	AUSBUS20	COI
					Brachionus_spp	Brachionus plicatilis mitochondrial partial COI gene for cytochrome oxidase subunit 1, isolate AUBUS001.	Brachionus plicatilis	319992954	FR729676	Genome size evolution at the speciation level: The cryptic species complex Brachionus plicatilis (Rotifera)	Stelzer,C.P., Riss,S. and Stadler,P.	BMC Evol. Biol. 11 (1), 90 (2011)	Australia:Lake Colongulac	cytochrome oxidase subunit 1	AUBUS001	COI
					Brachionus_spp	Brachionus plicatilis isolate AUBUS001 cytochrome c oxidase subunit I (coxI) gene, partial cds; mitochondrial.	Brachionus plicatilis	400179452	JX239166	The mate recognition protein gene mediates reproductive isolation and speciation in the Brachionus plicatilis cryptic species complex	Gribble,K.E. and Mark Welch,D.B.	BMC Evol. Biol. 12 (1), 134 (2012)	NA	cytochrome c oxidase subunit I	AUBUS001	coxI
					Brachionus_spp	Brachionus quadridentatus isolate JG.01 cytochrome oxidase subunit I (cox1) gene, partial cds; mitochondrial.	Brachionus quadridentatus	187475689	EU499772	Monopolization hypothesis in freshwater ponds: is the large bank of resting stages the key feature?	Fontaneto,D., Chen,K. and Castillo,K.	Unpublished	NA	cytochrome oxidase subunit I	JG.01	cox1
					Brachionus_spp	Brachionus quadridentatus isolate JG.02 cytochrome oxidase subunit I (cox1) gene, partial cds; mitochondrial.	Brachionus quadridentatus	187475691	EU499773	Monopolization hypothesis in freshwater ponds: is the large bank of resting stages the key feature?	Fontaneto,D., Chen,K. and Castillo,K.	Unpublished	NA	cytochrome oxidase subunit I	JG.02	cox1
					Brachionus_spp	Brachionus quadridentatus isolate JG.03 cytochrome oxidase subunit I (cox1) gene, partial cds; mitochondrial.	Brachionus quadridentatus	187475693	EU499774	Monopolization hypothesis in freshwater ponds: is the large bank of resting stages the key feature?	Fontaneto,D., Chen,K. and Castillo,K.	Unpublished	NA	cytochrome oxidase subunit I	JG.03	cox1
					Brachionus_spp	Brachionus quadridentatus isolate JG.04 cytochrome oxidase subunit I (cox1) gene, partial cds; mitochondrial.	Brachionus quadridentatus	187475695	EU499775	Monopolization hypothesis in freshwater ponds: is the large bank of resting stages the key feature?	Fontaneto,D., Chen,K. and Castillo,K.	Unpublished	NA	cytochrome oxidase subunit I	JG.04	cox1
					Brachionus_spp	Brachionus quadridentatus isolate JG.05 cytochrome oxidase subunit I (cox1) gene, partial cds; mitochondrial.	Brachionus quadridentatus	187475697	EU499776	Monopolization hypothesis in freshwater ponds: is the large bank of resting stages the key feature?	Fontaneto,D., Chen,K. and Castillo,K.	Unpublished	NA	cytochrome oxidase subunit I	JG.05	cox1
					Brachionus_spp	Brachionus quadridentatus isolate JG.07 cytochrome oxidase subunit I (cox1) gene, partial cds; mitochondrial.	Brachionus quadridentatus	187475701	EU499778	Monopolization hypothesis in freshwater ponds: is the large bank of resting stages the key feature?	Fontaneto,D., Chen,K. and Castillo,K.	Unpublished	NA	cytochrome oxidase subunit I	JG.07	cox1
					Brachionus_spp	Brachionus quadridentatus isolate JG.08 cytochrome oxidase subunit I (cox1) gene, partial cds; mitochondrial.	Brachionus quadridentatus	187475703	EU499779	Monopolization hypothesis in freshwater ponds: is the large bank of resting stages the key feature?	Fontaneto,D., Chen,K. and Castillo,K.	Unpublished	NA	cytochrome oxidase subunit I	JG.08	cox1
					Brachionus_spp	Brachionus quadridentatus isolate JG.06 cytochrome oxidase subunit I (cox1) gene, partial cds; mitochondrial.	Brachionus quadridentatus	187475699	EU499777	Monopolization hypothesis in freshwater ponds: is the large bank of resting stages the key feature?	Fontaneto,D., Chen,K. and Castillo,K.	Unpublished	NA	cytochrome oxidase subunit I	JG.06	cox1
					Brachionus_spp	Brachionus urceolaris isolate JG.01 cytochrome oxidase subunit I (cox1) gene, partial cds; mitochondrial.	Brachionus urceolaris	187475705	EU499780	Monopolization hypothesis in freshwater ponds: is the large bank of resting stages the key feature?	Fontaneto,D., Chen,K. and Castillo,K.	Unpublished	NA	cytochrome oxidase subunit I	JG.01	cox1
					Brachionus_spp	Brachionus urceolaris isolate JG.02 cytochrome oxidase subunit I (cox1) gene, partial cds; mitochondrial.	Brachionus urceolaris	187475707	EU499781	Monopolization hypothesis in freshwater ponds: is the large bank of resting stages the key feature?	Fontaneto,D., Chen,K. and Castillo,K.	Unpublished	NA	cytochrome oxidase subunit I	JG.02	cox1
					Brachionus_spp	Brachionus urceolaris isolate JG.03 cytochrome oxidase subunit I (cox1) gene, partial cds; mitochondrial.	Brachionus urceolaris	187475709	EU499782	Monopolization hypothesis in freshwater ponds: is the large bank of resting stages the key feature?	Fontaneto,D., Chen,K. and Castillo,K.	Unpublished	NA	cytochrome oxidase subunit I	JG.03	cox1
					Brachionus_spp	Brachionus urceolaris isolate JG.04 cytochrome oxidase subunit I (cox1) gene, partial cds; mitochondrial.	Brachionus urceolaris	187475711	EU499783	Monopolization hypothesis in freshwater ponds: is the large bank of resting stages the key feature?	Fontaneto,D., Chen,K. and Castillo,K.	Unpublished	NA	cytochrome oxidase subunit I	JG.04	cox1
					Brachionus_spp	Brachionus urceolaris isolate JG.05 cytochrome oxidase subunit I (cox1) gene, partial cds; mitochondrial.	Brachionus urceolaris	187475713	EU499784	Monopolization hypothesis in freshwater ponds: is the large bank of resting stages the key feature?	Fontaneto,D., Chen,K. and Castillo,K.	Unpublished	NA	cytochrome oxidase subunit I	JG.05	cox1
					Brachionus_spp	Brachionus urceolaris isolate JG.06 cytochrome oxidase subunit I (cox1) gene, partial cds; mitochondrial.	Brachionus urceolaris	187475715	EU499785	Monopolization hypothesis in freshwater ponds: is the large bank of resting stages the key feature?	Fontaneto,D., Chen,K. and Castillo,K.	Unpublished	NA	cytochrome oxidase subunit I	JG.06	cox1
					Brachionus_spp	Brachionus urceolaris isolate JG.07 cytochrome oxidase subunit I (cox1) gene, partial cds; mitochondrial.	Brachionus urceolaris	187475717	EU499786	Monopolization hypothesis in freshwater ponds: is the large bank of resting stages the key feature?	Fontaneto,D., Chen,K. and Castillo,K.	Unpublished	NA	cytochrome oxidase subunit I	JG.07	cox1
					Brachionus_spp	Brachionus urceolaris isolate JG.08 cytochrome oxidase subunit I (cox1) gene, partial cds; mitochondrial.	Brachionus urceolaris	187475719	EU499787	Monopolization hypothesis in freshwater ponds: is the large bank of resting stages the key feature?	Fontaneto,D., Chen,K. and Castillo,K.	Unpublished	NA	cytochrome oxidase subunit I	JG.08	cox1
					Brachionus_spp	Brachionus sp. Manjavacas isolate 6HOS3 cytochrome oxidase subunit I (COI) gene, partial cds; mitochondrial.	Brachionus sp. Manjavacas	71082313	DQ089986	Persistent genetic signatures of colonization in Brachionus manjavacas rotifers in the Iberian Peninsula	Gomez,A., Montero-Pau,J., Lunt,D.H., Serra,M. and Campillo,S.	Mol. Ecol. 16 (15), 3228-3240 (2007)	NA	cytochrome oxidase subunit I	6HOS3	COI
					Brachionus_spp	Brachionus sp. Manjavacas isolate 6HOS7 cytochrome oxidase subunit I (COI) gene, partial cds; mitochondrial.	Brachionus sp. Manjavacas	71082315	DQ089987	Persistent genetic signatures of colonization in Brachionus manjavacas rotifers in the Iberian Peninsula	Gomez,A., Montero-Pau,J., Lunt,D.H., Serra,M. and Campillo,S.	Mol. Ecol. 16 (15), 3228-3240 (2007)	NA	cytochrome oxidase subunit I	6HOS7	COI
					Brachionus_spp	Brachionus sp. Manjavacas isolate 6HOS8 cytochrome oxidase subunit I (COI) gene, partial cds; mitochondrial.	Brachionus sp. Manjavacas	71082317	DQ089988	Persistent genetic signatures of colonization in Brachionus manjavacas rotifers in the Iberian Peninsula	Gomez,A., Montero-Pau,J., Lunt,D.H., Serra,M. and Campillo,S.	Mol. Ecol. 16 (15), 3228-3240 (2007)	NA	cytochrome oxidase subunit I	6HOS8	COI
					Brachionus_spp	Brachionus sp. Manjavacas isolate 6HOS9 cytochrome oxidase subunit I (COI) gene, partial cds; mitochondrial.	Brachionus sp. Manjavacas	71082319	DQ089989	Persistent genetic signatures of colonization in Brachionus manjavacas rotifers in the Iberian Peninsula	Gomez,A., Montero-Pau,J., Lunt,D.H., Serra,M. and Campillo,S.	Mol. Ecol. 16 (15), 3228-3240 (2007)	NA	cytochrome oxidase subunit I	6HOS9	COI
					Brachionus_spp	Brachionus sp. Manjavacas isolate 6HOS10 cytochrome oxidase subunit I (COI) gene, partial cds; mitochondrial.	Brachionus sp. Manjavacas	71082321	DQ089990	Persistent genetic signatures of colonization in Brachionus manjavacas rotifers in the Iberian Peninsula	Gomez,A., Montero-Pau,J., Lunt,D.H., Serra,M. and Campillo,S.	Mol. Ecol. 16 (15), 3228-3240 (2007)	NA	cytochrome oxidase subunit I	6HOS10	COI
					Brachionus_spp	Brachionus sp. Manjavacas isolate 6HOS14 cytochrome oxidase subunit I (COI) gene, partial cds; mitochondrial.	Brachionus sp. Manjavacas	71082323	DQ089991	Persistent genetic signatures of colonization in Brachionus manjavacas rotifers in the Iberian Peninsula	Gomez,A., Montero-Pau,J., Lunt,D.H., Serra,M. and Campillo,S.	Mol. Ecol. 16 (15), 3228-3240 (2007)	NA	cytochrome oxidase subunit I	6HOS14	COI
					Brachionus_spp	Brachionus sp. Manjavacas isolate 6HOS16 cytochrome oxidase subunit I (COI) gene, partial cds; mitochondrial.	Brachionus sp. Manjavacas	71082325	DQ089992	Persistent genetic signatures of colonization in Brachionus manjavacas rotifers in the Iberian Peninsula	Gomez,A., Montero-Pau,J., Lunt,D.H., Serra,M. and Campillo,S.	Mol. Ecol. 16 (15), 3228-3240 (2007)	NA	cytochrome oxidase subunit I	6HOS16	COI
					Brachionus_spp	Brachionus sp. Manjavacas isolate 6HOS17 cytochrome oxidase subunit I (COI) gene, partial cds; mitochondrial.	Brachionus sp. Manjavacas	71082327	DQ089993	Persistent genetic signatures of colonization in Brachionus manjavacas rotifers in the Iberian Peninsula	Gomez,A., Montero-Pau,J., Lunt,D.H., Serra,M. and Campillo,S.	Mol. Ecol. 16 (15), 3228-3240 (2007)	NA	cytochrome oxidase subunit I	6HOS17	COI
					Brachionus_spp	Brachionus sp. Manjavacas isolate 6HOS31 cytochrome oxidase subunit I (COI) gene, partial cds; mitochondrial.	Brachionus sp. Manjavacas	71082329	DQ089994	Persistent genetic signatures of colonization in Brachionus manjavacas rotifers in the Iberian Peninsula	Gomez,A., Montero-Pau,J., Lunt,D.H., Serra,M. and Campillo,S.	Mol. Ecol. 16 (15), 3228-3240 (2007)	NA	cytochrome oxidase subunit I	6HOS31	COI
					Brachionus_spp	Brachionus havanaensis voucher ECOCHZ-AG0408 cytochrome oxidase subunit 1 (COI) gene, partial cds; mitochondrial.	Brachionus havanaensis	401879931	JX216533	DNA barcoding of freshwater Rotifera in Mexico: Evidence of cryptic speciation in common rotifers	Garcia-Morales,A.E. and Elias-Gutierrez,M.	Mol Ecol Resour (2013) In press	Mexico: Veracruz, Los Tuxtlas, Poza Reyna,_x000D_	cytochrome oxidase subunit 1	NA	COI
					Brachionus_spp	Brachionus havanaensis voucher ECOCHZ-AG0395 cytochrome oxidase subunit 1 (COI) gene, partial cds; mitochondrial.	Brachionus havanaensis	401879933	JX216534	DNA barcoding of freshwater Rotifera in Mexico: Evidence of cryptic speciation in common rotifers	Garcia-Morales,A.E. and Elias-Gutierrez,M.	Mol Ecol Resour (2013) In press	Mexico: Veracruz, Los Tuxtlas, Catemaco lake,_x000D_	cytochrome oxidase subunit 1	NA	COI
					Brachionus_spp	Brachionus havanaensis voucher ECOCHZ-AG0397 cytochrome oxidase subunit 1 (COI) gene, partial cds; mitochondrial.	Brachionus havanaensis	401879937	JX216536	DNA barcoding of freshwater Rotifera in Mexico: Evidence of cryptic speciation in common rotifers	Garcia-Morales,A.E. and Elias-Gutierrez,M.	Mol Ecol Resour (2013) In press	Mexico: Veracruz, Los Tuxtlas, Catemaco lake,_x000D_	cytochrome oxidase subunit 1	NA	COI
					Brachionus_spp	Brachionus havanaensis voucher ECOCHZ-AG0398 cytochrome oxidase subunit 1 (COI) gene, partial cds; mitochondrial.	Brachionus havanaensis	401879939	JX216537	DNA barcoding of freshwater Rotifera in Mexico: Evidence of cryptic speciation in common rotifers	Garcia-Morales,A.E. and Elias-Gutierrez,M.	Mol Ecol Resour (2013) In press	Mexico: Veracruz, Los Tuxtlas, Catemaco lake,_x000D_	cytochrome oxidase subunit 1	NA	COI
					Brachionus_spp	Brachionus havanaensis voucher ECOCHZ-AG0403 cytochrome oxidase subunit 1 (COI) gene, partial cds; mitochondrial.	Brachionus havanaensis	401879941	JX216538	DNA barcoding of freshwater Rotifera in Mexico: Evidence of cryptic speciation in common rotifers	Garcia-Morales,A.E. and Elias-Gutierrez,M.	Mol Ecol Resour (2013) In press	Mexico: Veracruz, Los Tuxtlas, Catemaco lake,_x000D_	cytochrome oxidase subunit 1	NA	COI
					Brachionus_spp	Brachionus havanaensis voucher ECOCHZ-AG0532 cytochrome oxidase subunit 1 (COI) gene, partial cds; mitochondrial.	Brachionus havanaensis	401879953	JX216544	DNA barcoding of freshwater Rotifera in Mexico: Evidence of cryptic speciation in common rotifers	Garcia-Morales,A.E. and Elias-Gutierrez,M.	Mol Ecol Resour (2013) In press	Mexico: Veracruz, Los Tuxtlas, Apompal lagoon	cytochrome oxidase subunit 1	NA	COI
					Brachionus_spp	Brachionus havanaensis voucher ECOCHZ-AG0368 cytochrome oxidase subunit 1 (COI) gene, partial cds; mitochondrial.	Brachionus havanaensis	401879965	JX216550	DNA barcoding of freshwater Rotifera in Mexico: Evidence of cryptic speciation in common rotifers	Garcia-Morales,A.E. and Elias-Gutierrez,M.	Mol Ecol Resour (2013) In press	Mexico: Veracruz, Los Tuxtlas, Escondida lagoon	cytochrome oxidase subunit 1	NA	COI
					Brachionus_spp	Brachionus havanaensis voucher ECOCHZ-AG0409 cytochrome oxidase subunit 1 (COI) gene, partial cds; mitochondrial.	Brachionus havanaensis	401879967	JX216551	DNA barcoding of freshwater Rotifera in Mexico: Evidence of cryptic speciation in common rotifers	Garcia-Morales,A.E. and Elias-Gutierrez,M.	Mol Ecol Resour (2013) In press	Mexico: Veracruz, Los Tuxtlas, Poza Reyna,_x000D_	cytochrome oxidase subunit 1	NA	COI
					Brachionus_spp	Brachionus havanaensis voucher ECOCHZ-AG0396 cytochrome oxidase subunit 1 (COI) gene, partial cds; mitochondrial.	Brachionus havanaensis	401879935	JX216535	DNA barcoding of freshwater Rotifera in Mexico: Evidence of cryptic speciation in common rotifers	Garcia-Morales,A.E. and Elias-Gutierrez,M.	Mol Ecol Resour (2013) In press	Mexico: Veracruz, Los Tuxtlas, Catemaco lake,_x000D_	cytochrome oxidase subunit 1	NA	COI
					Brachionus_spp	Brachionus calyciflorus voucher AHNU-Rotifer-H3 cytochrome c oxidase subunit I (COI) gene, partial cds; mitochondrial.	Brachionus calyciflorus	226439541	FJ826913	Spatial patterns of genetic differentiation in Brachionus calyciflorus species complex collected from East China in summer	Xiang,X.-L., Xi,Y.-L., Wen,X.-L., Zhang,J.-Y. and Ma,Q.	Hydrobiologia 638 (1), 67-83 (2010)	NA	cytochrome c oxidase subunit I	NA	COI
					Brachionus_spp	Brachionus calyciflorus voucher AHNU-Rotifer-H8 cytochrome c oxidase subunit I (COI) gene, partial cds; mitochondrial.	Brachionus calyciflorus	226439543	FJ826914	Spatial patterns of genetic differentiation in Brachionus calyciflorus species complex collected from East China in summer	Xiang,X.-L., Xi,Y.-L., Wen,X.-L., Zhang,J.-Y. and Ma,Q.	Hydrobiologia 638 (1), 67-83 (2010)	NA	cytochrome c oxidase subunit I	NA	COI
					Brachionus_spp	Brachionus calyciflorus voucher AHNU-Rotifer-H11 cytochrome c oxidase subunit I (COI) gene, partial cds; mitochondrial.	Brachionus calyciflorus	226439545	FJ826915	Spatial patterns of genetic differentiation in Brachionus calyciflorus species complex collected from East China in summer	Xiang,X.-L., Xi,Y.-L., Wen,X.-L., Zhang,J.-Y. and Ma,Q.	Hydrobiologia 638 (1), 67-83 (2010)	NA	cytochrome c oxidase subunit I	NA	COI
					Brachionus_spp	Brachionus calyciflorus voucher AHNU-Rotifer-H29 cytochrome c oxidase subunit I (COI) gene, partial cds; mitochondrial.	Brachionus calyciflorus	226439547	FJ826916	Spatial patterns of genetic differentiation in Brachionus calyciflorus species complex collected from East China in summer	Xiang,X.-L., Xi,Y.-L., Wen,X.-L., Zhang,J.-Y. and Ma,Q.	Hydrobiologia 638 (1), 67-83 (2010)	NA	cytochrome c oxidase subunit I	NA	COI
					Brachionus_spp	Brachionus calyciflorus voucher AHNU-Rotifer-H26 cytochrome c oxidase subunit I (COI) gene, partial cds; mitochondrial.	Brachionus calyciflorus	226439549	FJ826917	Spatial patterns of genetic differentiation in Brachionus calyciflorus species complex collected from East China in summer	Xiang,X.-L., Xi,Y.-L., Wen,X.-L., Zhang,J.-Y. and Ma,Q.	Hydrobiologia 638 (1), 67-83 (2010)	NA	cytochrome c oxidase subunit I	NA	COI
					Brachionus_spp	Brachionus calyciflorus voucher AHNU-Rotifer-H12 cytochrome c oxidase subunit I (COI) gene, partial cds; mitochondrial.	Brachionus calyciflorus	226439553	FJ826919	Spatial patterns of genetic differentiation in Brachionus calyciflorus species complex collected from East China in summer	Xiang,X.-L., Xi,Y.-L., Wen,X.-L., Zhang,J.-Y. and Ma,Q.	Hydrobiologia 638 (1), 67-83 (2010)	NA	cytochrome c oxidase subunit I	NA	COI
					Brachionus_spp	Brachionus calyciflorus voucher AHNU-Rotifer-H4 cytochrome c oxidase subunit I (COI) gene, partial cds; mitochondrial.	Brachionus calyciflorus	226439555	FJ826920	Spatial patterns of genetic differentiation in Brachionus calyciflorus species complex collected from East China in summer	Xiang,X.-L., Xi,Y.-L., Wen,X.-L., Zhang,J.-Y. and Ma,Q.	Hydrobiologia 638 (1), 67-83 (2010)	NA	cytochrome c oxidase subunit I	NA	COI
[truncated: 7,994 more rows]
