# Supplementary material for: Effects of phylogenetic reconstruction method on the robustness of species delimitation using single-locus data
Source: Methods Ecol Evol. 2014 Oct 29;5(10):1086–94. doi: 10.1111/2041-210X.12246 (PMC4374709; doi:10.1111/2041-210X.12246)
Supplement: Supplementary file 8 — Table S3. Dataset information (# Seq., #Hap., outgroups, residual variation, etc.). [file mee30005-1086-sd8.xlsx]

## Sheet: Sheet1
Table S3: Dataset information (# Seq., #Hap., outgroups, residual variation, etc.)
Group	Method	Dataset	Sequences	Haplotypes	Model	Outgroup	Tree	Smooth	Unresolved nodes	Rate heterogeneity	ESU	ESUexpected	ESUmeanA	ESUmeanB	Variance
non-Rotifera	ST-GMYC	Cowries	2036	1459	GTR+I+G	AY161631-5; AY534428-32	BEAST	BD_R	NO	NA	244	263	462.667	473.6	0.496254
non-Rotifera	ST-GMYC	Cowries	2036	1459	GTR+I+G	AY161631-5; AY534428-32	BEAST	BD_S	NO	NA	236	263	462.667	474	0.514409
non-Rotifera	ST-GMYC	Cowries	2036	1459	GTR+I+G	AY161631-5; AY534428-32	BEAST	C_R	NO	NA	232	263	462.667	474.2	0.523487
non-Rotifera	ST-GMYC	Cowries	2036	1459	GTR+I+G	AY161631-5; AY534428-32	BEAST	C_S	NO	NA	237	263	462.667	473.95	0.51214
non-Rotifera	ST-GMYC	Cowries	2036	1459	GTR+I+G	AY161631-5; AY534428-32	MrBayes	Raw	NA	NA	NA	263	462.667	462.667	NA
non-Rotifera	ST-GMYC	Cowries	2036	1459	GTR+I+G	AY161631-5; AY534428-32	MrBayes	PATHd8	NO	NA	NA	263	462.667	462.667	NA
non-Rotifera	ST-GMYC	Cowries	2036	1459	GTR+I+G	AY161631-5; AY534428-32	MrBayes	r8s	NO	NA	NA	263	462.667	462.667	NA
non-Rotifera	ST-GMYC	Cowries	2036	1459	GTR+I+G	AY161631-5; AY534428-32	MrBayes	chronopl	NO	NA	NA	263	462.667	462.667	NA
non-Rotifera	ST-GMYC	Cowries	2036	1459	GTR+I+G	AY161631-5; AY534428-32	MrBayes	chronos	NO	NA	NA	263	462.667	462.667	NA
non-Rotifera	ST-GMYC	Cowries	2036	1459	GTR+I+G	AY161631-5; AY534428-32	GARLI	Raw	NA	0.0310833	NA	263	462.667	462.667	NA
non-Rotifera	ST-GMYC	Cowries	2036	1459	GTR+I+G	AY161631-5; AY534428-32	GARLI	PATHd8	NO	0.0310833	324	263	462.667	469.6	0.314697
non-Rotifera	ST-GMYC	Cowries	2036	1459	GTR+I+G	AY161631-5; AY534428-32	GARLI	r8s	NO	0.0310833	398	263	462.667	465.9	0.146758
non-Rotifera	ST-GMYC	Cowries	2036	1459	GTR+I+G	AY161631-5; AY534428-32	GARLI	chronopl	NO	0.0310833	1425	263	462.667	414.55	2.18397
non-Rotifera	ST-GMYC	Cowries	2036	1459	GTR+I+G	AY161631-5; AY534428-32	GARLI	chronos	NO	0.0310833	1451	263	462.667	413.25	2.24298
non-Rotifera	ST-GMYC	Cowries	2036	1459	GTR+I+G	AY161631-5; AY534428-32	PhyML	Raw	NA	0.0229779	NA	263	462.667	462.667	NA
non-Rotifera	ST-GMYC	Cowries	2036	1459	GTR+I+G	AY161631-5; AY534428-32	PhyML	PATHd8	YES	0.0229779	280	263	462.667	471.8	0.414553
non-Rotifera	ST-GMYC	Cowries	2036	1459	GTR+I+G	AY161631-5; AY534428-32	PhyML	r8s	NO	0.0229779	245	263	462.667	473.55	0.493984
non-Rotifera	ST-GMYC	Cowries	2036	1459	GTR+I+G	AY161631-5; AY534428-32	PhyML	chronopl	NO	0.0229779	748	263	462.667	448.4	0.64755
non-Rotifera	ST-GMYC	Cowries	2036	1459	GTR+I+G	AY161631-5; AY534428-32	PhyML	chronos	NO	0.0229779	748	263	462.667	448.4	0.64755
non-Rotifera	ST-GMYC	Cowries	2036	1459	GTR+I+G	AY161631-5; AY534428-32	RAxML	Raw	NA	0.0711049	NA	263	462.667	462.667	NA
non-Rotifera	ST-GMYC	Cowries	2036	1459	GTR+I+G	AY161631-5; AY534428-32	RAxML	PATHd8	YES	0.0711049	263	263	462.667	472.65	0.453134
non-Rotifera	ST-GMYC	Cowries	2036	1459	GTR+I+G	AY161631-5; AY534428-32	RAxML	r8s	NO	0.0711049	262	263	462.667	472.7	0.455403
non-Rotifera	ST-GMYC	Cowries	2036	1459	GTR+I+G	AY161631-5; AY534428-32	RAxML	chronopl	NO	0.0711049	751	263	462.667	448.25	0.654359
non-Rotifera	ST-GMYC	Cowries	2036	1459	GTR+I+G	AY161631-5; AY534428-32	RAxML	chronos	YES	0.0711049	882	263	462.667	441.7	0.951657
non-Rotifera	ST-GMYC	Cowries	2036	1459	GTR+I+G	AY161631-5; AY534428-32	NJ	Raw	NA	0.0111385	NA	263	462.667	462.667	NA
non-Rotifera	ST-GMYC	Cowries	2036	1459	GTR+I+G	AY161631-5; AY534428-32	NJ	PATHd8	NO	0.0111385	248	263	462.667	473.4	0.487176
non-Rotifera	ST-GMYC	Cowries	2036	1459	GTR+I+G	AY161631-5; AY534428-32	NJ	r8s	NO	0.0111385	243	263	462.667	473.65	0.498523
non-Rotifera	ST-GMYC	Cowries	2036	1459	GTR+I+G	AY161631-5; AY534428-32	NJ	chronopl	NO	0.0111385	1	263	462.667	485.75	1.04773
non-Rotifera	ST-GMYC	Cowries	2036	1459	GTR+I+G	AY161631-5; AY534428-32	NJ	chronos	NO	0.0111385	246	263	462.667	473.5	0.491715
non-Rotifera	ST-GMYC	Cowries	2036	1459	GTR+I+G	AY161631-5; AY534428-32	UPGMA	UPGMA	NO	NA	252	263	462.667	454.409	0.478098
non-Rotifera	MT-GMYC	Cowries	2036	1459	GTR+I+G	AY161631-5; AY534428-32	BEAST	BD_R	NO	NA	NA	263	NA	NA	NA
non-Rotifera	MT-GMYC	Cowries	2036	1459	GTR+I+G	AY161631-5; AY534428-32	BEAST	BD_S	NO	NA	NA	263	NA	NA	NA
non-Rotifera	MT-GMYC	Cowries	2036	1459	GTR+I+G	AY161631-5; AY534428-32	BEAST	C_R	NO	NA	NA	263	NA	NA	NA
non-Rotifera	MT-GMYC	Cowries	2036	1459	GTR+I+G	AY161631-5; AY534428-32	BEAST	C_S	NO	NA	NA	263	NA	NA	NA
non-Rotifera	MT-GMYC	Cowries	2036	1459	GTR+I+G	AY161631-5; AY534428-32	MrBayes	Raw	NA	NA	NA	263	NA	NA	NA
non-Rotifera	MT-GMYC	Cowries	2036	1459	GTR+I+G	AY161631-5; AY534428-32	MrBayes	PATHd8	NO	NA	NA	263	NA	NA	NA
non-Rotifera	MT-GMYC	Cowries	2036	1459	GTR+I+G	AY161631-5; AY534428-32	MrBayes	r8s	NO	NA	NA	263	NA	NA	NA
non-Rotifera	MT-GMYC	Cowries	2036	1459	GTR+I+G	AY161631-5; AY534428-32	MrBayes	chronopl	NO	NA	NA	263	NA	NA	NA
non-Rotifera	MT-GMYC	Cowries	2036	1459	GTR+I+G	AY161631-5; AY534428-32	MrBayes	chronos	NO	NA	NA	263	NA	NA	NA
non-Rotifera	MT-GMYC	Cowries	2036	1459	GTR+I+G	AY161631-5; AY534428-32	GARLI	Raw	NA	0.0310833	NA	263	NA	NA	NA
non-Rotifera	MT-GMYC	Cowries	2036	1459	GTR+I+G	AY161631-5; AY534428-32	GARLI	PATHd8	NO	0.0310833	NA	263	NA	NA	NA
non-Rotifera	MT-GMYC	Cowries	2036	1459	GTR+I+G	AY161631-5; AY534428-32	GARLI	r8s	NO	0.0310833	NA	263	NA	NA	NA
non-Rotifera	MT-GMYC	Cowries	2036	1459	GTR+I+G	AY161631-5; AY534428-32	GARLI	chronopl	NO	0.0310833	NA	263	NA	NA	NA
non-Rotifera	MT-GMYC	Cowries	2036	1459	GTR+I+G	AY161631-5; AY534428-32	GARLI	chronos	NO	0.0310833	NA	263	NA	NA	NA
non-Rotifera	MT-GMYC	Cowries	2036	1459	GTR+I+G	AY161631-5; AY534428-32	PhyML	Raw	NA	0.0229779	NA	263	NA	NA	NA
non-Rotifera	MT-GMYC	Cowries	2036	1459	GTR+I+G	AY161631-5; AY534428-32	PhyML	PATHd8	YES	0.0229779	NA	263	NA	NA	NA
non-Rotifera	MT-GMYC	Cowries	2036	1459	GTR+I+G	AY161631-5; AY534428-32	PhyML	r8s	NO	0.0229779	NA	263	NA	NA	NA
non-Rotifera	MT-GMYC	Cowries	2036	1459	GTR+I+G	AY161631-5; AY534428-32	PhyML	chronopl	NO	0.0229779	NA	263	NA	NA	NA
non-Rotifera	MT-GMYC	Cowries	2036	1459	GTR+I+G	AY161631-5; AY534428-32	PhyML	chronos	NO	0.0229779	NA	263	NA	NA	NA
non-Rotifera	MT-GMYC	Cowries	2036	1459	GTR+I+G	AY161631-5; AY534428-32	RAxML	Raw	NA	0.0711049	NA	263	NA	NA	NA
non-Rotifera	MT-GMYC	Cowries	2036	1459	GTR+I+G	AY161631-5; AY534428-32	RAxML	PATHd8	YES	0.0711049	NA	263	NA	NA	NA
non-Rotifera	MT-GMYC	Cowries	2036	1459	GTR+I+G	AY161631-5; AY534428-32	RAxML	r8s	NO	0.0711049	NA	263	NA	NA	NA
non-Rotifera	MT-GMYC	Cowries	2036	1459	GTR+I+G	AY161631-5; AY534428-32	RAxML	chronopl	NO	0.0711049	NA	263	NA	NA	NA
non-Rotifera	MT-GMYC	Cowries	2036	1459	GTR+I+G	AY161631-5; AY534428-32	RAxML	chronos	YES	0.0711049	NA	263	NA	NA	NA
non-Rotifera	MT-GMYC	Cowries	2036	1459	GTR+I+G	AY161631-5; AY534428-32	NJ	Raw	NA	0.0111385	NA	263	NA	NA	NA
non-Rotifera	MT-GMYC	Cowries	2036	1459	GTR+I+G	AY161631-5; AY534428-32	NJ	PATHd8	NO	0.0111385	NA	263	NA	NA	NA
non-Rotifera	MT-GMYC	Cowries	2036	1459	GTR+I+G	AY161631-5; AY534428-32	NJ	r8s	NO	0.0111385	NA	263	NA	NA	NA
non-Rotifera	MT-GMYC	Cowries	2036	1459	GTR+I+G	AY161631-5; AY534428-32	NJ	chronopl	NO	0.0111385	NA	263	NA	NA	NA
non-Rotifera	MT-GMYC	Cowries	2036	1459	GTR+I+G	AY161631-5; AY534428-32	NJ	chronos	NO	0.0111385	NA	263	NA	NA	NA
non-Rotifera	MT-GMYC	Cowries	2036	1459	GTR+I+G	AY161631-5; AY534428-32	UPGMA	UPGMA	NO	NA	NA	263	NA	NA	NA
non-Rotifera	MM-GMYC	Cowries	2036	1459	GTR+I+G	AY161631-5; AY534428-32	BEAST	BD_r	NO	NA	NA	263	NA	NA	NA
non-Rotifera	MM-GMYC	Cowries	2036	1459	GTR+I+G	AY161631-5; AY534428-32	BEAST	BD_s	NO	NA	NA	263	NA	NA	NA
non-Rotifera	MM-GMYC	Cowries	2036	1459	GTR+I+G	AY161631-5; AY534428-32	BEAST	C_R	NO	NA	NA	263	NA	NA	NA
non-Rotifera	MM-GMYC	Cowries	2036	1459	GTR+I+G	AY161631-5; AY534428-32	BEAST	C_S	NO	NA	NA	263	NA	NA	NA
non-Rotifera	MM-GMYC	Cowries	2036	1459	GTR+I+G	AY161631-5; AY534428-32	MrBayes	Raw	NA	NA	NA	263	NA	NA	NA
non-Rotifera	MM-GMYC	Cowries	2036	1459	GTR+I+G	AY161631-5; AY534428-32	MrBayes	PATHd8	NO	NA	NA	263	NA	NA	NA
non-Rotifera	MM-GMYC	Cowries	2036	1459	GTR+I+G	AY161631-5; AY534428-32	MrBayes	r8s	NO	NA	NA	263	NA	NA	NA
non-Rotifera	MM-GMYC	Cowries	2036	1459	GTR+I+G	AY161631-5; AY534428-32	MrBayes	chronopl	NO	NA	NA	263	NA	NA	NA
non-Rotifera	MM-GMYC	Cowries	2036	1459	GTR+I+G	AY161631-5; AY534428-32	MrBayes	chronos	NO	NA	NA	263	NA	NA	NA
non-Rotifera	MM-GMYC	Cowries	2036	1459	GTR+I+G	AY161631-5; AY534428-32	GARLI	Raw	NA	0.0310833	NA	263	NA	NA	NA
non-Rotifera	MM-GMYC	Cowries	2036	1459	GTR+I+G	AY161631-5; AY534428-32	GARLI	PATHd8	NO	0.0310833	NA	263	NA	NA	NA
non-Rotifera	MM-GMYC	Cowries	2036	1459	GTR+I+G	AY161631-5; AY534428-32	GARLI	r8s	NO	0.0310833	NA	263	NA	NA	NA
non-Rotifera	MM-GMYC	Cowries	2036	1459	GTR+I+G	AY161631-5; AY534428-32	GARLI	chronopl	NO	0.0310833	NA	263	NA	NA	NA
non-Rotifera	MM-GMYC	Cowries	2036	1459	GTR+I+G	AY161631-5; AY534428-32	GARLI	chronos	NO	0.0310833	NA	263	NA	NA	NA
non-Rotifera	MM-GMYC	Cowries	2036	1459	GTR+I+G	AY161631-5; AY534428-32	PhyML	Raw	NA	0.0229779	NA	263	NA	NA	NA
non-Rotifera	MM-GMYC	Cowries	2036	1459	GTR+I+G	AY161631-5; AY534428-32	PhyML	PATHd8	YES	0.0229779	NA	263	NA	NA	NA
non-Rotifera	MM-GMYC	Cowries	2036	1459	GTR+I+G	AY161631-5; AY534428-32	PhyML	r8s	NO	0.0229779	NA	263	NA	NA	NA
non-Rotifera	MM-GMYC	Cowries	2036	1459	GTR+I+G	AY161631-5; AY534428-32	PhyML	chronopl	NO	0.0229779	NA	263	NA	NA	NA
non-Rotifera	MM-GMYC	Cowries	2036	1459	GTR+I+G	AY161631-5; AY534428-32	PhyML	chronos	NO	0.0229779	NA	263	NA	NA	NA
non-Rotifera	MM-GMYC	Cowries	2036	1459	GTR+I+G	AY161631-5; AY534428-32	RAxML	Raw	NA	0.0711049	NA	263	NA	NA	NA
non-Rotifera	MM-GMYC	Cowries	2036	1459	GTR+I+G	AY161631-5; AY534428-32	RAxML	PATHd8	YES	0.0711049	NA	263	NA	NA	NA
non-Rotifera	MM-GMYC	Cowries	2036	1459	GTR+I+G	AY161631-5; AY534428-32	RAxML	r8s	NO	0.0711049	NA	263	NA	NA	NA
non-Rotifera	MM-GMYC	Cowries	2036	1459	GTR+I+G	AY161631-5; AY534428-32	RAxML	chronopl	NO	0.0711049	NA	263	NA	NA	NA
non-Rotifera	MM-GMYC	Cowries	2036	1459	GTR+I+G	AY161631-5; AY534428-32	RAxML	chronos	YES	0.0711049	NA	263	NA	NA	NA
non-Rotifera	MM-GMYC	Cowries	2036	1459	GTR+I+G	AY161631-5; AY534428-32	NJ	Raw	NA	0.0111385	NA	263	NA	NA	NA
non-Rotifera	MM-GMYC	Cowries	2036	1459	GTR+I+G	AY161631-5; AY534428-32	NJ	PATHd8	NO	0.0111385	NA	263	NA	NA	NA
non-Rotifera	MM-GMYC	Cowries	2036	1459	GTR+I+G	AY161631-5; AY534428-32	NJ	r8s	NO	0.0111385	NA	263	NA	NA	NA
non-Rotifera	MM-GMYC	Cowries	2036	1459	GTR+I+G	AY161631-5; AY534428-32	NJ	chronopl	NO	0.0111385	NA	263	NA	NA	NA
non-Rotifera	MM-GMYC	Cowries	2036	1459	GTR+I+G	AY161631-5; AY534428-32	NJ	chronos	NO	0.0111385	NA	263	NA	NA	NA
non-Rotifera	MM-GMYC	Cowries	2036	1459	GTR+I+G	AY161631-5; AY534428-32	UPGMA	UPGMA	NO	NA	NA	263	NA	244	NA
non-Rotifera	PTP-all	Cowries	2036	1459	GTR+I+G	AY161631-5; AY534428-32	BEAST	BD_R	NO	NA	281	263	409.16	414.5	0.326278
non-Rotifera	PTP-all	Cowries	2036	1459	GTR+I+G	AY161631-5; AY534428-32	BEAST	BD_S	NO	NA	279	263	409.16	414.583	0.33137
non-Rotifera	PTP-all	Cowries	2036	1459	GTR+I+G	AY161631-5; AY534428-32	BEAST	C_R	NO	NA	294	263	409.16	413.958	0.293182
non-Rotifera	PTP-all	Cowries	2036	1459	GTR+I+G	AY161631-5; AY534428-32	BEAST	C_S	NO	NA	274	263	409.16	414.792	0.344099
non-Rotifera	PTP-all	Cowries	2036	1459	GTR+I+G	AY161631-5; AY534428-32	MrBayes	Raw	NO	NA	NA	263	409.16	409.16	NA
non-Rotifera	PTP-all	Cowries	2036	1459	GTR+I+G	AY161631-5; AY534428-32	MrBayes	PATHd8	NO	NA	NA	263	409.16	409.16	NA
non-Rotifera	PTP-all	Cowries	2036	1459	GTR+I+G	AY161631-5; AY534428-32	MrBayes	r8s	NO	NA	NA	263	409.16	409.16	NA
non-Rotifera	PTP-all	Cowries	2036	1459	GTR+I+G	AY161631-5; AY534428-32	MrBayes	chronopl	NO	NA	NA	263	409.16	409.16	NA
non-Rotifera	PTP-all	Cowries	2036	1459	GTR+I+G	AY161631-5; AY534428-32	MrBayes	chronos	NO	NA	NA	263	409.16	409.16	NA
non-Rotifera	PTP-all	Cowries	2036	1459	GTR+I+G	AY161631-5; AY534428-32	GARLI	Raw	NO	0.0310833	329	263	409.16	412.5	0.204077
non-Rotifera	PTP-all	Cowries	2036	1459	GTR+I+G	AY161631-5; AY534428-32	GARLI	PATHd8	NO	0.0310833	375	263	409.16	410.583	0.0869668
non-Rotifera	PTP-all	Cowries	2036	1459	GTR+I+G	AY161631-5; AY534428-32	GARLI	r8s	NO	0.0310833	366	263	409.16	410.958	0.10988
non-Rotifera	PTP-all	Cowries	2036	1459	GTR+I+G	AY161631-5; AY534428-32	GARLI	chronopl	NO	0.0310833	803	263	409.16	392.75	1.00266
non-Rotifera	PTP-all	Cowries	2036	1459	GTR+I+G	AY161631-5; AY534428-32	GARLI	chronos	NO	0.0310833	813	263	409.16	392.333	1.02812
non-Rotifera	PTP-all	Cowries	2036	1459	GTR+I+G	AY161631-5; AY534428-32	PhyML	Raw	NO	0.0229779	274	263	409.16	414.792	0.344099
non-Rotifera	PTP-all	Cowries	2036	1459	GTR+I+G	AY161631-5; AY534428-32	PhyML	PATHd8	YES	0.0229779	336	263	409.16	412.208	0.186256
non-Rotifera	PTP-all	Cowries	2036	1459	GTR+I+G	AY161631-5; AY534428-32	PhyML	r8s	NO	0.0229779	269	263	409.16	415	0.356829
non-Rotifera	PTP-all	Cowries	2036	1459	GTR+I+G	AY161631-5; AY534428-32	PhyML	chronopl	NO	0.0229779	532	263	409.16	404.042	0.312734
non-Rotifera	PTP-all	Cowries	2036	1459	GTR+I+G	AY161631-5; AY534428-32	PhyML	chronos	NO	0.0229779	532	263	409.16	404.042	0.312734
non-Rotifera	PTP-all	Cowries	2036	1459	GTR+I+G	AY161631-5; AY534428-32	RAxML	Raw	NO	0.0711049	256	263	409.16	415.542	0.389925
non-Rotifera	PTP-all	Cowries	2036	1459	GTR+I+G	AY161631-5; AY534428-32	RAxML	PATHd8	YES	0.0711049	315	263	409.16	413.083	0.239719
non-Rotifera	PTP-all	Cowries	2036	1459	GTR+I+G	AY161631-5; AY534428-32	RAxML	r8s	NO	0.0711049	260	263	409.16	415.375	0.379741
non-Rotifera	PTP-all	Cowries	2036	1459	GTR+I+G	AY161631-5; AY534428-32	RAxML	chronopl	NO	0.0711049	779	263	409.16	393.75	0.941563
non-Rotifera	PTP-all	Cowries	2036	1459	GTR+I+G	AY161631-5; AY534428-32	RAxML	chronos	YES	0.0711049	563	263	409.16	402.75	0.391656
non-Rotifera	PTP-all	Cowries	2036	1459	GTR+I+G	AY161631-5; AY534428-32	NJ	Raw	NO	0.0111385	274	263	409.16	414.792	0.344099
non-Rotifera	PTP-all	Cowries	2036	1459	GTR+I+G	AY161631-5; AY534428-32	NJ	PATHd8	NO	0.0111385	280	263	409.16	414.542	0.328824
non-Rotifera	PTP-all	Cowries	2036	1459	GTR+I+G	AY161631-5; AY534428-32	NJ	r8s	NO	0.0111385	281	263	409.16	414.5	0.326278
non-Rotifera	PTP-all	Cowries	2036	1459	GTR+I+G	AY161631-5; AY534428-32	NJ	chronopl	NO	0.0111385	810	263	409.16	392.458	1.02049
non-Rotifera	PTP-all	Cowries	2036	1459	GTR+I+G	AY161631-5; AY534428-32	NJ	chronos	NO	0.0111385	351	263	409.16	411.583	0.148068
non-Rotifera	PTP-all	Cowries	2036	1459	GTR+I+G	AY161631-5; AY534428-32	UPGMA	UPGMA	NO	NA	303	263	409.16	404.231	0.270269
non-Rotifera	PTP-raw	Cowries	2036	1459	GTR+I+G	AY161631-5; AY534428-32	BEAST	BD_R	NO	NA	281	263	284.889	285.375	0.0153569
non-Rotifera	PTP-raw	Cowries	2036	1459	GTR+I+G	AY161631-5; AY534428-32	BEAST	BD_S	NO	NA	279	263	284.889	285.625	0.0232547
non-Rotifera	PTP-raw	Cowries	2036	1459	GTR+I+G	AY161631-5; AY534428-32	BEAST	C_R	NO	NA	294	263	284.889	283.75	0.0359789
non-Rotifera	PTP-raw	Cowries	2036	1459	GTR+I+G	AY161631-5; AY534428-32	BEAST	C_S	NO	NA	274	263	284.889	286.25	0.0429992
non-Rotifera	PTP-raw	Cowries	2036	1459	GTR+I+G	AY161631-5; AY534428-32	MrBayes	Raw	NO	NA	NA	263	284.889	284.889	NA
non-Rotifera	PTP-raw	Cowries	2036	1459	GTR+I+G	AY161631-5; AY534428-32	MrBayes	PATHd8	NA	NA	NA	263	284.889	284.889	NA
non-Rotifera	PTP-raw	Cowries	2036	1459	GTR+I+G	AY161631-5; AY534428-32	MrBayes	r8s	NA	NA	NA	263	284.889	284.889	NA
non-Rotifera	PTP-raw	Cowries	2036	1459	GTR+I+G	AY161631-5; AY534428-32	MrBayes	chronopl	NA	NA	NA	263	284.889	284.889	NA
non-Rotifera	PTP-raw	Cowries	2036	1459	GTR+I+G	AY161631-5; AY534428-32	MrBayes	chronos	NA	NA	NA	263	284.889	284.889	NA
non-Rotifera	PTP-raw	Cowries	2036	1459	GTR+I+G	AY161631-5; AY534428-32	GARLI	Raw	NO	0.0310833	329	263	284.889	279.375	0.174191
non-Rotifera	PTP-raw	Cowries	2036	1459	GTR+I+G	AY161631-5; AY534428-32	GARLI	PATHd8	NA	0.0310833	NA	263	284.889	284.889	NA
non-Rotifera	PTP-raw	Cowries	2036	1459	GTR+I+G	AY161631-5; AY534428-32	GARLI	r8s	NA	0.0310833	NA	263	284.889	284.889	NA
non-Rotifera	PTP-raw	Cowries	2036	1459	GTR+I+G	AY161631-5; AY534428-32	GARLI	chronopl	NA	0.0310833	NA	263	284.889	284.889	NA
non-Rotifera	PTP-raw	Cowries	2036	1459	GTR+I+G	AY161631-5; AY534428-32	GARLI	chronos	NA	0.0310833	NA	263	284.889	284.889	NA
non-Rotifera	PTP-raw	Cowries	2036	1459	GTR+I+G	AY161631-5; AY534428-32	PhyML	Raw	NO	0.0229779	274	263	284.889	286.25	0.0429992
non-Rotifera	PTP-raw	Cowries	2036	1459	GTR+I+G	AY161631-5; AY534428-32	PhyML	PATHd8	NA	0.0229779	NA	263	284.889	284.889	NA
non-Rotifera	PTP-raw	Cowries	2036	1459	GTR+I+G	AY161631-5; AY534428-32	PhyML	r8s	NA	0.0229779	NA	263	284.889	284.889	NA
non-Rotifera	PTP-raw	Cowries	2036	1459	GTR+I+G	AY161631-5; AY534428-32	PhyML	chronopl	NA	0.0229779	NA	263	284.889	284.889	NA
non-Rotifera	PTP-raw	Cowries	2036	1459	GTR+I+G	AY161631-5; AY534428-32	PhyML	chronos	NA	0.0229779	NA	263	284.889	284.889	NA
non-Rotifera	PTP-raw	Cowries	2036	1459	GTR+I+G	AY161631-5; AY534428-32	RAxML	Raw	NO	0.0711049	256	263	284.889	288.5	0.11408
non-Rotifera	PTP-raw	Cowries	2036	1459	GTR+I+G	AY161631-5; AY534428-32	RAxML	PATHd8	NA	0.0711049	NA	263	284.889	284.889	NA
non-Rotifera	PTP-raw	Cowries	2036	1459	GTR+I+G	AY161631-5; AY534428-32	RAxML	r8s	NA	0.0711049	NA	263	284.889	284.889	NA
non-Rotifera	PTP-raw	Cowries	2036	1459	GTR+I+G	AY161631-5; AY534428-32	RAxML	chronopl	NA	0.0711049	NA	263	284.889	284.889	NA
non-Rotifera	PTP-raw	Cowries	2036	1459	GTR+I+G	AY161631-5; AY534428-32	RAxML	chronos	NA	0.0711049	NA	263	284.889	284.889	NA
non-Rotifera	PTP-raw	Cowries	2036	1459	GTR+I+G	AY161631-5; AY534428-32	NJ	Raw	NO	0.0111385	274	263	284.889	286.25	0.0429992
non-Rotifera	PTP-raw	Cowries	2036	1459	GTR+I+G	AY161631-5; AY534428-32	NJ	PATHd8	NA	0.0111385	NA	263	284.889	284.889	NA
non-Rotifera	PTP-raw	Cowries	2036	1459	GTR+I+G	AY161631-5; AY534428-32	NJ	r8s	NA	0.0111385	NA	263	284.889	284.889	NA
non-Rotifera	PTP-raw	Cowries	2036	1459	GTR+I+G	AY161631-5; AY534428-32	NJ	chronopl	NA	0.0111385	NA	263	284.889	284.889	NA
non-Rotifera	PTP-raw	Cowries	2036	1459	GTR+I+G	AY161631-5; AY534428-32	NJ	chronos	NA	0.0111385	NA	263	284.889	284.889	NA
non-Rotifera	PTP-raw	Cowries	2036	1459	GTR+I+G	AY161631-5; AY534428-32	UPGMA	UPGMA	NO	NA	303	263	284.889	258.2	0.0635725
non-Rotifera	ST-GMYC	Drosophila	2613	412	GTR+I+G	EU493684-87; GU597447-58; JF735921-2	BEAST	BD_R	NO	NA	172	176	130.72	129	0.328947
non-Rotifera	ST-GMYC	Drosophila	2613	412	GTR+I+G	EU493684-87; GU597447-58; JF735921-2	BEAST	BD_S	NO	NA	164	176	130.72	129.333	0.265198
non-Rotifera	ST-GMYC	Drosophila	2613	412	GTR+I+G	EU493684-87; GU597447-58; JF735921-2	BEAST	C_R	NO	NA	185	176	130.72	128.458	0.43254
non-Rotifera	ST-GMYC	Drosophila	2613	412	GTR+I+G	EU493684-87; GU597447-58; JF735921-2	BEAST	C_S	NO	NA	193	176	130.72	128.125	0.49629
non-Rotifera	ST-GMYC	Drosophila	2613	412	GTR+I+G	EU493684-87; GU597447-58; JF735921-2	MrBayes	Raw	NA	0.0823699	NA	176	130.72	130.72	NA
non-Rotifera	ST-GMYC	Drosophila	2613	412	GTR+I+G	EU493684-87; GU597447-58; JF735921-2	MrBayes	PATHd8	YES	0.0823699	5	176	130.72	135.958	1.00182
non-Rotifera	ST-GMYC	Drosophila	2613	412	GTR+I+G	EU493684-87; GU597447-58; JF735921-2	MrBayes	r8s	YES	0.0823699	179	176	130.72	128.708	0.384728
non-Rotifera	ST-GMYC	Drosophila	2613	412	GTR+I+G	EU493684-87; GU597447-58; JF735921-2	MrBayes	chronopl	YES	0.0823699	4	176	130.72	136	1.00979
non-Rotifera	ST-GMYC	Drosophila	2613	412	GTR+I+G	EU493684-87; GU597447-58; JF735921-2	MrBayes	chronos	YES	0.0823699	178	176	130.72	128.75	0.376759
non-Rotifera	ST-GMYC	Drosophila	2613	412	GTR+I+G	EU493684-87; GU597447-58; JF735921-2	GARLI	Raw	NA	0.0532907	NA	176	130.72	130.72	NA
non-Rotifera	ST-GMYC	Drosophila	2613	412	GTR+I+G	EU493684-87; GU597447-58; JF735921-2	GARLI	PATHd8	NO	0.0532907	164	176	130.72	129.333	0.265198
non-Rotifera	ST-GMYC	Drosophila	2613	412	GTR+I+G	EU493684-87; GU597447-58; JF735921-2	GARLI	r8s	NO	0.0532907	171	176	130.72	129.042	0.320979
non-Rotifera	ST-GMYC	Drosophila	2613	412	GTR+I+G	EU493684-87; GU597447-58; JF735921-2	GARLI	chronopl	NO	0.0532907	1	176	130.72	136.125	1.0337
non-Rotifera	ST-GMYC	Drosophila	2613	412	GTR+I+G	EU493684-87; GU597447-58; JF735921-2	GARLI	chronos	NO	0.0532907	172	176	130.72	129	0.328947
non-Rotifera	ST-GMYC	Drosophila	2613	412	GTR+I+G	EU493684-87; GU597447-58; JF735921-2	PhyML	Raw	NA	0.0423669	NA	176	130.72	130.72	NA
non-Rotifera	ST-GMYC	Drosophila	2613	412	GTR+I+G	EU493684-87; GU597447-58; JF735921-2	PhyML	PATHd8	YES	0.0423669	188	176	130.72	128.333	0.456446
non-Rotifera	ST-GMYC	Drosophila	2613	412	GTR+I+G	EU493684-87; GU597447-58; JF735921-2	PhyML	r8s	YES	0.0423669	176	176	130.72	128.833	0.360822
non-Rotifera	ST-GMYC	Drosophila	2613	412	GTR+I+G	EU493684-87; GU597447-58; JF735921-2	PhyML	chronopl	YES	0.0423669	327	176	130.72	122.542	1.56409
non-Rotifera	ST-GMYC	Drosophila	2613	412	GTR+I+G	EU493684-87; GU597447-58; JF735921-2	PhyML	chronos	YES	0.0423669	4	176	130.72	136	1.00979
non-Rotifera	ST-GMYC	Drosophila	2613	412	GTR+I+G	EU493684-87; GU597447-58; JF735921-2	RAxML	Raw	NA	0.089741	NA	176	130.72	130.72	NA
non-Rotifera	ST-GMYC	Drosophila	2613	412	GTR+I+G	EU493684-87; GU597447-58; JF735921-2	RAxML	PATHd8	YES	0.089741	199	176	130.72	127.875	0.544102
non-Rotifera	ST-GMYC	Drosophila	2613	412	GTR+I+G	EU493684-87; GU597447-58; JF735921-2	RAxML	r8s	YES	0.089741	4	176	130.72	136	1.00979
non-Rotifera	ST-GMYC	Drosophila	2613	412	GTR+I+G	EU493684-87; GU597447-58; JF735921-2	RAxML	chronopl	YES	0.089741	4	176	130.72	136	1.00979
non-Rotifera	ST-GMYC	Drosophila	2613	412	GTR+I+G	EU493684-87; GU597447-58; JF735921-2	RAxML	chronos	YES	0.089741	4	176	130.72	136	1.00979
non-Rotifera	ST-GMYC	Drosophila	2613	412	GTR+I+G	EU493684-87; GU597447-58; JF735921-2	NJ	Raw	NA	0.0170274	NA	176	130.72	130.72	NA
non-Rotifera	ST-GMYC	Drosophila	2613	412	GTR+I+G	EU493684-87; GU597447-58; JF735921-2	NJ	PATHd8	NO	0.0170274	199	176	130.72	127.875	0.544102
non-Rotifera	ST-GMYC	Drosophila	2613	412	GTR+I+G	EU493684-87; GU597447-58; JF735921-2	NJ	r8s	NO	0.0170274	193	176	130.72	128.125	0.49629
non-Rotifera	ST-GMYC	Drosophila	2613	412	GTR+I+G	EU493684-87; GU597447-58; JF735921-2	NJ	chronopl	NO	0.0170274	8	176	130.72	135.833	0.977917
non-Rotifera	ST-GMYC	Drosophila	2613	412	GTR+I+G	EU493684-87; GU597447-58; JF735921-2	NJ	chronos	NO	0.0170274	181	176	130.72	128.625	0.400666
non-Rotifera	ST-GMYC	Drosophila	2613	412	GTR+I+G	EU493684-87; GU597447-58; JF735921-2	UPGMA	UPGMA	NO	NA	193	176	130.72	132.538	0.49629
non-Rotifera	MT-GMYC	Drosophila	2613	412	GTR+I+G	EU493684-87; GU597447-58; JF735921-2	BEAST	BD_R	NO	NA	194	176	193.64	193.625	0.00193658
non-Rotifera	MT-GMYC	Drosophila	2613	412	GTR+I+G	EU493684-87; GU597447-58; JF735921-2	BEAST	BD_S	NO	NA	201	176	193.64	193.333	0.0395924
non-Rotifera	MT-GMYC	Drosophila	2613	412	GTR+I+G	EU493684-87; GU597447-58; JF735921-2	BEAST	C_R	NO	NA	200	176	193.64	193.375	0.034213
non-Rotifera	MT-GMYC	Drosophila	2613	412	GTR+I+G	EU493684-87; GU597447-58; JF735921-2	BEAST	C_S	NO	NA	197	176	193.64	193.5	0.0180748
non-Rotifera	MT-GMYC	Drosophila	2613	412	GTR+I+G	EU493684-87; GU597447-58; JF735921-2	MrBayes	Raw	NA	0.0823699	NA	176	193.64	193.64	NA
non-Rotifera	MT-GMYC	Drosophila	2613	412	GTR+I+G	EU493684-87; GU597447-58; JF735921-2	MrBayes	PATHd8	YES	0.0823699	208	176	193.64	193.042	0.0772482
non-Rotifera	MT-GMYC	Drosophila	2613	412	GTR+I+G	EU493684-87; GU597447-58; JF735921-2	MrBayes	r8s	YES	0.0823699	197	176	193.64	193.5	0.0180748
non-Rotifera	MT-GMYC	Drosophila	2613	412	GTR+I+G	EU493684-87; GU597447-58; JF735921-2	MrBayes	chronopl	YES	0.0823699	94	176	193.64	197.792	0.536003
non-Rotifera	MT-GMYC	Drosophila	2613	412	GTR+I+G	EU493684-87; GU597447-58; JF735921-2	MrBayes	chronos	YES	0.0823699	212	176	193.64	192.875	0.0987658
non-Rotifera	MT-GMYC	Drosophila	2613	412	GTR+I+G	EU493684-87; GU597447-58; JF735921-2	GARLI	Raw	NA	0.0532907	NA	176	193.64	193.64	NA
non-Rotifera	MT-GMYC	Drosophila	2613	412	GTR+I+G	EU493684-87; GU597447-58; JF735921-2	GARLI	PATHd8	NO	0.0532907	194	176	193.64	193.625	0.00193658
non-Rotifera	MT-GMYC	Drosophila	2613	412	GTR+I+G	EU493684-87; GU597447-58; JF735921-2	GARLI	r8s	NO	0.0532907	198	176	193.64	193.458	0.0234542
non-Rotifera	MT-GMYC	Drosophila	2613	412	GTR+I+G	EU493684-87; GU597447-58; JF735921-2	GARLI	chronopl	NO	0.0532907	167	176	193.64	194.75	0.143307
non-Rotifera	MT-GMYC	Drosophila	2613	412	GTR+I+G	EU493684-87; GU597447-58; JF735921-2	GARLI	chronos	NO	0.0532907	179	176	193.64	194.25	0.0787544
non-Rotifera	MT-GMYC	Drosophila	2613	412	GTR+I+G	EU493684-87; GU597447-58; JF735921-2	PhyML	Raw	NA	0.0423669	NA	176	193.64	193.64	NA
non-Rotifera	MT-GMYC	Drosophila	2613	412	GTR+I+G	EU493684-87; GU597447-58; JF735921-2	PhyML	PATHd8	YES	0.0423669	216	176	193.64	192.708	0.120283
non-Rotifera	MT-GMYC	Drosophila	2613	412	GTR+I+G	EU493684-87; GU597447-58; JF735921-2	PhyML	r8s	YES	0.0423669	217	176	193.64	192.667	0.125663
non-Rotifera	MT-GMYC	Drosophila	2613	412	GTR+I+G	EU493684-87; GU597447-58; JF735921-2	PhyML	chronopl	YES	0.0423669	257	176	193.64	191	0.340839
non-Rotifera	MT-GMYC	Drosophila	2613	412	GTR+I+G	EU493684-87; GU597447-58; JF735921-2	PhyML	chronos	YES	0.0423669	94	176	193.64	197.792	0.536003
non-Rotifera	MT-GMYC	Drosophila	2613	412	GTR+I+G	EU493684-87; GU597447-58; JF735921-2	RAxML	Raw	NA	0.089741	NA	176	193.64	193.64	NA
non-Rotifera	MT-GMYC	Drosophila	2613	412	GTR+I+G	EU493684-87; GU597447-58; JF735921-2	RAxML	PATHd8	YES	0.089741	219	176	193.64	192.583	0.136422
non-Rotifera	MT-GMYC	Drosophila	2613	412	GTR+I+G	EU493684-87; GU597447-58; JF735921-2	RAxML	r8s	YES	0.089741	239	176	193.64	191.75	0.24401
non-Rotifera	MT-GMYC	Drosophila	2613	412	GTR+I+G	EU493684-87; GU597447-58; JF735921-2	RAxML	chronopl	YES	0.089741	127	176	193.64	196.417	0.358483
non-Rotifera	MT-GMYC	Drosophila	2613	412	GTR+I+G	EU493684-87; GU597447-58; JF735921-2	RAxML	chronos	YES	0.089741	292	176	193.64	189.542	0.529118
non-Rotifera	MT-GMYC	Drosophila	2613	412	GTR+I+G	EU493684-87; GU597447-58; JF735921-2	NJ	Raw	NA	0.0170274	NA	176	193.64	193.64	NA
non-Rotifera	MT-GMYC	Drosophila	2613	412	GTR+I+G	EU493684-87; GU597447-58; JF735921-2	NJ	PATHd8	NO	0.0170274	178	176	193.64	194.292	0.0841338
non-Rotifera	MT-GMYC	Drosophila	2613	412	GTR+I+G	EU493684-87; GU597447-58; JF735921-2	NJ	r8s	NO	0.0170274	188	176	193.64	193.875	0.0303398
non-Rotifera	MT-GMYC	Drosophila	2613	412	GTR+I+G	EU493684-87; GU597447-58; JF735921-2	NJ	chronopl	NO	0.0170274	176	176	193.64	194.375	0.0948926
non-Rotifera	MT-GMYC	Drosophila	2613	412	GTR+I+G	EU493684-87; GU597447-58; JF735921-2	NJ	chronos	NO	0.0170274	182	176	193.64	194.125	0.0626162
non-Rotifera	MT-GMYC	Drosophila	2613	412	GTR+I+G	EU493684-87; GU597447-58; JF735921-2	UPGMA	UPGMA	NO	NA	215	176	193.64	193.727	0.114904
non-Rotifera	MM-GMYC	Drosophila	2613	412	GTR+I+G	EU493684-87; GU597447-58; JF735921-2	BEAST	BD_r	NO	NA	195.9	176	179.768	178.424	0.0972573
non-Rotifera	MM-GMYC	Drosophila	2613	412	GTR+I+G	EU493684-87; GU597447-58; JF735921-2	BEAST	BD_s	NO	NA	196.4	176	179.768	178.382	0.100266
non-Rotifera	MM-GMYC	Drosophila	2613	412	GTR+I+G	EU493684-87; GU597447-58; JF735921-2	BEAST	C_R	NO	NA	202.8	176	179.768	177.849	0.138826
non-Rotifera	MM-GMYC	Drosophila	2613	412	GTR+I+G	EU493684-87; GU597447-58; JF735921-2	BEAST	C_S	NO	NA	193.8	176	179.768	178.599	0.0845148
non-Rotifera	MM-GMYC	Drosophila	2613	412	GTR+I+G	EU493684-87; GU597447-58; JF735921-2	MrBayes	Raw	NA	0.0823699	NA	176	179.768	179.768	NA
non-Rotifera	MM-GMYC	Drosophila	2613	412	GTR+I+G	EU493684-87; GU597447-58; JF735921-2	MrBayes	PATHd8	YES	0.0823699	NA	176	179.768	179.768	NA
non-Rotifera	MM-GMYC	Drosophila	2613	412	GTR+I+G	EU493684-87; GU597447-58; JF735921-2	MrBayes	r8s	YES	0.0823699	NA	176	179.768	179.768	NA
non-Rotifera	MM-GMYC	Drosophila	2613	412	GTR+I+G	EU493684-87; GU597447-58; JF735921-2	MrBayes	chronopl	YES	0.0823699	NA	176	179.768	179.768	NA
non-Rotifera	MM-GMYC	Drosophila	2613	412	GTR+I+G	EU493684-87; GU597447-58; JF735921-2	MrBayes	chronos	YES	0.0823699	NA	176	179.768	179.768	NA
non-Rotifera	MM-GMYC	Drosophila	2613	412	GTR+I+G	EU493684-87; GU597447-58; JF735921-2	GARLI	Raw	NA	0.0532907	NA	176	179.768	179.768	NA
non-Rotifera	MM-GMYC	Drosophila	2613	412	GTR+I+G	EU493684-87; GU597447-58; JF735921-2	GARLI	PATHd8	NO	0.0532907	194.3	176	179.768	178.558	0.0875411
non-Rotifera	MM-GMYC	Drosophila	2613	412	GTR+I+G	EU493684-87; GU597447-58; JF735921-2	GARLI	r8s	NO	0.0532907	198.3	176	179.768	178.224	0.11192
non-Rotifera	MM-GMYC	Drosophila	2613	412	GTR+I+G	EU493684-87; GU597447-58; JF735921-2	GARLI	chronopl	NO	0.0532907	148.1	176	179.768	182.407	0.191078
non-Rotifera	MM-GMYC	Drosophila	2613	412	GTR+I+G	EU493684-87; GU597447-58; JF735921-2	GARLI	chronos	NO	0.0532907	182.8	176	179.768	179.516	0.0182379
non-Rotifera	MM-GMYC	Drosophila	2613	412	GTR+I+G	EU493684-87; GU597447-58; JF735921-2	PhyML	Raw	NA	0.0423669	NA	176	179.768	179.768	NA
non-Rotifera	MM-GMYC	Drosophila	2613	412	GTR+I+G	EU493684-87; GU597447-58; JF735921-2	PhyML	PATHd8	YES	0.0423669	NA	176	179.768	179.768	NA
non-Rotifera	MM-GMYC	Drosophila	2613	412	GTR+I+G	EU493684-87; GU597447-58; JF735921-2	PhyML	r8s	YES	0.0423669	NA	176	179.768	179.768	NA
non-Rotifera	MM-GMYC	Drosophila	2613	412	GTR+I+G	EU493684-87; GU597447-58; JF735921-2	PhyML	chronopl	YES	0.0423669	NA	176	179.768	179.768	NA
non-Rotifera	MM-GMYC	Drosophila	2613	412	GTR+I+G	EU493684-87; GU597447-58; JF735921-2	PhyML	chronos	YES	0.0423669	NA	176	179.768	179.768	NA
non-Rotifera	MM-GMYC	Drosophila	2613	412	GTR+I+G	EU493684-87; GU597447-58; JF735921-2	RAxML	Raw	NA	0.089741	NA	176	179.768	179.768	NA
non-Rotifera	MM-GMYC	Drosophila	2613	412	GTR+I+G	EU493684-87; GU597447-58; JF735921-2	RAxML	PATHd8	YES	0.089741	NA	176	179.768	179.768	NA
non-Rotifera	MM-GMYC	Drosophila	2613	412	GTR+I+G	EU493684-87; GU597447-58; JF735921-2	RAxML	r8s	YES	0.089741	NA	176	179.768	179.768	NA
non-Rotifera	MM-GMYC	Drosophila	2613	412	GTR+I+G	EU493684-87; GU597447-58; JF735921-2	RAxML	chronopl	YES	0.089741	NA	176	179.768	179.768	NA
non-Rotifera	MM-GMYC	Drosophila	2613	412	GTR+I+G	EU493684-87; GU597447-58; JF735921-2	RAxML	chronos	YES	0.089741	NA	176	179.768	179.768	NA
non-Rotifera	MM-GMYC	Drosophila	2613	412	GTR+I+G	EU493684-87; GU597447-58; JF735921-2	NJ	Raw	NA	0.0170274	NA	176	179.768	179.768	NA
non-Rotifera	MM-GMYC	Drosophila	2613	412	GTR+I+G	EU493684-87; GU597447-58; JF735921-2	NJ	PATHd8	NO	0.0170274	179.2	176	179.768	179.816	0.00359624
non-Rotifera	MM-GMYC	Drosophila	2613	412	GTR+I+G	EU493684-87; GU597447-58; JF735921-2	NJ	r8s	NO	0.0170274	194.8	176	179.768	178.516	0.0908013
non-Rotifera	MM-GMYC	Drosophila	2613	412	GTR+I+G	EU493684-87; GU597447-58; JF735921-2	NJ	chronopl	NO	0.0170274	44.39	176	179.768	191.05	0.815815
non-Rotifera	MM-GMYC	Drosophila	2613	412	GTR+I+G	EU493684-87; GU597447-58; JF735921-2	NJ	chronos	NO	0.0170274	196.1	176	179.768	178.407	0.0983263
non-Rotifera	MM-GMYC	Drosophila	2613	412	GTR+I+G	EU493684-87; GU597447-58; JF735921-2	UPGMA	UPGMA	NO	NA	210.1	176	179.768	179.214	0.182798
non-Rotifera	PTP-all	Drosophila	2613	412	GTR+I+G	EU493684-87; GU597447-58; JF735921-2	BEAST	BD_R	NO	NA	178	176	194.667	195.241	0.0885687
non-Rotifera	PTP-all	Drosophila	2613	412	GTR+I+G	EU493684-87; GU597447-58; JF735921-2	BEAST	BD_S	NO	NA	181	176	194.667	195.138	0.0726264
non-Rotifera	PTP-all	Drosophila	2613	412	GTR+I+G	EU493684-87; GU597447-58; JF735921-2	BEAST	C_R	NO	NA	182	176	194.667	195.103	0.0673122
non-Rotifera	PTP-all	Drosophila	2613	412	GTR+I+G	EU493684-87; GU597447-58; JF735921-2	BEAST	C_S	NO	NA	180	176	194.667	195.172	0.0779405
non-Rotifera	PTP-all	Drosophila	2613	412	GTR+I+G	EU493684-87; GU597447-58; JF735921-2	MrBayes	Raw	YES	0.0823699	195	176	194.667	194.655	0.00177137
non-Rotifera	PTP-all	Drosophila	2613	412	GTR+I+G	EU493684-87; GU597447-58; JF735921-2	MrBayes	PATHd8	YES	0.0823699	185	176	194.667	195	0.0513699
non-Rotifera	PTP-all	Drosophila	2613	412	GTR+I+G	EU493684-87; GU597447-58; JF735921-2	MrBayes	r8s	YES	0.0823699	183	176	194.667	195.069	0.0619981
non-Rotifera	PTP-all	Drosophila	2613	412	GTR+I+G	EU493684-87; GU597447-58; JF735921-2	MrBayes	chronopl	YES	0.0823699	269	176	194.667	192.103	0.395017
non-Rotifera	PTP-all	Drosophila	2613	412	GTR+I+G	EU493684-87; GU597447-58; JF735921-2	MrBayes	chronos	YES	0.0823699	198	176	194.667	194.552	0.0177137
non-Rotifera	PTP-all	Drosophila	2613	412	GTR+I+G	EU493684-87; GU597447-58; JF735921-2	GARLI	Raw	NO	0.0532907	181	176	194.667	195.138	0.0726264
non-Rotifera	PTP-all	Drosophila	2613	412	GTR+I+G	EU493684-87; GU597447-58; JF735921-2	GARLI	PATHd8	NO	0.0532907	184	176	194.667	195.034	0.056684
non-Rotifera	PTP-all	Drosophila	2613	412	GTR+I+G	EU493684-87; GU597447-58; JF735921-2	GARLI	r8s	NO	0.0532907	177	176	194.667	195.276	0.0938829
non-Rotifera	PTP-all	Drosophila	2613	412	GTR+I+G	EU493684-87; GU597447-58; JF735921-2	GARLI	chronopl	NO	0.0532907	190	176	194.667	194.828	0.0247992
non-Rotifera	PTP-all	Drosophila	2613	412	GTR+I+G	EU493684-87; GU597447-58; JF735921-2	GARLI	chronos	NO	0.0532907	186	176	194.667	194.966	0.0460557
non-Rotifera	PTP-all	Drosophila	2613	412	GTR+I+G	EU493684-87; GU597447-58; JF735921-2	PhyML	Raw	YES	0.0423669	179	176	194.667	195.207	0.0832546
non-Rotifera	PTP-all	Drosophila	2613	412	GTR+I+G	EU493684-87; GU597447-58; JF735921-2	PhyML	PATHd8	YES	0.0423669	204	176	194.667	194.345	0.0495985
non-Rotifera	PTP-all	Drosophila	2613	412	GTR+I+G	EU493684-87; GU597447-58; JF735921-2	PhyML	r8s	YES	0.0423669	198	176	194.667	194.552	0.0177137
non-Rotifera	PTP-all	Drosophila	2613	412	GTR+I+G	EU493684-87; GU597447-58; JF735921-2	PhyML	chronopl	YES	0.0423669	220	176	194.667	193.793	0.134624
non-Rotifera	PTP-all	Drosophila	2613	412	GTR+I+G	EU493684-87; GU597447-58; JF735921-2	PhyML	chronos	YES	0.0423669	219	176	194.667	193.828	0.12931
non-Rotifera	PTP-all	Drosophila	2613	412	GTR+I+G	EU493684-87; GU597447-58; JF735921-2	RAxML	Raw	YES	0.089741	201	176	194.667	194.448	0.0336561
non-Rotifera	PTP-all	Drosophila	2613	412	GTR+I+G	EU493684-87; GU597447-58; JF735921-2	RAxML	PATHd8	YES	0.089741	216	176	194.667	193.931	0.113368
non-Rotifera	PTP-all	Drosophila	2613	412	GTR+I+G	EU493684-87; GU597447-58; JF735921-2	RAxML	r8s	YES	0.089741	221	176	194.667	193.759	0.139939
non-Rotifera	PTP-all	Drosophila	2613	412	GTR+I+G	EU493684-87; GU597447-58; JF735921-2	RAxML	chronopl	YES	0.089741	158	176	194.667	195.931	0.194851
non-Rotifera	PTP-all	Drosophila	2613	412	GTR+I+G	EU493684-87; GU597447-58; JF735921-2	RAxML	chronos	YES	0.089741	157	176	194.667	195.966	0.200165
non-Rotifera	PTP-all	Drosophila	2613	412	GTR+I+G	EU493684-87; GU597447-58; JF735921-2	NJ	Raw	NO	0.0170274	188	176	194.667	194.897	0.0354275
non-Rotifera	PTP-all	Drosophila	2613	412	GTR+I+G	EU493684-87; GU597447-58; JF735921-2	NJ	PATHd8	NO	0.0170274	198	176	194.667	194.552	0.0177137
non-Rotifera	PTP-all	Drosophila	2613	412	GTR+I+G	EU493684-87; GU597447-58; JF735921-2	NJ	r8s	NO	0.0170274	179	176	194.667	195.207	0.0832546
non-Rotifera	PTP-all	Drosophila	2613	412	GTR+I+G	EU493684-87; GU597447-58; JF735921-2	NJ	chronopl	NO	0.0170274	174	176	194.667	195.379	0.109825
non-Rotifera	PTP-all	Drosophila	2613	412	GTR+I+G	EU493684-87; GU597447-58; JF735921-2	NJ	chronos	NO	0.0170274	260	176	194.667	192.414	0.347189
non-Rotifera	PTP-all	Drosophila	2613	412	GTR+I+G	EU493684-87; GU597447-58; JF735921-2	UPGMA	UPGMA	NO	NA	199	176	194.667	194.129	0.0230279
non-Rotifera	PTP-raw	Drosophila	2613	412	GTR+I+G	EU493684-87; GU597447-58; JF735921-2	BEAST	BD_R	NO	NA	178	176	186.4	187.333	0.0500715
non-Rotifera	PTP-raw	Drosophila	2613	412	GTR+I+G	EU493684-87; GU597447-58; JF735921-2	BEAST	BD_S	NO	NA	181	176	186.4	187	0.0321888
non-Rotifera	PTP-raw	Drosophila	2613	412	GTR+I+G	EU493684-87; GU597447-58; JF735921-2	BEAST	C_R	NO	NA	182	176	186.4	186.889	0.0262279
non-Rotifera	PTP-raw	Drosophila	2613	412	GTR+I+G	EU493684-87; GU597447-58; JF735921-2	BEAST	C_S	NO	NA	180	176	186.4	187.111	0.0381497
non-Rotifera	PTP-raw	Drosophila	2613	412	GTR+I+G	EU493684-87; GU597447-58; JF735921-2	MrBayes	Raw	YES	0.0823699	195	176	186.4	185.444	0.0512637
non-Rotifera	PTP-raw	Drosophila	2613	412	GTR+I+G	EU493684-87; GU597447-58; JF735921-2	MrBayes	PATHd8	NA	0.0823699	NA	176	186.4	186.4	NA
non-Rotifera	PTP-raw	Drosophila	2613	412	GTR+I+G	EU493684-87; GU597447-58; JF735921-2	MrBayes	r8s	NA	0.0823699	NA	176	186.4	186.4	NA
non-Rotifera	PTP-raw	Drosophila	2613	412	GTR+I+G	EU493684-87; GU597447-58; JF735921-2	MrBayes	chronopl	NA	0.0823699	NA	176	186.4	186.4	NA
non-Rotifera	PTP-raw	Drosophila	2613	412	GTR+I+G	EU493684-87; GU597447-58; JF735921-2	MrBayes	chronos	NA	0.0823699	NA	176	186.4	186.4	NA
non-Rotifera	PTP-raw	Drosophila	2613	412	GTR+I+G	EU493684-87; GU597447-58; JF735921-2	GARLI	Raw	NO	0.0532907	181	176	186.4	187	0.0321888
non-Rotifera	PTP-raw	Drosophila	2613	412	GTR+I+G	EU493684-87; GU597447-58; JF735921-2	GARLI	PATHd8	NA	0.0532907	NA	176	186.4	186.4	NA
non-Rotifera	PTP-raw	Drosophila	2613	412	GTR+I+G	EU493684-87; GU597447-58; JF735921-2	GARLI	r8s	NA	0.0532907	NA	176	186.4	186.4	NA
non-Rotifera	PTP-raw	Drosophila	2613	412	GTR+I+G	EU493684-87; GU597447-58; JF735921-2	GARLI	chronopl	NA	0.0532907	NA	176	186.4	186.4	NA
non-Rotifera	PTP-raw	Drosophila	2613	412	GTR+I+G	EU493684-87; GU597447-58; JF735921-2	GARLI	chronos	NA	0.0532907	NA	176	186.4	186.4	NA
non-Rotifera	PTP-raw	Drosophila	2613	412	GTR+I+G	EU493684-87; GU597447-58; JF735921-2	PhyML	Raw	YES	0.0423669	179	176	186.4	187.222	0.0441106
non-Rotifera	PTP-raw	Drosophila	2613	412	GTR+I+G	EU493684-87; GU597447-58; JF735921-2	PhyML	PATHd8	NA	0.0423669	NA	176	186.4	186.4	NA
non-Rotifera	PTP-raw	Drosophila	2613	412	GTR+I+G	EU493684-87; GU597447-58; JF735921-2	PhyML	r8s	NA	0.0423669	NA	176	186.4	186.4	NA
non-Rotifera	PTP-raw	Drosophila	2613	412	GTR+I+G	EU493684-87; GU597447-58; JF735921-2	PhyML	chronopl	NA	0.0423669	NA	176	186.4	186.4	NA
non-Rotifera	PTP-raw	Drosophila	2613	412	GTR+I+G	EU493684-87; GU597447-58; JF735921-2	PhyML	chronos	NA	0.0423669	NA	176	186.4	186.4	NA
non-Rotifera	PTP-raw	Drosophila	2613	412	GTR+I+G	EU493684-87; GU597447-58; JF735921-2	RAxML	Raw	YES	0.089741	201	176	186.4	184.778	0.0870291
non-Rotifera	PTP-raw	Drosophila	2613	412	GTR+I+G	EU493684-87; GU597447-58; JF735921-2	RAxML	PATHd8	NA	0.089741	NA	176	186.4	186.4	NA
non-Rotifera	PTP-raw	Drosophila	2613	412	GTR+I+G	EU493684-87; GU597447-58; JF735921-2	RAxML	r8s	NA	0.089741	NA	176	186.4	186.4	NA
non-Rotifera	PTP-raw	Drosophila	2613	412	GTR+I+G	EU493684-87; GU597447-58; JF735921-2	RAxML	chronopl	NA	0.089741	NA	176	186.4	186.4	NA
non-Rotifera	PTP-raw	Drosophila	2613	412	GTR+I+G	EU493684-87; GU597447-58; JF735921-2	RAxML	chronos	NA	0.089741	NA	176	186.4	186.4	NA
non-Rotifera	PTP-raw	Drosophila	2613	412	GTR+I+G	EU493684-87; GU597447-58; JF735921-2	NJ	Raw	NO	0.0170274	188	176	186.4	186.222	0.00953743
non-Rotifera	PTP-raw	Drosophila	2613	412	GTR+I+G	EU493684-87; GU597447-58; JF735921-2	NJ	PATHd8	NA	0.0170274	NA	176	186.4	186.4	NA
non-Rotifera	PTP-raw	Drosophila	2613	412	GTR+I+G	EU493684-87; GU597447-58; JF735921-2	NJ	r8s	NA	0.0170274	NA	176	186.4	186.4	NA
non-Rotifera	PTP-raw	Drosophila	2613	412	GTR+I+G	EU493684-87; GU597447-58; JF735921-2	NJ	chronopl	NA	0.0170274	NA	176	186.4	186.4	NA
non-Rotifera	PTP-raw	Drosophila	2613	412	GTR+I+G	EU493684-87; GU597447-58; JF735921-2	NJ	chronos	NA	0.0170274	NA	176	186.4	186.4	NA
non-Rotifera	PTP-raw	Drosophila	2613	412	GTR+I+G	EU493684-87; GU597447-58; JF735921-2	UPGMA	UPGMA	NO	NA	199	176	186.4	170.909	0.0675966
non-Rotifera	ST-GMYC	Romanian	1328	156	HKY+I+G	GU437984; GU438095; GU438202; GU438257; GU438343; GU438599; GU438631; GU438654	BEAST	BD_R	NO	NA	141	136	103.08	101.5	0.383198
non-Rotifera	ST-GMYC	Romanian	1328	156	HKY+I+G	GU437984; GU438095; GU438202; GU438257; GU438343; GU438599; GU438631; GU438654	BEAST	BD_S	NO	NA	142	136	103.08	101.458	0.393303
non-Rotifera	ST-GMYC	Romanian	1328	156	HKY+I+G	GU437984; GU438095; GU438202; GU438257; GU438343; GU438599; GU438631; GU438654	BEAST	C_R	NO	NA	138	136	103.08	101.625	0.352881
non-Rotifera	ST-GMYC	Romanian	1328	156	HKY+I+G	GU437984; GU438095; GU438202; GU438257; GU438343; GU438599; GU438631; GU438654	BEAST	C_S	NO	NA	142	136	103.08	101.458	0.393303
non-Rotifera	ST-GMYC	Romanian	1328	156	HKY+I+G	GU437984; GU438095; GU438202; GU438257; GU438343; GU438599; GU438631; GU438654	MrBayes	Raw	NA	NA	NA	136	103.08	103.08	NA
non-Rotifera	ST-GMYC	Romanian	1328	156	HKY+I+G	GU437984; GU438095; GU438202; GU438257; GU438343; GU438599; GU438631; GU438654	MrBayes	PATHd8	NO	NA	138	136	103.08	101.625	0.352881
non-Rotifera	ST-GMYC	Romanian	1328	156	HKY+I+G	GU437984; GU438095; GU438202; GU438257; GU438343; GU438599; GU438631; GU438654	MrBayes	r8s	NO	NA	137	136	103.08	101.667	0.342776
non-Rotifera	ST-GMYC	Romanian	1328	156	HKY+I+G	GU437984; GU438095; GU438202; GU438257; GU438343; GU438599; GU438631; GU438654	MrBayes	chronopl	NO	NA	4	136	103.08	107.208	1.00124
non-Rotifera	ST-GMYC	Romanian	1328	156	HKY+I+G	GU437984; GU438095; GU438202; GU438257; GU438343; GU438599; GU438631; GU438654	MrBayes	chronos	NO	NA	136	136	103.08	101.708	0.33267
non-Rotifera	ST-GMYC	Romanian	1328	156	HKY+I+G	GU437984; GU438095; GU438202; GU438257; GU438343; GU438599; GU438631; GU438654	GARLI	Raw	NA	NA	NA	136	103.08	103.08	NA
non-Rotifera	ST-GMYC	Romanian	1328	156	HKY+I+G	GU437984; GU438095; GU438202; GU438257; GU438343; GU438599; GU438631; GU438654	GARLI	PATHd8	NO	NA	140	136	103.08	101.542	0.373092
non-Rotifera	ST-GMYC	Romanian	1328	156	HKY+I+G	GU437984; GU438095; GU438202; GU438257; GU438343; GU438599; GU438631; GU438654	GARLI	r8s	NO	NA	140	136	103.08	101.542	0.373092
non-Rotifera	ST-GMYC	Romanian	1328	156	HKY+I+G	GU437984; GU438095; GU438202; GU438257; GU438343; GU438599; GU438631; GU438654	GARLI	chronopl	NO	NA	7	136	103.08	107.083	0.970929
non-Rotifera	ST-GMYC	Romanian	1328	156	HKY+I+G	GU437984; GU438095; GU438202; GU438257; GU438343; GU438599; GU438631; GU438654	GARLI	chronos	NO	NA	141	136	103.08	101.5	0.383198
non-Rotifera	ST-GMYC	Romanian	1328	156	HKY+I+G	GU437984; GU438095; GU438202; GU438257; GU438343; GU438599; GU438631; GU438654	PhyML	Raw	NA	NA	NA	136	103.08	103.08	NA
non-Rotifera	ST-GMYC	Romanian	1328	156	HKY+I+G	GU437984; GU438095; GU438202; GU438257; GU438343; GU438599; GU438631; GU438654	PhyML	PATHd8	NO	NA	139	136	103.08	101.583	0.362987
non-Rotifera	ST-GMYC	Romanian	1328	156	HKY+I+G	GU437984; GU438095; GU438202; GU438257; GU438343; GU438599; GU438631; GU438654	PhyML	r8s	NO	NA	141	136	103.08	101.5	0.383198
non-Rotifera	ST-GMYC	Romanian	1328	156	HKY+I+G	GU437984; GU438095; GU438202; GU438257; GU438343; GU438599; GU438631; GU438654	PhyML	chronopl	NO	NA	10	136	103.08	106.958	0.940612
non-Rotifera	ST-GMYC	Romanian	1328	156	HKY+I+G	GU437984; GU438095; GU438202; GU438257; GU438343; GU438599; GU438631; GU438654	PhyML	chronos	NO	NA	7	136	103.08	107.083	0.970929
non-Rotifera	ST-GMYC	Romanian	1328	156	HKY+I+G	GU437984; GU438095; GU438202; GU438257; GU438343; GU438599; GU438631; GU438654	RAxML	Raw	NA	NA	NA	136	103.08	103.08	NA
non-Rotifera	ST-GMYC	Romanian	1328	156	HKY+I+G	GU437984; GU438095; GU438202; GU438257; GU438343; GU438599; GU438631; GU438654	RAxML	PATHd8	NO	NA	143	136	103.08	101.417	0.403408
non-Rotifera	ST-GMYC	Romanian	1328	156	HKY+I+G	GU437984; GU438095; GU438202; GU438257; GU438343; GU438599; GU438631; GU438654	RAxML	r8s	YES	NA	142	136	103.08	101.458	0.393303
non-Rotifera	ST-GMYC	Romanian	1328	156	HKY+I+G	GU437984; GU438095; GU438202; GU438257; GU438343; GU438599; GU438631; GU438654	RAxML	chronopl	NO	NA	4	136	103.08	107.208	1.00124
non-Rotifera	ST-GMYC	Romanian	1328	156	HKY+I+G	GU437984; GU438095; GU438202; GU438257; GU438343; GU438599; GU438631; GU438654	RAxML	chronos	NO	NA	2	136	103.08	107.292	1.02146
non-Rotifera	ST-GMYC	Romanian	1328	156	HKY+I+G	GU437984; GU438095; GU438202; GU438257; GU438343; GU438599; GU438631; GU438654	NJ	Raw	NA	NA	NA	136	103.08	103.08	NA
non-Rotifera	ST-GMYC	Romanian	1328	156	HKY+I+G	GU437984; GU438095; GU438202; GU438257; GU438343; GU438599; GU438631; GU438654	NJ	PATHd8	NO	NA	144	136	103.08	101.375	0.413514
non-Rotifera	ST-GMYC	Romanian	1328	156	HKY+I+G	GU437984; GU438095; GU438202; GU438257; GU438343; GU438599; GU438631; GU438654	NJ	r8s	NO	NA	144	136	103.08	101.375	0.413514
non-Rotifera	ST-GMYC	Romanian	1328	156	HKY+I+G	GU437984; GU438095; GU438202; GU438257; GU438343; GU438599; GU438631; GU438654	NJ	chronopl	NO	NA	145	136	103.08	101.333	0.423619
non-Rotifera	ST-GMYC	Romanian	1328	156	HKY+I+G	GU437984; GU438095; GU438202; GU438257; GU438343; GU438599; GU438631; GU438654	NJ	chronos	NO	NA	145	136	103.08	101.333	0.423619
non-Rotifera	ST-GMYC	Romanian	1328	156	HKY+I+G	GU437984; GU438095; GU438202; GU438257; GU438343; GU438599; GU438631; GU438654	UPGMA	UPGMA	NO	NA	5	136	103.08	104.385	0.99114
non-Rotifera	MT-GMYC	Romanian	1328	156	HKY+I+G	GU437984; GU438095; GU438202; GU438257; GU438343; GU438599; GU438631; GU438654	BEAST	BD_R	NO	NA	93	136	79.1667	78.5652	0.182334
non-Rotifera	MT-GMYC	Romanian	1328	156	HKY+I+G	GU437984; GU438095; GU438202; GU438257; GU438343; GU438599; GU438631; GU438654	BEAST	BD_S	NO	NA	96	136	79.1667	78.4348	0.221876
non-Rotifera	MT-GMYC	Romanian	1328	156	HKY+I+G	GU437984; GU438095; GU438202; GU438257; GU438343; GU438599; GU438631; GU438654	BEAST	C_R	NO	NA	75	136	79.1667	79.3478	0.0549199
non-Rotifera	MT-GMYC	Romanian	1328	156	HKY+I+G	GU437984; GU438095; GU438202; GU438257; GU438343; GU438599; GU438631; GU438654	BEAST	C_S	NO	NA	36	136	79.1667	81.0435	0.56897
non-Rotifera	MT-GMYC	Romanian	1328	156	HKY+I+G	GU437984; GU438095; GU438202; GU438257; GU438343; GU438599; GU438631; GU438654	MrBayes	Raw	NA	NA	NA	136	79.1667	79.1667	NA
non-Rotifera	MT-GMYC	Romanian	1328	156	HKY+I+G	GU437984; GU438095; GU438202; GU438257; GU438343; GU438599; GU438631; GU438654	MrBayes	PATHd8	NO	NA	36	136	79.1667	81.0435	0.56897
non-Rotifera	MT-GMYC	Romanian	1328	156	HKY+I+G	GU437984; GU438095; GU438202; GU438257; GU438343; GU438599; GU438631; GU438654	MrBayes	r8s	NO	NA	110	136	79.1667	77.8261	0.406407
non-Rotifera	MT-GMYC	Romanian	1328	156	HKY+I+G	GU437984; GU438095; GU438202; GU438257; GU438343; GU438599; GU438631; GU438654	MrBayes	chronopl	NO	NA	26	136	79.1667	81.4783	0.700778
non-Rotifera	MT-GMYC	Romanian	1328	156	HKY+I+G	GU437984; GU438095; GU438202; GU438257; GU438343; GU438599; GU438631; GU438654	MrBayes	chronos	NO	NA	54	136	79.1667	80.2609	0.331716
non-Rotifera	MT-GMYC	Romanian	1328	156	HKY+I+G	GU437984; GU438095; GU438202; GU438257; GU438343; GU438599; GU438631; GU438654	GARLI	Raw	NA	NA	NA	136	79.1667	79.1667	NA
non-Rotifera	MT-GMYC	Romanian	1328	156	HKY+I+G	GU437984; GU438095; GU438202; GU438257; GU438343; GU438599; GU438631; GU438654	GARLI	PATHd8	NO	NA	106	136	79.1667	78	0.353684
non-Rotifera	MT-GMYC	Romanian	1328	156	HKY+I+G	GU437984; GU438095; GU438202; GU438257; GU438343; GU438599; GU438631; GU438654	GARLI	r8s	NO	NA	103	136	79.1667	78.1304	0.314142
non-Rotifera	MT-GMYC	Romanian	1328	156	HKY+I+G	GU437984; GU438095; GU438202; GU438257; GU438343; GU438599; GU438631; GU438654	GARLI	chronopl	NO	NA	27	136	79.1667	81.4348	0.687597
non-Rotifera	MT-GMYC	Romanian	1328	156	HKY+I+G	GU437984; GU438095; GU438202; GU438257; GU438343; GU438599; GU438631; GU438654	GARLI	chronos	NO	NA	114	136	79.1667	77.6522	0.45913
non-Rotifera	MT-GMYC	Romanian	1328	156	HKY+I+G	GU437984; GU438095; GU438202; GU438257; GU438343; GU438599; GU438631; GU438654	PhyML	Raw	NA	NA	NA	136	79.1667	79.1667	NA
non-Rotifera	MT-GMYC	Romanian	1328	156	HKY+I+G	GU437984; GU438095; GU438202; GU438257; GU438343; GU438599; GU438631; GU438654	PhyML	PATHd8	NO	NA	32	136	79.1667	81.2174	0.621693
non-Rotifera	MT-GMYC	Romanian	1328	156	HKY+I+G	GU437984; GU438095; GU438202; GU438257; GU438343; GU438599; GU438631; GU438654	PhyML	r8s	NO	NA	138	136	79.1667	76.6087	0.775469
non-Rotifera	MT-GMYC	Romanian	1328	156	HKY+I+G	GU437984; GU438095; GU438202; GU438257; GU438343; GU438599; GU438631; GU438654	PhyML	chronopl	NO	NA	59	136	79.1667	80.0435	0.265812
non-Rotifera	MT-GMYC	Romanian	1328	156	HKY+I+G	GU437984; GU438095; GU438202; GU438257; GU438343; GU438599; GU438631; GU438654	PhyML	chronos	NO	NA	12	136	79.1667	82.087	0.885309
non-Rotifera	MT-GMYC	Romanian	1328	156	HKY+I+G	GU437984; GU438095; GU438202; GU438257; GU438343; GU438599; GU438631; GU438654	RAxML	Raw	NA	NA	NA	136	79.1667	79.1667	NA
non-Rotifera	MT-GMYC	Romanian	1328	156	HKY+I+G	GU437984; GU438095; GU438202; GU438257; GU438343; GU438599; GU438631; GU438654	RAxML	PATHd8	NO	NA	70	136	79.1667	79.5652	0.120824
non-Rotifera	MT-GMYC	Romanian	1328	156	HKY+I+G	GU437984; GU438095; GU438202; GU438257; GU438343; GU438599; GU438631; GU438654	RAxML	r8s	YES	NA	58	136	79.1667	80.087	0.278993
non-Rotifera	MT-GMYC	Romanian	1328	156	HKY+I+G	GU437984; GU438095; GU438202; GU438257; GU438343; GU438599; GU438631; GU438654	RAxML	chronopl	NO	NA	60	136	79.1667	80	0.252632
non-Rotifera	MT-GMYC	Romanian	1328	156	HKY+I+G	GU437984; GU438095; GU438202; GU438257; GU438343; GU438599; GU438631; GU438654	RAxML	chronos	NO	NA	30	136	79.1667	81.3043	0.648055
non-Rotifera	MT-GMYC	Romanian	1328	156	HKY+I+G	GU437984; GU438095; GU438202; GU438257; GU438343; GU438599; GU438631; GU438654	NJ	Raw	NA	NA	NA	136	79.1667	79.1667	NA
non-Rotifera	MT-GMYC	Romanian	1328	156	HKY+I+G	GU437984; GU438095; GU438202; GU438257; GU438343; GU438599; GU438631; GU438654	NJ	PATHd8	NO	NA	148	136	79.1667	76.1739	0.907277
non-Rotifera	MT-GMYC	Romanian	1328	156	HKY+I+G	GU437984; GU438095; GU438202; GU438257; GU438343; GU438599; GU438631; GU438654	NJ	r8s	NO	NA	129	136	79.1667	77	0.656842
non-Rotifera	MT-GMYC	Romanian	1328	156	HKY+I+G	GU437984; GU438095; GU438202; GU438257; GU438343; GU438599; GU438631; GU438654	NJ	chronopl	NO	NA	144	136	79.1667	76.3478	0.854554
non-Rotifera	MT-GMYC	Romanian	1328	156	HKY+I+G	GU437984; GU438095; GU438202; GU438257; GU438343; GU438599; GU438631; GU438654	NJ	chronos	NO	NA	144	136	79.1667	76.3478	0.854554
non-Rotifera	MT-GMYC	Romanian	1328	156	HKY+I+G	GU437984; GU438095; GU438202; GU438257; GU438343; GU438599; GU438631; GU438654	UPGMA	UPGMA	NO	NA	NA	136	79.1667	81.52	NA
non-Rotifera	MM-GMYC	Romanian	1328	156	HKY+I+G	GU437984; GU438095; GU438202; GU438257; GU438343; GU438599; GU438631; GU438654	BEAST	BD_r	NO	NA	138	136	105.669	104.2	0.318544
non-Rotifera	MM-GMYC	Romanian	1328	156	HKY+I+G	GU437984; GU438095; GU438202; GU438257; GU438343; GU438599; GU438631; GU438654	BEAST	BD_s	NO	NA	140.7	136	105.669	104.077	0.346212
non-Rotifera	MM-GMYC	Romanian	1328	156	HKY+I+G	GU437984; GU438095; GU438202; GU438257; GU438343; GU438599; GU438631; GU438654	BEAST	C_R	NO	NA	136.9	136	105.669	104.25	0.309513
non-Rotifera	MM-GMYC	Romanian	1328	156	HKY+I+G	GU437984; GU438095; GU438202; GU438257; GU438343; GU438599; GU438631; GU438654	BEAST	C_S	NO	NA	138.7	136	105.669	104.168	0.326918
non-Rotifera	MM-GMYC	Romanian	1328	156	HKY+I+G	GU437984; GU438095; GU438202; GU438257; GU438343; GU438599; GU438631; GU438654	MrBayes	Raw	NA	NA	NA	136	105.669	105.669	NA
non-Rotifera	MM-GMYC	Romanian	1328	156	HKY+I+G	GU437984; GU438095; GU438202; GU438257; GU438343; GU438599; GU438631; GU438654	MrBayes	PATHd8	NO	NA	130.1	136	105.669	104.559	0.241921
non-Rotifera	MM-GMYC	Romanian	1328	156	HKY+I+G	GU437984; GU438095; GU438202; GU438257; GU438343; GU438599; GU438631; GU438654	MrBayes	r8s	NO	NA	132.3	136	105.669	104.459	0.263948
non-Rotifera	MM-GMYC	Romanian	1328	156	HKY+I+G	GU437984; GU438095; GU438202; GU438257; GU438343; GU438599; GU438631; GU438654	MrBayes	chronopl	NO	NA	27.09	136	105.669	109.241	0.777459
non-Rotifera	MM-GMYC	Romanian	1328	156	HKY+I+G	GU437984; GU438095; GU438202; GU438257; GU438343; GU438599; GU438631; GU438654	MrBayes	chronos	NO	NA	128.6	136	105.669	104.627	0.227231
non-Rotifera	MM-GMYC	Romanian	1328	156	HKY+I+G	GU437984; GU438095; GU438202; GU438257; GU438343; GU438599; GU438631; GU438654	GARLI	Raw	NA	NA	NA	136	105.669	105.669	NA
non-Rotifera	MM-GMYC	Romanian	1328	156	HKY+I+G	GU437984; GU438095; GU438202; GU438257; GU438343; GU438599; GU438631; GU438654	GARLI	PATHd8	NO	NA	139.1	136	105.669	104.15	0.331028
non-Rotifera	MM-GMYC	Romanian	1328	156	HKY+I+G	GU437984; GU438095; GU438202; GU438257; GU438343; GU438599; GU438631; GU438654	GARLI	r8s	NO	NA	139.3	136	105.669	104.14	0.332411
non-Rotifera	MM-GMYC	Romanian	1328	156	HKY+I+G	GU437984; GU438095; GU438202; GU438257; GU438343; GU438599; GU438631; GU438654	GARLI	chronopl	NO	NA	18.92	136	105.669	109.612	0.858272
non-Rotifera	MM-GMYC	Romanian	1328	156	HKY+I+G	GU437984; GU438095; GU438202; GU438257; GU438343; GU438599; GU438631; GU438654	GARLI	chronos	NO	NA	138.1	136	105.669	104.195	0.320436
non-Rotifera	MM-GMYC	Romanian	1328	156	HKY+I+G	GU437984; GU438095; GU438202; GU438257; GU438343; GU438599; GU438631; GU438654	PhyML	Raw	NA	NA	NA	136	105.669	105.669	NA
non-Rotifera	MM-GMYC	Romanian	1328	156	HKY+I+G	GU437984; GU438095; GU438202; GU438257; GU438343; GU438599; GU438631; GU438654	PhyML	PATHd8	NO	NA	139.3	136	105.669	104.14	0.332823
non-Rotifera	MM-GMYC	Romanian	1328	156	HKY+I+G	GU437984; GU438095; GU438202; GU438257; GU438343; GU438599; GU438631; GU438654	PhyML	r8s	NO	NA	140.1	136	105.669	104.104	0.340826
non-Rotifera	MM-GMYC	Romanian	1328	156	HKY+I+G	GU437984; GU438095; GU438202; GU438257; GU438343; GU438599; GU438631; GU438654	PhyML	chronopl	NO	NA	48.14	136	105.669	108.284	0.569193
non-Rotifera	MM-GMYC	Romanian	1328	156	HKY+I+G	GU437984; GU438095; GU438202; GU438257; GU438343; GU438599; GU438631; GU438654	PhyML	chronos	NO	NA	12.01	136	105.669	109.926	0.926642
non-Rotifera	MM-GMYC	Romanian	1328	156	HKY+I+G	GU437984; GU438095; GU438202; GU438257; GU438343; GU438599; GU438631; GU438654	RAxML	Raw	NA	NA	NA	136	105.669	105.669	NA
non-Rotifera	MM-GMYC	Romanian	1328	156	HKY+I+G	GU437984; GU438095; GU438202; GU438257; GU438343; GU438599; GU438631; GU438654	RAxML	PATHd8	NO	NA	134.2	136	105.669	104.372	0.282524
non-Rotifera	MM-GMYC	Romanian	1328	156	HKY+I+G	GU437984; GU438095; GU438202; GU438257; GU438343; GU438599; GU438631; GU438654	RAxML	r8s	YES	NA	NA	136	105.669	105.669	NA
non-Rotifera	MM-GMYC	Romanian	1328	156	HKY+I+G	GU437984; GU438095; GU438202; GU438257; GU438343; GU438599; GU438631; GU438654	RAxML	chronopl	NO	NA	59.52	136	105.669	107.767	0.456603
non-Rotifera	MM-GMYC	Romanian	1328	156	HKY+I+G	GU437984; GU438095; GU438202; GU438257; GU438343; GU438599; GU438631; GU438654	RAxML	chronos	NO	NA	42.51	136	105.669	108.54	0.624816
non-Rotifera	MM-GMYC	Romanian	1328	156	HKY+I+G	GU437984; GU438095; GU438202; GU438257; GU438343; GU438599; GU438631; GU438654	NJ	Raw	NA	NA	NA	136	105.669	105.669	NA
non-Rotifera	MM-GMYC	Romanian	1328	156	HKY+I+G	GU437984; GU438095; GU438202; GU438257; GU438343; GU438599; GU438631; GU438654	NJ	PATHd8	NO	NA	101.2	136	105.669	105.872	0.0437324
non-Rotifera	MM-GMYC	Romanian	1328	156	HKY+I+G	GU437984; GU438095; GU438202; GU438257; GU438343; GU438599; GU438631; GU438654	NJ	r8s	NO	NA	113.4	136	105.669	105.318	0.0760882
non-Rotifera	MM-GMYC	Romanian	1328	156	HKY+I+G	GU437984; GU438095; GU438202; GU438257; GU438343; GU438599; GU438631; GU438654	NJ	chronopl	NO	NA	116.1	136	105.669	105.195	0.103085
non-Rotifera	MM-GMYC	Romanian	1328	156	HKY+I+G	GU437984; GU438095; GU438202; GU438257; GU438343; GU438599; GU438631; GU438654	NJ	chronos	NO	NA	116.1	136	105.669	105.195	0.103211
non-Rotifera	MM-GMYC	Romanian	1328	156	HKY+I+G	GU437984; GU438095; GU438202; GU438257; GU438343; GU438599; GU438631; GU438654	UPGMA	UPGMA	NO	NA	NA	136	105.669	107.141	NA
non-Rotifera	PTP-all	Romanian	1328	156	HKY+I+G	GU437984; GU438095; GU438202; GU438257; GU438343; GU438599; GU438631; GU438654	BEAST	BD_R	NO	NA	137	136	131.133	130.931	0.0462809
non-Rotifera	PTP-all	Romanian	1328	156	HKY+I+G	GU437984; GU438095; GU438202; GU438257; GU438343; GU438599; GU438631; GU438654	BEAST	BD_S	NO	NA	138	136	131.133	130.897	0.0541697
non-Rotifera	PTP-all	Romanian	1328	156	HKY+I+G	GU437984; GU438095; GU438202; GU438257; GU438343; GU438599; GU438631; GU438654	BEAST	C_R	NO	NA	133	136	131.133	131.069	0.0147257
non-Rotifera	PTP-all	Romanian	1328	156	HKY+I+G	GU437984; GU438095; GU438202; GU438257; GU438343; GU438599; GU438631; GU438654	BEAST	C_S	NO	NA	135	136	131.133	131	0.0305033
non-Rotifera	PTP-all	Romanian	1328	156	HKY+I+G	GU437984; GU438095; GU438202; GU438257; GU438343; GU438599; GU438631; GU438654	MrBayes	Raw	NO	NA	136	136	131.133	130.966	0.0383921
non-Rotifera	PTP-all	Romanian	1328	156	HKY+I+G	GU437984; GU438095; GU438202; GU438257; GU438343; GU438599; GU438631; GU438654	MrBayes	PATHd8	NO	NA	135	136	131.133	131	0.0305033
non-Rotifera	PTP-all	Romanian	1328	156	HKY+I+G	GU437984; GU438095; GU438202; GU438257; GU438343; GU438599; GU438631; GU438654	MrBayes	r8s	NO	NA	135	136	131.133	131	0.0305033
non-Rotifera	PTP-all	Romanian	1328	156	HKY+I+G	GU437984; GU438095; GU438202; GU438257; GU438343; GU438599; GU438631; GU438654	MrBayes	chronopl	NO	NA	136	136	131.133	130.966	0.0383921
non-Rotifera	PTP-all	Romanian	1328	156	HKY+I+G	GU437984; GU438095; GU438202; GU438257; GU438343; GU438599; GU438631; GU438654	MrBayes	chronos	NO	NA	135	136	131.133	131	0.0305033
non-Rotifera	PTP-all	Romanian	1328	156	HKY+I+G	GU437984; GU438095; GU438202; GU438257; GU438343; GU438599; GU438631; GU438654	GARLI	Raw	NO	NA	134	136	131.133	131.034	0.0226145
non-Rotifera	PTP-all	Romanian	1328	156	HKY+I+G	GU437984; GU438095; GU438202; GU438257; GU438343; GU438599; GU438631; GU438654	GARLI	PATHd8	NO	NA	135	136	131.133	131	0.0305033
non-Rotifera	PTP-all	Romanian	1328	156	HKY+I+G	GU437984; GU438095; GU438202; GU438257; GU438343; GU438599; GU438631; GU438654	GARLI	r8s	NO	NA	139	136	131.133	130.862	0.0620584
non-Rotifera	PTP-all	Romanian	1328	156	HKY+I+G	GU437984; GU438095; GU438202; GU438257; GU438343; GU438599; GU438631; GU438654	GARLI	chronopl	NO	NA	138	136	131.133	130.897	0.0541697
non-Rotifera	PTP-all	Romanian	1328	156	HKY+I+G	GU437984; GU438095; GU438202; GU438257; GU438343; GU438599; GU438631; GU438654	GARLI	chronos	NO	NA	136	136	131.133	130.966	0.0383921
non-Rotifera	PTP-all	Romanian	1328	156	HKY+I+G	GU437984; GU438095; GU438202; GU438257; GU438343; GU438599; GU438631; GU438654	PhyML	Raw	NO	NA	135	136	131.133	131	0.0305033
non-Rotifera	PTP-all	Romanian	1328	156	HKY+I+G	GU437984; GU438095; GU438202; GU438257; GU438343; GU438599; GU438631; GU438654	PhyML	PATHd8	NO	NA	135	136	131.133	131	0.0305033
non-Rotifera	PTP-all	Romanian	1328	156	HKY+I+G	GU437984; GU438095; GU438202; GU438257; GU438343; GU438599; GU438631; GU438654	PhyML	r8s	NO	NA	137	136	131.133	130.931	0.0462809
non-Rotifera	PTP-all	Romanian	1328	156	HKY+I+G	GU437984; GU438095; GU438202; GU438257; GU438343; GU438599; GU438631; GU438654	PhyML	chronopl	NO	NA	30	136	131.133	134.621	0.797819
non-Rotifera	PTP-all	Romanian	1328	156	HKY+I+G	GU437984; GU438095; GU438202; GU438257; GU438343; GU438599; GU438631; GU438654	PhyML	chronos	NO	NA	138	136	131.133	130.897	0.0541697
non-Rotifera	PTP-all	Romanian	1328	156	HKY+I+G	GU437984; GU438095; GU438202; GU438257; GU438343; GU438599; GU438631; GU438654	RAxML	Raw	NO	NA	134	136	131.133	131.034	0.0226145
non-Rotifera	PTP-all	Romanian	1328	156	HKY+I+G	GU437984; GU438095; GU438202; GU438257; GU438343; GU438599; GU438631; GU438654	RAxML	PATHd8	NO	NA	135	136	131.133	131	0.0305033
non-Rotifera	PTP-all	Romanian	1328	156	HKY+I+G	GU437984; GU438095; GU438202; GU438257; GU438343; GU438599; GU438631; GU438654	RAxML	r8s	YES	NA	138	136	131.133	130.897	0.0541697
non-Rotifera	PTP-all	Romanian	1328	156	HKY+I+G	GU437984; GU438095; GU438202; GU438257; GU438343; GU438599; GU438631; GU438654	RAxML	chronopl	NO	NA	69	136	131.133	133.276	0.490157
non-Rotifera	PTP-all	Romanian	1328	156	HKY+I+G	GU437984; GU438095; GU438202; GU438257; GU438343; GU438599; GU438631; GU438654	RAxML	chronos	NO	NA	140	136	131.133	130.828	0.0699472
non-Rotifera	PTP-all	Romanian	1328	156	HKY+I+G	GU437984; GU438095; GU438202; GU438257; GU438343; GU438599; GU438631; GU438654	NJ	Raw	NO	NA	140	136	131.133	130.828	0.0699472
non-Rotifera	PTP-all	Romanian	1328	156	HKY+I+G	GU437984; GU438095; GU438202; GU438257; GU438343; GU438599; GU438631; GU438654	NJ	PATHd8	NO	NA	141	136	131.133	130.793	0.077836
non-Rotifera	PTP-all	Romanian	1328	156	HKY+I+G	GU437984; GU438095; GU438202; GU438257; GU438343; GU438599; GU438631; GU438654	NJ	r8s	NO	NA	141	136	131.133	130.793	0.077836
non-Rotifera	PTP-all	Romanian	1328	156	HKY+I+G	GU437984; GU438095; GU438202; GU438257; GU438343; GU438599; GU438631; GU438654	NJ	chronopl	NO	NA	139	136	131.133	130.862	0.0620584
non-Rotifera	PTP-all	Romanian	1328	156	HKY+I+G	GU437984; GU438095; GU438202; GU438257; GU438343; GU438599; GU438631; GU438654	NJ	chronos	NO	NA	139	136	131.133	130.862	0.0620584
non-Rotifera	PTP-all	Romanian	1328	156	HKY+I+G	GU437984; GU438095; GU438202; GU438257; GU438343; GU438599; GU438631; GU438654	UPGMA	UPGMA	NO	NA	141	136	131.133	131.323	0.077836
non-Rotifera	PTP-raw	Romanian	1328	156	HKY+I+G	GU437984; GU438095; GU438202; GU438257; GU438343; GU438599; GU438631; GU438654	BEAST	BD_R	NO	NA	137	136	136.3	136.222	0.00570637
non-Rotifera	PTP-raw	Romanian	1328	156	HKY+I+G	GU437984; GU438095; GU438202; GU438257; GU438343; GU438599; GU438631; GU438654	BEAST	BD_S	NO	NA	138	136	136.3	136.111	0.0138583
non-Rotifera	PTP-raw	Romanian	1328	156	HKY+I+G	GU437984; GU438095; GU438202; GU438257; GU438343; GU438599; GU438631; GU438654	BEAST	C_R	NO	NA	133	136	136.3	136.667	0.0269014
non-Rotifera	PTP-raw	Romanian	1328	156	HKY+I+G	GU437984; GU438095; GU438202; GU438257; GU438343; GU438599; GU438631; GU438654	BEAST	C_S	NO	NA	135	136	136.3	136.444	0.0105975
non-Rotifera	PTP-raw	Romanian	1328	156	HKY+I+G	GU437984; GU438095; GU438202; GU438257; GU438343; GU438599; GU438631; GU438654	MrBayes	Raw	NO	NA	136	136	136.3	136.333	0.00244559
non-Rotifera	PTP-raw	Romanian	1328	156	HKY+I+G	GU437984; GU438095; GU438202; GU438257; GU438343; GU438599; GU438631; GU438654	MrBayes	PATHd8	NA	NA	NA	136	136.3	136.3	NA
non-Rotifera	PTP-raw	Romanian	1328	156	HKY+I+G	GU437984; GU438095; GU438202; GU438257; GU438343; GU438599; GU438631; GU438654	MrBayes	r8s	NA	NA	NA	136	136.3	136.3	NA
non-Rotifera	PTP-raw	Romanian	1328	156	HKY+I+G	GU437984; GU438095; GU438202; GU438257; GU438343; GU438599; GU438631; GU438654	MrBayes	chronopl	NA	NA	NA	136	136.3	136.3	NA
non-Rotifera	PTP-raw	Romanian	1328	156	HKY+I+G	GU437984; GU438095; GU438202; GU438257; GU438343; GU438599; GU438631; GU438654	MrBayes	chronos	NA	NA	NA	136	136.3	136.3	NA
non-Rotifera	PTP-raw	Romanian	1328	156	HKY+I+G	GU437984; GU438095; GU438202; GU438257; GU438343; GU438599; GU438631; GU438654	GARLI	Raw	NO	NA	134	136	136.3	136.556	0.0187495
non-Rotifera	PTP-raw	Romanian	1328	156	HKY+I+G	GU437984; GU438095; GU438202; GU438257; GU438343; GU438599; GU438631; GU438654	GARLI	PATHd8	NA	NA	NA	136	136.3	136.3	NA
non-Rotifera	PTP-raw	Romanian	1328	156	HKY+I+G	GU437984; GU438095; GU438202; GU438257; GU438343; GU438599; GU438631; GU438654	GARLI	r8s	NA	NA	NA	136	136.3	136.3	NA
non-Rotifera	PTP-raw	Romanian	1328	156	HKY+I+G	GU437984; GU438095; GU438202; GU438257; GU438343; GU438599; GU438631; GU438654	GARLI	chronopl	NA	NA	NA	136	136.3	136.3	NA
non-Rotifera	PTP-raw	Romanian	1328	156	HKY+I+G	GU437984; GU438095; GU438202; GU438257; GU438343; GU438599; GU438631; GU438654	GARLI	chronos	NA	NA	NA	136	136.3	136.3	NA
non-Rotifera	PTP-raw	Romanian	1328	156	HKY+I+G	GU437984; GU438095; GU438202; GU438257; GU438343; GU438599; GU438631; GU438654	PhyML	Raw	NO	NA	135	136	136.3	136.444	0.0105975
non-Rotifera	PTP-raw	Romanian	1328	156	HKY+I+G	GU437984; GU438095; GU438202; GU438257; GU438343; GU438599; GU438631; GU438654	PhyML	PATHd8	NA	NA	NA	136	136.3	136.3	NA
non-Rotifera	PTP-raw	Romanian	1328	156	HKY+I+G	GU437984; GU438095; GU438202; GU438257; GU438343; GU438599; GU438631; GU438654	PhyML	r8s	NA	NA	NA	136	136.3	136.3	NA
non-Rotifera	PTP-raw	Romanian	1328	156	HKY+I+G	GU437984; GU438095; GU438202; GU438257; GU438343; GU438599; GU438631; GU438654	PhyML	chronopl	NA	NA	NA	136	136.3	136.3	NA
non-Rotifera	PTP-raw	Romanian	1328	156	HKY+I+G	GU437984; GU438095; GU438202; GU438257; GU438343; GU438599; GU438631; GU438654	PhyML	chronos	NA	NA	NA	136	136.3	136.3	NA
non-Rotifera	PTP-raw	Romanian	1328	156	HKY+I+G	GU437984; GU438095; GU438202; GU438257; GU438343; GU438599; GU438631; GU438654	RAxML	Raw	NO	NA	134	136	136.3	136.556	0.0187495
non-Rotifera	PTP-raw	Romanian	1328	156	HKY+I+G	GU437984; GU438095; GU438202; GU438257; GU438343; GU438599; GU438631; GU438654	RAxML	PATHd8	NA	NA	NA	136	136.3	136.3	NA
non-Rotifera	PTP-raw	Romanian	1328	156	HKY+I+G	GU437984; GU438095; GU438202; GU438257; GU438343; GU438599; GU438631; GU438654	RAxML	r8s	NA	NA	NA	136	136.3	136.3	NA
non-Rotifera	PTP-raw	Romanian	1328	156	HKY+I+G	GU437984; GU438095; GU438202; GU438257; GU438343; GU438599; GU438631; GU438654	RAxML	chronopl	NA	NA	NA	136	136.3	136.3	NA
non-Rotifera	PTP-raw	Romanian	1328	156	HKY+I+G	GU437984; GU438095; GU438202; GU438257; GU438343; GU438599; GU438631; GU438654	RAxML	chronos	NA	NA	NA	136	136.3	136.3	NA
non-Rotifera	PTP-raw	Romanian	1328	156	HKY+I+G	GU437984; GU438095; GU438202; GU438257; GU438343; GU438599; GU438631; GU438654	NJ	Raw	NO	NA	140	136	136.3	135.889	0.0301622
non-Rotifera	PTP-raw	Romanian	1328	156	HKY+I+G	GU437984; GU438095; GU438202; GU438257; GU438343; GU438599; GU438631; GU438654	NJ	PATHd8	NA	NA	NA	136	136.3	136.3	NA
non-Rotifera	PTP-raw	Romanian	1328	156	HKY+I+G	GU437984; GU438095; GU438202; GU438257; GU438343; GU438599; GU438631; GU438654	NJ	r8s	NA	NA	NA	136	136.3	136.3	NA
non-Rotifera	PTP-raw	Romanian	1328	156	HKY+I+G	GU437984; GU438095; GU438202; GU438257; GU438343; GU438599; GU438631; GU438654	NJ	chronopl	NA	NA	NA	136	136.3	136.3	NA
non-Rotifera	PTP-raw	Romanian	1328	156	HKY+I+G	GU437984; GU438095; GU438202; GU438257; GU438343; GU438599; GU438631; GU438654	NJ	chronos	NA	NA	NA	136	136.3	136.3	NA
non-Rotifera	PTP-raw	Romanian	1328	156	HKY+I+G	GU437984; GU438095; GU438202; GU438257; GU438343; GU438599; GU438631; GU438654	UPGMA	UPGMA	NO	NA	141	136	136.3	132.182	0.0344828
Rotifera	ST-GMYC	Adineta	229	115	GTR+I+G	KC618773; HQ444170; HQ444171; KC618852; JQ309165; JQ309181; JQ309183; FJ426426; EU076828; JQ309460; JQ309578; DQ297789; JN936673; JN936516; HQ444166; HQ444168	BEAST	BD_R	NO	NA	71	52.6667	53.4	52.6667	0.362124
Rotifera	ST-GMYC	Adineta	229	115	GTR+I+G	KC618773; HQ444170; HQ444171; KC618852; JQ309165; JQ309181; JQ309183; FJ426426; EU076828; JQ309460; JQ309578; DQ297789; JN936673; JN936516; HQ444166; HQ444168	BEAST	BD_S	NO	NA	64	52.9583	53.4	52.9583	0.223544
Rotifera	ST-GMYC	Adineta	229	115	GTR+I+G	KC618773; HQ444170; HQ444171; KC618852; JQ309165; JQ309181; JQ309183; FJ426426; EU076828; JQ309460; JQ309578; DQ297789; JN936673; JN936516; HQ444166; HQ444168	BEAST	C_R	NO	NA	66	52.875	53.4	52.875	0.263138
Rotifera	ST-GMYC	Adineta	229	115	GTR+I+G	KC618773; HQ444170; HQ444171; KC618852; JQ309165; JQ309181; JQ309183; FJ426426; EU076828; JQ309460; JQ309578; DQ297789; JN936673; JN936516; HQ444166; HQ444168	BEAST	C_S	NO	NA	65	52.9167	53.4	52.9167	0.243341
Rotifera	ST-GMYC	Adineta	229	115	GTR+I+G	KC618773; HQ444170; HQ444171; KC618852; JQ309165; JQ309181; JQ309183; FJ426426; EU076828; JQ309460; JQ309578; DQ297789; JN936673; JN936516; HQ444166; HQ444168	MrBayes	Raw	NA	0.0981566	NA	53.4	53.4	53.4	NA
Rotifera	ST-GMYC	Adineta	229	115	GTR+I+G	KC618773; HQ444170; HQ444171; KC618852; JQ309165; JQ309181; JQ309183; FJ426426; EU076828; JQ309460; JQ309578; DQ297789; JN936673; JN936516; HQ444166; HQ444168	MrBayes	PATHd8	NO	0.0981566	69	52.75	53.4	52.75	0.32253
Rotifera	ST-GMYC	Adineta	229	115	GTR+I+G	KC618773; HQ444170; HQ444171; KC618852; JQ309165; JQ309181; JQ309183; FJ426426; EU076828; JQ309460; JQ309578; DQ297789; JN936673; JN936516; HQ444166; HQ444168	MrBayes	r8s	NO	0.0981566	71	52.6667	53.4	52.6667	0.362124
Rotifera	ST-GMYC	Adineta	229	115	GTR+I+G	KC618773; HQ444170; HQ444171; KC618852; JQ309165; JQ309181; JQ309183; FJ426426; EU076828; JQ309460; JQ309578; DQ297789; JN936673; JN936516; HQ444166; HQ444168	MrBayes	chronopl	NO	0.0981566	70	52.7083	53.4	52.7083	0.342327
Rotifera	ST-GMYC	Adineta	229	115	GTR+I+G	KC618773; HQ444170; HQ444171; KC618852; JQ309165; JQ309181; JQ309183; FJ426426; EU076828; JQ309460; JQ309578; DQ297789; JN936673; JN936516; HQ444166; HQ444168	MrBayes	chronos	NO	0.0981566	58	53.2083	53.4	53.2083	0.10476
Rotifera	ST-GMYC	Adineta	229	115	GTR+I+G	KC618773; HQ444170; HQ444171; KC618852; JQ309165; JQ309181; JQ309183; FJ426426; EU076828; JQ309460; JQ309578; DQ297789; JN936673; JN936516; HQ444166; HQ444168	GARLI	Raw	NA	0.117811	NA	53.4	53.4	53.4	NA
Rotifera	ST-GMYC	Adineta	229	115	GTR+I+G	KC618773; HQ444170; HQ444171; KC618852; JQ309165; JQ309181; JQ309183; FJ426426; EU076828; JQ309460; JQ309578; DQ297789; JN936673; JN936516; HQ444166; HQ444168	GARLI	PATHd8	YES	0.117811	67	52.8333	53.4	52.8333	0.282935
Rotifera	ST-GMYC	Adineta	229	115	GTR+I+G	KC618773; HQ444170; HQ444171; KC618852; JQ309165; JQ309181; JQ309183; FJ426426; EU076828; JQ309460; JQ309578; DQ297789; JN936673; JN936516; HQ444166; HQ444168	GARLI	r8s	YES	0.117811	69	52.75	53.4	52.75	0.32253
Rotifera	ST-GMYC	Adineta	229	115	GTR+I+G	KC618773; HQ444170; HQ444171; KC618852; JQ309165; JQ309181; JQ309183; FJ426426; EU076828; JQ309460; JQ309578; DQ297789; JN936673; JN936516; HQ444166; HQ444168	GARLI	chronopl	YES	0.117811	69	52.75	53.4	52.75	0.32253
Rotifera	ST-GMYC	Adineta	229	115	GTR+I+G	KC618773; HQ444170; HQ444171; KC618852; JQ309165; JQ309181; JQ309183; FJ426426; EU076828; JQ309460; JQ309578; DQ297789; JN936673; JN936516; HQ444166; HQ444168	GARLI	chronos	YES	0.117811	73	52.5833	53.4	52.5833	0.401719
Rotifera	ST-GMYC	Adineta	229	115	GTR+I+G	KC618773; HQ444170; HQ444171; KC618852; JQ309165; JQ309181; JQ309183; FJ426426; EU076828; JQ309460; JQ309578; DQ297789; JN936673; JN936516; HQ444166; HQ444168	PhyML	Raw	NA	0.158169	NA	53.4	53.4	53.4	NA
Rotifera	ST-GMYC	Adineta	229	115	GTR+I+G	KC618773; HQ444170; HQ444171; KC618852; JQ309165; JQ309181; JQ309183; FJ426426; EU076828; JQ309460; JQ309578; DQ297789; JN936673; JN936516; HQ444166; HQ444168	PhyML	PATHd8	NO	0.158169	68	52.7917	53.4	52.7917	0.302732
Rotifera	ST-GMYC	Adineta	229	115	GTR+I+G	KC618773; HQ444170; HQ444171; KC618852; JQ309165; JQ309181; JQ309183; FJ426426; EU076828; JQ309460; JQ309578; DQ297789; JN936673; JN936516; HQ444166; HQ444168	PhyML	r8s	NO	0.158169	69	52.75	53.4	52.75	0.32253
Rotifera	ST-GMYC	Adineta	229	115	GTR+I+G	KC618773; HQ444170; HQ444171; KC618852; JQ309165; JQ309181; JQ309183; FJ426426; EU076828; JQ309460; JQ309578; DQ297789; JN936673; JN936516; HQ444166; HQ444168	PhyML	chronopl	NO	0.158169	13	55.0833	53.4	55.0833	0.786114
Rotifera	ST-GMYC	Adineta	229	115	GTR+I+G	KC618773; HQ444170; HQ444171; KC618852; JQ309165; JQ309181; JQ309183; FJ426426; EU076828; JQ309460; JQ309578; DQ297789; JN936673; JN936516; HQ444166; HQ444168	PhyML	chronos	NO	0.158169	70	52.7083	53.4	52.7083	0.342327
Rotifera	ST-GMYC	Adineta	229	115	GTR+I+G	KC618773; HQ444170; HQ444171; KC618852; JQ309165; JQ309181; JQ309183; FJ426426; EU076828; JQ309460; JQ309578; DQ297789; JN936673; JN936516; HQ444166; HQ444168	RAxML	Raw	NA	0.0995849	NA	53.4	53.4	53.4	NA
Rotifera	ST-GMYC	Adineta	229	115	GTR+I+G	KC618773; HQ444170; HQ444171; KC618852; JQ309165; JQ309181; JQ309183; FJ426426; EU076828; JQ309460; JQ309578; DQ297789; JN936673; JN936516; HQ444166; HQ444168	RAxML	PATHd8	NO	0.0995849	68	52.7917	53.4	52.7917	0.302732
Rotifera	ST-GMYC	Adineta	229	115	GTR+I+G	KC618773; HQ444170; HQ444171; KC618852; JQ309165; JQ309181; JQ309183; FJ426426; EU076828; JQ309460; JQ309578; DQ297789; JN936673; JN936516; HQ444166; HQ444168	RAxML	r8s	NO	0.0995849	70	52.7083	53.4	52.7083	0.342327
Rotifera	ST-GMYC	Adineta	229	115	GTR+I+G	KC618773; HQ444170; HQ444171; KC618852; JQ309165; JQ309181; JQ309183; FJ426426; EU076828; JQ309460; JQ309578; DQ297789; JN936673; JN936516; HQ444166; HQ444168	RAxML	chronopl	NO	0.0995849	10	55.2083	53.4	55.2083	0.845506
Rotifera	ST-GMYC	Adineta	229	115	GTR+I+G	KC618773; HQ444170; HQ444171; KC618852; JQ309165; JQ309181; JQ309183; FJ426426; EU076828; JQ309460; JQ309578; DQ297789; JN936673; JN936516; HQ444166; HQ444168	RAxML	chronos	NO	0.0995849	67	52.8333	53.4	52.8333	0.282935
Rotifera	ST-GMYC	Adineta	229	115	GTR+I+G	KC618773; HQ444170; HQ444171; KC618852; JQ309165; JQ309181; JQ309183; FJ426426; EU076828; JQ309460; JQ309578; DQ297789; JN936673; JN936516; HQ444166; HQ444168	NJ	Raw	NA	0.0225361	NA	53.4	53.4	53.4	NA
Rotifera	ST-GMYC	Adineta	229	115	GTR+I+G	KC618773; HQ444170; HQ444171; KC618852; JQ309165; JQ309181; JQ309183; FJ426426; EU076828; JQ309460; JQ309578; DQ297789; JN936673; JN936516; HQ444166; HQ444168	NJ	PATHd8	NO	0.0225361	3	55.5	53.4	55.5	0.984087
Rotifera	ST-GMYC	Adineta	229	115	GTR+I+G	KC618773; HQ444170; HQ444171; KC618852; JQ309165; JQ309181; JQ309183; FJ426426; EU076828; JQ309460; JQ309578; DQ297789; JN936673; JN936516; HQ444166; HQ444168	NJ	r8s	NO	0.0225361	3	55.5	53.4	55.5	0.984087
Rotifera	ST-GMYC	Adineta	229	115	GTR+I+G	KC618773; HQ444170; HQ444171; KC618852; JQ309165; JQ309181; JQ309183; FJ426426; EU076828; JQ309460; JQ309578; DQ297789; JN936673; JN936516; HQ444166; HQ444168	NJ	chronopl	NO	0.0225361	9	55.25	53.4	55.25	0.865303
Rotifera	ST-GMYC	Adineta	229	115	GTR+I+G	KC618773; HQ444170; HQ444171; KC618852; JQ309165; JQ309181; JQ309183; FJ426426; EU076828; JQ309460; JQ309578; DQ297789; JN936673; JN936516; HQ444166; HQ444168	NJ	chronos	NO	0.0225361	70	52.7083	53.4	52.7083	0.328063
Rotifera	ST-GMYC	Adineta	229	115	GTR+I+G	KC618773; HQ444170; HQ444171; KC618852; JQ309165; JQ309181; JQ309183; FJ426426; EU076828; JQ309460; JQ309578; DQ297789; JN936673; JN936516; HQ444166; HQ444168	UPGMA	UPGMA	NO	NA	3	55.5	53.4	54.4615	0.984087
Rotifera	MT-GMYC	Adineta	229	115	GTR+I+G	KC618773; HQ444170; HQ444171; KC618852; JQ309165; JQ309181; JQ309183; FJ426426; EU076828; JQ309460; JQ309578; DQ297789; JN936673; JN936516; HQ444166; HQ444168	BEAST	BD_R	NO	NA	73	60.9167	61.4	60.9167	0.196797
Rotifera	MT-GMYC	Adineta	229	115	GTR+I+G	KC618773; HQ444170; HQ444171; KC618852; JQ309165; JQ309181; JQ309183; FJ426426; EU076828; JQ309460; JQ309578; DQ297789; JN936673; JN936516; HQ444166; HQ444168	BEAST	BD_S	NO	NA	69	61.0833	61.4	61.0833	0.128936
Rotifera	MT-GMYC	Adineta	229	115	GTR+I+G	KC618773; HQ444170; HQ444171; KC618852; JQ309165; JQ309181; JQ309183; FJ426426; EU076828; JQ309460; JQ309578; DQ297789; JN936673; JN936516; HQ444166; HQ444168	BEAST	C_R	NO	NA	52	61.7917	61.4	61.7917	0.159473
Rotifera	MT-GMYC	Adineta	229	115	GTR+I+G	KC618773; HQ444170; HQ444171; KC618852; JQ309165; JQ309181; JQ309183; FJ426426; EU076828; JQ309460; JQ309578; DQ297789; JN936673; JN936516; HQ444166; HQ444168	BEAST	C_S	NO	NA	72	60.9583	61.4	60.9583	0.179832
Rotifera	MT-GMYC	Adineta	229	115	GTR+I+G	KC618773; HQ444170; HQ444171; KC618852; JQ309165; JQ309181; JQ309183; FJ426426; EU076828; JQ309460; JQ309578; DQ297789; JN936673; JN936516; HQ444166; HQ444168	MrBayes	Raw	NA	0.0981566	NA	61.4	61.4	61.4	NA
Rotifera	MT-GMYC	Adineta	229	115	GTR+I+G	KC618773; HQ444170; HQ444171; KC618852; JQ309165; JQ309181; JQ309183; FJ426426; EU076828; JQ309460; JQ309578; DQ297789; JN936673; JN936516; HQ444166; HQ444168	MrBayes	PATHd8	NO	0.0981566	7	63.6667	61.4	63.6667	0.92291
Rotifera	MT-GMYC	Adineta	229	115	GTR+I+G	KC618773; HQ444170; HQ444171; KC618852; JQ309165; JQ309181; JQ309183; FJ426426; EU076828; JQ309460; JQ309578; DQ297789; JN936673; JN936516; HQ444166; HQ444168	MrBayes	r8s	NO	0.0981566	77	60.75	61.4	60.75	0.264658
Rotifera	MT-GMYC	Adineta	229	115	GTR+I+G	KC618773; HQ444170; HQ444171; KC618852; JQ309165; JQ309181; JQ309183; FJ426426; EU076828; JQ309460; JQ309578; DQ297789; JN936673; JN936516; HQ444166; HQ444168	MrBayes	chronopl	NO	0.0981566	78	60.7083	61.4	60.7083	0.281623
Rotifera	MT-GMYC	Adineta	229	115	GTR+I+G	KC618773; HQ444170; HQ444171; KC618852; JQ309165; JQ309181; JQ309183; FJ426426; EU076828; JQ309460; JQ309578; DQ297789; JN936673; JN936516; HQ444166; HQ444168	MrBayes	chronos	NO	0.0981566	6	63.7083	61.4	63.7083	0.939875
Rotifera	MT-GMYC	Adineta	229	115	GTR+I+G	KC618773; HQ444170; HQ444171; KC618852; JQ309165; JQ309181; JQ309183; FJ426426; EU076828; JQ309460; JQ309578; DQ297789; JN936673; JN936516; HQ444166; HQ444168	GARLI	Raw	NA	0.117811	NA	61.4	61.4	61.4	NA
Rotifera	MT-GMYC	Adineta	229	115	GTR+I+G	KC618773; HQ444170; HQ444171; KC618852; JQ309165; JQ309181; JQ309183; FJ426426; EU076828; JQ309460; JQ309578; DQ297789; JN936673; JN936516; HQ444166; HQ444168	GARLI	PATHd8	YES	0.117811	73	60.9167	61.4	60.9167	0.196797
Rotifera	MT-GMYC	Adineta	229	115	GTR+I+G	KC618773; HQ444170; HQ444171; KC618852; JQ309165; JQ309181; JQ309183; FJ426426; EU076828; JQ309460; JQ309578; DQ297789; JN936673; JN936516; HQ444166; HQ444168	GARLI	r8s	YES	0.117811	72	60.9583	61.4	60.9583	0.179832
Rotifera	MT-GMYC	Adineta	229	115	GTR+I+G	KC618773; HQ444170; HQ444171; KC618852; JQ309165; JQ309181; JQ309183; FJ426426; EU076828; JQ309460; JQ309578; DQ297789; JN936673; JN936516; HQ444166; HQ444168	GARLI	chronopl	YES	0.117811	76	60.7917	61.4	60.7917	0.247693
Rotifera	MT-GMYC	Adineta	229	115	GTR+I+G	KC618773; HQ444170; HQ444171; KC618852; JQ309165; JQ309181; JQ309183; FJ426426; EU076828; JQ309460; JQ309578; DQ297789; JN936673; JN936516; HQ444166; HQ444168	GARLI	chronos	YES	0.117811	74	60.875	61.4	60.875	0.213762
Rotifera	MT-GMYC	Adineta	229	115	GTR+I+G	KC618773; HQ444170; HQ444171; KC618852; JQ309165; JQ309181; JQ309183; FJ426426; EU076828; JQ309460; JQ309578; DQ297789; JN936673; JN936516; HQ444166; HQ444168	PhyML	Raw	NA	0.158169	NA	61.4	61.4	61.4	NA
Rotifera	MT-GMYC	Adineta	229	115	GTR+I+G	KC618773; HQ444170; HQ444171; KC618852; JQ309165; JQ309181; JQ309183; FJ426426; EU076828; JQ309460; JQ309578; DQ297789; JN936673; JN936516; HQ444166; HQ444168	PhyML	PATHd8	NO	0.158169	65	61.25	61.4	61.25	0.0610749
Rotifera	MT-GMYC	Adineta	229	115	GTR+I+G	KC618773; HQ444170; HQ444171; KC618852; JQ309165; JQ309181; JQ309183; FJ426426; EU076828; JQ309460; JQ309578; DQ297789; JN936673; JN936516; HQ444166; HQ444168	PhyML	r8s	NO	0.158169	69	61.0833	61.4	61.0833	0.128936
Rotifera	MT-GMYC	Adineta	229	115	GTR+I+G	KC618773; HQ444170; HQ444171; KC618852; JQ309165; JQ309181; JQ309183; FJ426426; EU076828; JQ309460; JQ309578; DQ297789; JN936673; JN936516; HQ444166; HQ444168	PhyML	chronopl	NO	0.158169	27	62.8333	61.4	62.8333	0.583605
Rotifera	MT-GMYC	Adineta	229	115	GTR+I+G	KC618773; HQ444170; HQ444171; KC618852; JQ309165; JQ309181; JQ309183; FJ426426; EU076828; JQ309460; JQ309578; DQ297789; JN936673; JN936516; HQ444166; HQ444168	PhyML	chronos	NO	0.158169	59	61.5	61.4	61.5	0.0407166
Rotifera	MT-GMYC	Adineta	229	115	GTR+I+G	KC618773; HQ444170; HQ444171; KC618852; JQ309165; JQ309181; JQ309183; FJ426426; EU076828; JQ309460; JQ309578; DQ297789; JN936673; JN936516; HQ444166; HQ444168	RAxML	Raw	NA	0.0995849	NA	61.4	61.4	61.4	NA
Rotifera	MT-GMYC	Adineta	229	115	GTR+I+G	KC618773; HQ444170; HQ444171; KC618852; JQ309165; JQ309181; JQ309183; FJ426426; EU076828; JQ309460; JQ309578; DQ297789; JN936673; JN936516; HQ444166; HQ444168	RAxML	PATHd8	NO	0.0995849	74	60.875	61.4	60.875	0.213762
Rotifera	MT-GMYC	Adineta	229	115	GTR+I+G	KC618773; HQ444170; HQ444171; KC618852; JQ309165; JQ309181; JQ309183; FJ426426; EU076828; JQ309460; JQ309578; DQ297789; JN936673; JN936516; HQ444166; HQ444168	RAxML	r8s	NO	0.0995849	78	60.7083	61.4	60.7083	0.281623
Rotifera	MT-GMYC	Adineta	229	115	GTR+I+G	KC618773; HQ444170; HQ444171; KC618852; JQ309165; JQ309181; JQ309183; FJ426426; EU076828; JQ309460; JQ309578; DQ297789; JN936673; JN936516; HQ444166; HQ444168	RAxML	chronopl	NO	0.0995849	19	63.1667	61.4	63.1667	0.719327
Rotifera	MT-GMYC	Adineta	229	115	GTR+I+G	KC618773; HQ444170; HQ444171; KC618852; JQ309165; JQ309181; JQ309183; FJ426426; EU076828; JQ309460; JQ309578; DQ297789; JN936673; JN936516; HQ444166; HQ444168	RAxML	chronos	NO	0.0995849	66	61.2083	61.4	61.2083	0.0780402
Rotifera	MT-GMYC	Adineta	229	115	GTR+I+G	KC618773; HQ444170; HQ444171; KC618852; JQ309165; JQ309181; JQ309183; FJ426426; EU076828; JQ309460; JQ309578; DQ297789; JN936673; JN936516; HQ444166; HQ444168	NJ	Raw	NA	0.0225361	NA	61.4	61.4	61.4	NA
Rotifera	MT-GMYC	Adineta	229	115	GTR+I+G	KC618773; HQ444170; HQ444171; KC618852; JQ309165; JQ309181; JQ309183; FJ426426; EU076828; JQ309460; JQ309578; DQ297789; JN936673; JN936516; HQ444166; HQ444168	NJ	PATHd8	NO	0.0225361	79	60.6667	61.4	60.6667	0.298588
Rotifera	MT-GMYC	Adineta	229	115	GTR+I+G	KC618773; HQ444170; HQ444171; KC618852; JQ309165; JQ309181; JQ309183; FJ426426; EU076828; JQ309460; JQ309578; DQ297789; JN936673; JN936516; HQ444166; HQ444168	NJ	r8s	NO	0.0225361	23	63	61.4	63	0.651466
Rotifera	MT-GMYC	Adineta	229	115	GTR+I+G	KC618773; HQ444170; HQ444171; KC618852; JQ309165; JQ309181; JQ309183; FJ426426; EU076828; JQ309460; JQ309578; DQ297789; JN936673; JN936516; HQ444166; HQ444168	NJ	chronopl	NO	0.0225361	88	60.2917	61.4	60.2917	0.451276
Rotifera	MT-GMYC	Adineta	229	115	GTR+I+G	KC618773; HQ444170; HQ444171; KC618852; JQ309165; JQ309181; JQ309183; FJ426426; EU076828; JQ309460; JQ309578; DQ297789; JN936673; JN936516; HQ444166; HQ444168	NJ	chronos	NO	0.0225361	81	60.5833	61.4	60.5833	0.332519
Rotifera	MT-GMYC	Adineta	229	115	GTR+I+G	KC618773; HQ444170; HQ444171; KC618852; JQ309165; JQ309181; JQ309183; FJ426426; EU076828; JQ309460; JQ309578; DQ297789; JN936673; JN936516; HQ444166; HQ444168	UPGMA	UPGMA	NO	NA	78	60.7083	61.4	61.6977	0.281623
Rotifera	MM-GMYC	Adineta	229	115	GTR+I+G	KC618773; HQ444170; HQ444171; KC618852; JQ309165; JQ309181; JQ309183; FJ426426; EU076828; JQ309460; JQ309578; DQ297789; JN936673; JN936516; HQ444166; HQ444168	BEAST	BD_r	NO	NA	69.14	45.184	46.3247	45.184	0.517156
Rotifera	MM-GMYC	Adineta	229	115	GTR+I+G	KC618773; HQ444170; HQ444171; KC618852; JQ309165; JQ309181; JQ309183; FJ426426; EU076828; JQ309460; JQ309578; DQ297789; JN936673; JN936516; HQ444166; HQ444168	BEAST	BD_s	NO	NA	65.96	45.343	46.3247	45.343	0.445045
Rotifera	MM-GMYC	Adineta	229	115	GTR+I+G	KC618773; HQ444170; HQ444171; KC618852; JQ309165; JQ309181; JQ309183; FJ426426; EU076828; JQ309460; JQ309578; DQ297789; JN936673; JN936516; HQ444166; HQ444168	BEAST	C_R	NO	NA	67.03	45.2895	46.3247	45.2895	0.469361
Rotifera	MM-GMYC	Adineta	229	115	GTR+I+G	KC618773; HQ444170; HQ444171; KC618852; JQ309165; JQ309181; JQ309183; FJ426426; EU076828; JQ309460; JQ309578; DQ297789; JN936673; JN936516; HQ444166; HQ444168	BEAST	C_S	NO	NA	66.63	45.3094	46.3247	45.3094	0.460248
Rotifera	MM-GMYC	Adineta	229	115	GTR+I+G	KC618773; HQ444170; HQ444171; KC618852; JQ309165; JQ309181; JQ309183; FJ426426; EU076828; JQ309460; JQ309578; DQ297789; JN936673; JN936516; HQ444166; HQ444168	MrBayes	Raw	NA	0.0981566	NA	46.3247	46.3247	46.3247	NA
Rotifera	MM-GMYC	Adineta	229	115	GTR+I+G	KC618773; HQ444170; HQ444171; KC618852; JQ309165; JQ309181; JQ309183; FJ426426; EU076828; JQ309460; JQ309578; DQ297789; JN936673; JN936516; HQ444166; HQ444168	MrBayes	PATHd8	NO	0.0981566	7	48.291	46.3247	48.291	0.891339
Rotifera	MM-GMYC	Adineta	229	115	GTR+I+G	KC618773; HQ444170; HQ444171; KC618852; JQ309165; JQ309181; JQ309183; FJ426426; EU076828; JQ309460; JQ309578; DQ297789; JN936673; JN936516; HQ444166; HQ444168	MrBayes	r8s	NO	0.0981566	70.85	45.0984	46.3247	45.0984	0.555793
Rotifera	MM-GMYC	Adineta	229	115	GTR+I+G	KC618773; HQ444170; HQ444171; KC618852; JQ309165; JQ309181; JQ309183; FJ426426; EU076828; JQ309460; JQ309578; DQ297789; JN936673; JN936516; HQ444166; HQ444168	MrBayes	chronopl	NO	0.0981566	70.99	45.0915	46.3247	45.0915	0.559095
Rotifera	MM-GMYC	Adineta	229	115	GTR+I+G	KC618773; HQ444170; HQ444171; KC618852; JQ309165; JQ309181; JQ309183; FJ426426; EU076828; JQ309460; JQ309578; DQ297789; JN936673; JN936516; HQ444166; HQ444168	MrBayes	chronos	NO	0.0981566	8	48.2409	46.3247	48.2409	0.868674
Rotifera	MM-GMYC	Adineta	229	115	GTR+I+G	KC618773; HQ444170; HQ444171; KC618852; JQ309165; JQ309181; JQ309183; FJ426426; EU076828; JQ309460; JQ309578; DQ297789; JN936673; JN936516; HQ444166; HQ444168	GARLI	Raw	NA	0.117811	NA	46.3247	46.3247	46.3247	NA
Rotifera	MM-GMYC	Adineta	229	115	GTR+I+G	KC618773; HQ444170; HQ444171; KC618852; JQ309165; JQ309181; JQ309183; FJ426426; EU076828; JQ309460; JQ309578; DQ297789; JN936673; JN936516; HQ444166; HQ444168	GARLI	PATHd8	YES	0.117811	NA	46.3247	46.3247	46.3247	NA
Rotifera	MM-GMYC	Adineta	229	115	GTR+I+G	KC618773; HQ444170; HQ444171; KC618852; JQ309165; JQ309181; JQ309183; FJ426426; EU076828; JQ309460; JQ309578; DQ297789; JN936673; JN936516; HQ444166; HQ444168	GARLI	r8s	YES	0.117811	NA	46.3247	46.3247	46.3247	NA
Rotifera	MM-GMYC	Adineta	229	115	GTR+I+G	KC618773; HQ444170; HQ444171; KC618852; JQ309165; JQ309181; JQ309183; FJ426426; EU076828; JQ309460; JQ309578; DQ297789; JN936673; JN936516; HQ444166; HQ444168	GARLI	chronopl	YES	0.117811	NA	46.3247	46.3247	46.3247	NA
Rotifera	MM-GMYC	Adineta	229	115	GTR+I+G	KC618773; HQ444170; HQ444171; KC618852; JQ309165; JQ309181; JQ309183; FJ426426; EU076828; JQ309460; JQ309578; DQ297789; JN936673; JN936516; HQ444166; HQ444168	GARLI	chronos	YES	0.117811	NA	46.3247	46.3247	46.3247	NA
Rotifera	MM-GMYC	Adineta	229	115	GTR+I+G	KC618773; HQ444170; HQ444171; KC618852; JQ309165; JQ309181; JQ309183; FJ426426; EU076828; JQ309460; JQ309578; DQ297789; JN936673; JN936516; HQ444166; HQ444168	PhyML	Raw	NA	0.158169	NA	46.3247	46.3247	46.3247	NA
Rotifera	MM-GMYC	Adineta	229	115	GTR+I+G	KC618773; HQ444170; HQ444171; KC618852; JQ309165; JQ309181; JQ309183; FJ426426; EU076828; JQ309460; JQ309578; DQ297789; JN936673; JN936516; HQ444166; HQ444168	PhyML	PATHd8	NO	0.158169	69.57	45.1624	46.3247	45.1624	0.526878
Rotifera	MM-GMYC	Adineta	229	115	GTR+I+G	KC618773; HQ444170; HQ444171; KC618852; JQ309165; JQ309181; JQ309183; FJ426426; EU076828; JQ309460; JQ309578; DQ297789; JN936673; JN936516; HQ444166; HQ444168	PhyML	r8s	NO	0.158169	69.31	45.1754	46.3247	45.1754	0.521049
Rotifera	MM-GMYC	Adineta	229	115	GTR+I+G	KC618773; HQ444170; HQ444171; KC618852; JQ309165; JQ309181; JQ309183; FJ426426; EU076828; JQ309460; JQ309578; DQ297789; JN936673; JN936516; HQ444166; HQ444168	PhyML	chronopl	NO	0.158169	22.31	47.5254	46.3247	47.5254	0.544401
Rotifera	MM-GMYC	Adineta	229	115	GTR+I+G	KC618773; HQ444170; HQ444171; KC618852; JQ309165; JQ309181; JQ309183; FJ426426; EU076828; JQ309460; JQ309578; DQ297789; JN936673; JN936516; HQ444166; HQ444168	PhyML	chronos	NO	0.158169	65.47	45.3674	46.3247	45.3674	0.433974
Rotifera	MM-GMYC	Adineta	229	115	GTR+I+G	KC618773; HQ444170; HQ444171; KC618852; JQ309165; JQ309181; JQ309183; FJ426426; EU076828; JQ309460; JQ309578; DQ297789; JN936673; JN936516; HQ444166; HQ444168	RAxML	Raw	NA	0.0995849	NA	46.3247	46.3247	46.3247	NA
Rotifera	MM-GMYC	Adineta	229	115	GTR+I+G	KC618773; HQ444170; HQ444171; KC618852; JQ309165; JQ309181; JQ309183; FJ426426; EU076828; JQ309460; JQ309578; DQ297789; JN936673; JN936516; HQ444166; HQ444168	RAxML	PATHd8	NO	0.0995849	73.25	44.9785	46.3247	44.9785	0.610358
Rotifera	MM-GMYC	Adineta	229	115	GTR+I+G	KC618773; HQ444170; HQ444171; KC618852; JQ309165; JQ309181; JQ309183; FJ426426; EU076828; JQ309460; JQ309578; DQ297789; JN936673; JN936516; HQ444166; HQ444168	RAxML	r8s	NO	0.0995849	70.52	45.115	46.3247	45.115	0.548303
Rotifera	MM-GMYC	Adineta	229	115	GTR+I+G	KC618773; HQ444170; HQ444171; KC618852; JQ309165; JQ309181; JQ309183; FJ426426; EU076828; JQ309460; JQ309578; DQ297789; JN936673; JN936516; HQ444166; HQ444168	RAxML	chronopl	NO	0.0995849	16.87	47.7974	46.3247	47.7974	0.667561
Rotifera	MM-GMYC	Adineta	229	115	GTR+I+G	KC618773; HQ444170; HQ444171; KC618852; JQ309165; JQ309181; JQ309183; FJ426426; EU076828; JQ309460; JQ309578; DQ297789; JN936673; JN936516; HQ444166; HQ444168	RAxML	chronos	NO	0.0995849	68.44	45.2189	46.3247	45.2189	0.501159
Rotifera	MM-GMYC	Adineta	229	115	GTR+I+G	KC618773; HQ444170; HQ444171; KC618852; JQ309165; JQ309181; JQ309183; FJ426426; EU076828; JQ309460; JQ309578; DQ297789; JN936673; JN936516; HQ444166; HQ444168	NJ	Raw	NA	0.0225361	NA	46.3247	46.3247	46.3247	NA
Rotifera	MM-GMYC	Adineta	229	115	GTR+I+G	KC618773; HQ444170; HQ444171; KC618852; JQ309165; JQ309181; JQ309183; FJ426426; EU076828; JQ309460; JQ309578; DQ297789; JN936673; JN936516; HQ444166; HQ444168	NJ	PATHd8	NO	0.0225361	10.45	48.1185	46.3247	48.1185	0.813175
Rotifera	MM-GMYC	Adineta	229	115	GTR+I+G	KC618773; HQ444170; HQ444171; KC618852; JQ309165; JQ309181; JQ309183; FJ426426; EU076828; JQ309460; JQ309578; DQ297789; JN936673; JN936516; HQ444166; HQ444168	NJ	r8s	NO	0.0225361	25.7	47.3559	46.3247	47.3559	0.467513
Rotifera	MM-GMYC	Adineta	229	115	GTR+I+G	KC618773; HQ444170; HQ444171; KC618852; JQ309165; JQ309181; JQ309183; FJ426426; EU076828; JQ309460; JQ309578; DQ297789; JN936673; JN936516; HQ444166; HQ444168	NJ	chronopl	NO	0.0225361	40.05	46.6384	46.3247	46.6384	0.142148
Rotifera	MM-GMYC	Adineta	229	115	GTR+I+G	KC618773; HQ444170; HQ444171; KC618852; JQ309165; JQ309181; JQ309183; FJ426426; EU076828; JQ309460; JQ309578; DQ297789; JN936673; JN936516; HQ444166; HQ444168	NJ	chronos	NO	0.0225361	12.22	48.0299	46.3247	48.0299	0.772944
Rotifera	MM-GMYC	Adineta	229	115	GTR+I+G	KC618773; HQ444170; HQ444171; KC618852; JQ309165; JQ309181; JQ309183; FJ426426; EU076828; JQ309460; JQ309578; DQ297789; JN936673; JN936516; HQ444166; HQ444168	UPGMA	UPGMA	NO	NA	3.059	48.488	46.3247	47.4463	0.980663
Rotifera	PTP-all	Adineta	229	115	GTR+I+G	KC618773; HQ444170; HQ444171; KC618852; JQ309165; JQ309181; JQ309183; FJ426426; EU076828; JQ309460; JQ309578; DQ297789; JN936673; JN936516; HQ444166; HQ444168	BEAST	BD_R	NO	NA	81	68.7241	69.1333	68.7241	0.177568
Rotifera	PTP-all	Adineta	229	115	GTR+I+G	KC618773; HQ444170; HQ444171; KC618852; JQ309165; JQ309181; JQ309183; FJ426426; EU076828; JQ309460; JQ309578; DQ297789; JN936673; JN936516; HQ444166; HQ444168	BEAST	BD_S	NO	NA	62	69.3793	69.1333	69.3793	0.10674
Rotifera	PTP-all	Adineta	229	115	GTR+I+G	KC618773; HQ444170; HQ444171; KC618852; JQ309165; JQ309181; JQ309183; FJ426426; EU076828; JQ309460; JQ309578; DQ297789; JN936673; JN936516; HQ444166; HQ444168	BEAST	C_R	NO	NA	66	69.2414	69.1333	69.2414	0.0468859
Rotifera	PTP-all	Adineta	229	115	GTR+I+G	KC618773; HQ444170; HQ444171; KC618852; JQ309165; JQ309181; JQ309183; FJ426426; EU076828; JQ309460; JQ309578; DQ297789; JN936673; JN936516; HQ444166; HQ444168	BEAST	C_S	NO	NA	68	69.1724	69.1333	69.1724	0.0169587
Rotifera	PTP-all	Adineta	229	115	GTR+I+G	KC618773; HQ444170; HQ444171; KC618852; JQ309165; JQ309181; JQ309183; FJ426426; EU076828; JQ309460; JQ309578; DQ297789; JN936673; JN936516; HQ444166; HQ444168	MrBayes	Raw	NO	0.0981566	71	69.069	69.1333	69.069	0.027932
Rotifera	PTP-all	Adineta	229	115	GTR+I+G	KC618773; HQ444170; HQ444171; KC618852; JQ309165; JQ309181; JQ309183; FJ426426; EU076828; JQ309460; JQ309578; DQ297789; JN936673; JN936516; HQ444166; HQ444168	MrBayes	PATHd8	NO	0.0981566	65	69.2759	69.1333	69.2759	0.0618495
Rotifera	PTP-all	Adineta	229	115	GTR+I+G	KC618773; HQ444170; HQ444171; KC618852; JQ309165; JQ309181; JQ309183; FJ426426; EU076828; JQ309460; JQ309578; DQ297789; JN936673; JN936516; HQ444166; HQ444168	MrBayes	r8s	NO	0.0981566	68	69.1724	69.1333	69.1724	0.0169587
Rotifera	PTP-all	Adineta	229	115	GTR+I+G	KC618773; HQ444170; HQ444171; KC618852; JQ309165; JQ309181; JQ309183; FJ426426; EU076828; JQ309460; JQ309578; DQ297789; JN936673; JN936516; HQ444166; HQ444168	MrBayes	chronopl	NO	0.0981566	70	69.1034	69.1333	69.1034	0.0129684
Rotifera	PTP-all	Adineta	229	115	GTR+I+G	KC618773; HQ444170; HQ444171; KC618852; JQ309165; JQ309181; JQ309183; FJ426426; EU076828; JQ309460; JQ309578; DQ297789; JN936673; JN936516; HQ444166; HQ444168	MrBayes	chronos	NO	0.0981566	65	69.2759	69.1333	69.2759	0.0618495
Rotifera	PTP-all	Adineta	229	115	GTR+I+G	KC618773; HQ444170; HQ444171; KC618852; JQ309165; JQ309181; JQ309183; FJ426426; EU076828; JQ309460; JQ309578; DQ297789; JN936673; JN936516; HQ444166; HQ444168	GARLI	Raw	YES	0.117811	63	69.3448	69.1333	69.3448	0.0917767
Rotifera	PTP-all	Adineta	229	115	GTR+I+G	KC618773; HQ444170; HQ444171; KC618852; JQ309165; JQ309181; JQ309183; FJ426426; EU076828; JQ309460; JQ309578; DQ297789; JN936673; JN936516; HQ444166; HQ444168	GARLI	PATHd8	YES	0.117811	70	69.1034	69.1333	69.1034	0.0129684
Rotifera	PTP-all	Adineta	229	115	GTR+I+G	KC618773; HQ444170; HQ444171; KC618852; JQ309165; JQ309181; JQ309183; FJ426426; EU076828; JQ309460; JQ309578; DQ297789; JN936673; JN936516; HQ444166; HQ444168	GARLI	r8s	YES	0.117811	69	69.1379	69.1333	69.1379	0.00199514
Rotifera	PTP-all	Adineta	229	115	GTR+I+G	KC618773; HQ444170; HQ444171; KC618852; JQ309165; JQ309181; JQ309183; FJ426426; EU076828; JQ309460; JQ309578; DQ297789; JN936673; JN936516; HQ444166; HQ444168	GARLI	chronopl	YES	0.117811	71	69.069	69.1333	69.069	0.027932
Rotifera	PTP-all	Adineta	229	115	GTR+I+G	KC618773; HQ444170; HQ444171; KC618852; JQ309165; JQ309181; JQ309183; FJ426426; EU076828; JQ309460; JQ309578; DQ297789; JN936673; JN936516; HQ444166; HQ444168	GARLI	chronos	YES	0.117811	70	69.1034	69.1333	69.1034	0.0129684
Rotifera	PTP-all	Adineta	229	115	GTR+I+G	KC618773; HQ444170; HQ444171; KC618852; JQ309165; JQ309181; JQ309183; FJ426426; EU076828; JQ309460; JQ309578; DQ297789; JN936673; JN936516; HQ444166; HQ444168	PhyML	Raw	NO	0.158169	65	69.2759	69.1333	69.2759	0.0618495
Rotifera	PTP-all	Adineta	229	115	GTR+I+G	KC618773; HQ444170; HQ444171; KC618852; JQ309165; JQ309181; JQ309183; FJ426426; EU076828; JQ309460; JQ309578; DQ297789; JN936673; JN936516; HQ444166; HQ444168	PhyML	PATHd8	NO	0.158169	68	69.1724	69.1333	69.1724	0.0169587
Rotifera	PTP-all	Adineta	229	115	GTR+I+G	KC618773; HQ444170; HQ444171; KC618852; JQ309165; JQ309181; JQ309183; FJ426426; EU076828; JQ309460; JQ309578; DQ297789; JN936673; JN936516; HQ444166; HQ444168	PhyML	r8s	NO	0.158169	70	69.1034	69.1333	69.1034	0.0129684
Rotifera	PTP-all	Adineta	229	115	GTR+I+G	KC618773; HQ444170; HQ444171; KC618852; JQ309165; JQ309181; JQ309183; FJ426426; EU076828; JQ309460; JQ309578; DQ297789; JN936673; JN936516; HQ444166; HQ444168	PhyML	chronopl	NO	0.158169	21	70.7931	69.1333	70.7931	0.720247
Rotifera	PTP-all	Adineta	229	115	GTR+I+G	KC618773; HQ444170; HQ444171; KC618852; JQ309165; JQ309181; JQ309183; FJ426426; EU076828; JQ309460; JQ309578; DQ297789; JN936673; JN936516; HQ444166; HQ444168	PhyML	chronos	NO	0.158169	68	69.1724	69.1333	69.1724	0.0169587
Rotifera	PTP-all	Adineta	229	115	GTR+I+G	KC618773; HQ444170; HQ444171; KC618852; JQ309165; JQ309181; JQ309183; FJ426426; EU076828; JQ309460; JQ309578; DQ297789; JN936673; JN936516; HQ444166; HQ444168	RAxML	Raw	NO	0.0995849	67	69.2069	69.1333	69.2069	0.0319223
Rotifera	PTP-all	Adineta	229	115	GTR+I+G	KC618773; HQ444170; HQ444171; KC618852; JQ309165; JQ309181; JQ309183; FJ426426; EU076828; JQ309460; JQ309578; DQ297789; JN936673; JN936516; HQ444166; HQ444168	RAxML	PATHd8	NO	0.0995849	76	68.8966	69.1333	68.8966	0.10275
Rotifera	PTP-all	Adineta	229	115	GTR+I+G	KC618773; HQ444170; HQ444171; KC618852; JQ309165; JQ309181; JQ309183; FJ426426; EU076828; JQ309460; JQ309578; DQ297789; JN936673; JN936516; HQ444166; HQ444168	RAxML	r8s	NO	0.0995849	73	69	69.1333	69	0.0578592
Rotifera	PTP-all	Adineta	229	115	GTR+I+G	KC618773; HQ444170; HQ444171; KC618852; JQ309165; JQ309181; JQ309183; FJ426426; EU076828; JQ309460; JQ309578; DQ297789; JN936673; JN936516; HQ444166; HQ444168	RAxML	chronopl	NO	0.0995849	76	68.8966	69.1333	68.8966	0.10275
Rotifera	PTP-all	Adineta	229	115	GTR+I+G	KC618773; HQ444170; HQ444171; KC618852; JQ309165; JQ309181; JQ309183; FJ426426; EU076828; JQ309460; JQ309578; DQ297789; JN936673; JN936516; HQ444166; HQ444168	RAxML	chronos	NO	0.0995849	74	68.9655	69.1333	68.9655	0.0728228
Rotifera	PTP-all	Adineta	229	115	GTR+I+G	KC618773; HQ444170; HQ444171; KC618852; JQ309165; JQ309181; JQ309183; FJ426426; EU076828; JQ309460; JQ309578; DQ297789; JN936673; JN936516; HQ444166; HQ444168	NJ	Raw	NO	0.0225361	78	68.8276	69.1333	68.8276	0.132677
Rotifera	PTP-all	Adineta	229	115	GTR+I+G	KC618773; HQ444170; HQ444171; KC618852; JQ309165; JQ309181; JQ309183; FJ426426; EU076828; JQ309460; JQ309578; DQ297789; JN936673; JN936516; HQ444166; HQ444168	NJ	PATHd8	NO	0.0225361	79	68.7931	69.1333	68.7931	0.147641
Rotifera	PTP-all	Adineta	229	115	GTR+I+G	KC618773; HQ444170; HQ444171; KC618852; JQ309165; JQ309181; JQ309183; FJ426426; EU076828; JQ309460; JQ309578; DQ297789; JN936673; JN936516; HQ444166; HQ444168	NJ	r8s	NO	0.0225361	74	68.9655	69.1333	68.9655	0.0728228
Rotifera	PTP-all	Adineta	229	115	GTR+I+G	KC618773; HQ444170; HQ444171; KC618852; JQ309165; JQ309181; JQ309183; FJ426426; EU076828; JQ309460; JQ309578; DQ297789; JN936673; JN936516; HQ444166; HQ444168	NJ	chronopl	NO	0.0225361	83	68.6552	69.1333	68.6552	0.207495
Rotifera	PTP-all	Adineta	229	115	GTR+I+G	KC618773; HQ444170; HQ444171; KC618852; JQ309165; JQ309181; JQ309183; FJ426426; EU076828; JQ309460; JQ309578; DQ297789; JN936673; JN936516; HQ444166; HQ444168	NJ	chronos	NO	0.0225361	73	69	69.1333	69	0.0578592
Rotifera	PTP-all	Adineta	229	115	GTR+I+G	KC618773; HQ444170; HQ444171; KC618852; JQ309165; JQ309181; JQ309183; FJ426426; EU076828; JQ309460; JQ309578; DQ297789; JN936673; JN936516; HQ444166; HQ444168	UPGMA	UPGMA	NO	NA	70	69.1034	69.1333	69.5161	0.0129684
Rotifera	PTP-raw	Adineta	229	115	GTR+I+G	KC618773; HQ444170; HQ444171; KC618852; JQ309165; JQ309181; JQ309183; FJ426426; EU076828; JQ309460; JQ309578; DQ297789; JN936673; JN936516; HQ444166; HQ444168	BEAST	BD_R	NO	NA	81	67.7778	69.1	67.7778	0.191349
Rotifera	PTP-raw	Adineta	229	115	GTR+I+G	KC618773; HQ444170; HQ444171; KC618852; JQ309165; JQ309181; JQ309183; FJ426426; EU076828; JQ309460; JQ309578; DQ297789; JN936673; JN936516; HQ444166; HQ444168	BEAST	BD_S	NO	NA	62	69.8889	69.1	69.8889	0.114166
Rotifera	PTP-raw	Adineta	229	115	GTR+I+G	KC618773; HQ444170; HQ444171; KC618852; JQ309165; JQ309181; JQ309183; FJ426426; EU076828; JQ309460; JQ309578; DQ297789; JN936673; JN936516; HQ444166; HQ444168	BEAST	C_R	NO	NA	66	69.4444	69.1	69.4444	0.0498472
Rotifera	PTP-raw	Adineta	229	115	GTR+I+G	KC618773; HQ444170; HQ444171; KC618852; JQ309165; JQ309181; JQ309183; FJ426426; EU076828; JQ309460; JQ309578; DQ297789; JN936673; JN936516; HQ444166; HQ444168	BEAST	C_S	NO	NA	68	69.2222	69.1	69.2222	0.0176877
Rotifera	PTP-raw	Adineta	229	115	GTR+I+G	KC618773; HQ444170; HQ444171; KC618852; JQ309165; JQ309181; JQ309183; FJ426426; EU076828; JQ309460; JQ309578; DQ297789; JN936673; JN936516; HQ444166; HQ444168	MrBayes	Raw	NO	0.0981566	71	68.8889	69.1	68.8889	0.0305515
Rotifera	PTP-raw	Adineta	229	115	GTR+I+G	KC618773; HQ444170; HQ444171; KC618852; JQ309165; JQ309181; JQ309183; FJ426426; EU076828; JQ309460; JQ309578; DQ297789; JN936673; JN936516; HQ444166; HQ444168	MrBayes	PATHd8	NA	0.0981566	NA	69.1	69.1	69.1	NA
Rotifera	PTP-raw	Adineta	229	115	GTR+I+G	KC618773; HQ444170; HQ444171; KC618852; JQ309165; JQ309181; JQ309183; FJ426426; EU076828; JQ309460; JQ309578; DQ297789; JN936673; JN936516; HQ444166; HQ444168	MrBayes	r8s	NA	0.0981566	NA	69.1	69.1	69.1	NA
Rotifera	PTP-raw	Adineta	229	115	GTR+I+G	KC618773; HQ444170; HQ444171; KC618852; JQ309165; JQ309181; JQ309183; FJ426426; EU076828; JQ309460; JQ309578; DQ297789; JN936673; JN936516; HQ444166; HQ444168	MrBayes	chronopl	NA	0.0981566	NA	69.1	69.1	69.1	NA
Rotifera	PTP-raw	Adineta	229	115	GTR+I+G	KC618773; HQ444170; HQ444171; KC618852; JQ309165; JQ309181; JQ309183; FJ426426; EU076828; JQ309460; JQ309578; DQ297789; JN936673; JN936516; HQ444166; HQ444168	MrBayes	chronos	NA	0.0981566	NA	69.1	69.1	69.1	NA
Rotifera	PTP-raw	Adineta	229	115	GTR+I+G	KC618773; HQ444170; HQ444171; KC618852; JQ309165; JQ309181; JQ309183; FJ426426; EU076828; JQ309460; JQ309578; DQ297789; JN936673; JN936516; HQ444166; HQ444168	GARLI	Raw	YES	0.117811	63	69.7778	69.1	69.7778	0.0980865
Rotifera	PTP-raw	Adineta	229	115	GTR+I+G	KC618773; HQ444170; HQ444171; KC618852; JQ309165; JQ309181; JQ309183; FJ426426; EU076828; JQ309460; JQ309578; DQ297789; JN936673; JN936516; HQ444166; HQ444168	GARLI	PATHd8	NA	0.117811	NA	69.1	69.1	69.1	NA
Rotifera	PTP-raw	Adineta	229	115	GTR+I+G	KC618773; HQ444170; HQ444171; KC618852; JQ309165; JQ309181; JQ309183; FJ426426; EU076828; JQ309460; JQ309578; DQ297789; JN936673; JN936516; HQ444166; HQ444168	GARLI	r8s	NA	0.117811	NA	69.1	69.1	69.1	NA
Rotifera	PTP-raw	Adineta	229	115	GTR+I+G	KC618773; HQ444170; HQ444171; KC618852; JQ309165; JQ309181; JQ309183; FJ426426; EU076828; JQ309460; JQ309578; DQ297789; JN936673; JN936516; HQ444166; HQ444168	GARLI	chronopl	NA	0.117811	NA	69.1	69.1	69.1	NA
Rotifera	PTP-raw	Adineta	229	115	GTR+I+G	KC618773; HQ444170; HQ444171; KC618852; JQ309165; JQ309181; JQ309183; FJ426426; EU076828; JQ309460; JQ309578; DQ297789; JN936673; JN936516; HQ444166; HQ444168	GARLI	chronos	NA	0.117811	NA	69.1	69.1	69.1	NA
Rotifera	PTP-raw	Adineta	229	115	GTR+I+G	KC618773; HQ444170; HQ444171; KC618852; JQ309165; JQ309181; JQ309183; FJ426426; EU076828; JQ309460; JQ309578; DQ297789; JN936673; JN936516; HQ444166; HQ444168	PhyML	Raw	NO	0.158169	65	69.5556	69.1	69.5556	0.065927
Rotifera	PTP-raw	Adineta	229	115	GTR+I+G	KC618773; HQ444170; HQ444171; KC618852; JQ309165; JQ309181; JQ309183; FJ426426; EU076828; JQ309460; JQ309578; DQ297789; JN936673; JN936516; HQ444166; HQ444168	PhyML	PATHd8	NA	0.158169	NA	69.1	69.1	69.1	NA
Rotifera	PTP-raw	Adineta	229	115	GTR+I+G	KC618773; HQ444170; HQ444171; KC618852; JQ309165; JQ309181; JQ309183; FJ426426; EU076828; JQ309460; JQ309578; DQ297789; JN936673; JN936516; HQ444166; HQ444168	PhyML	r8s	NA	0.158169	NA	69.1	69.1	69.1	NA
Rotifera	PTP-raw	Adineta	229	115	GTR+I+G	KC618773; HQ444170; HQ444171; KC618852; JQ309165; JQ309181; JQ309183; FJ426426; EU076828; JQ309460; JQ309578; DQ297789; JN936673; JN936516; HQ444166; HQ444168	PhyML	chronopl	NA	0.158169	NA	69.1	69.1	69.1	NA
Rotifera	PTP-raw	Adineta	229	115	GTR+I+G	KC618773; HQ444170; HQ444171; KC618852; JQ309165; JQ309181; JQ309183; FJ426426; EU076828; JQ309460; JQ309578; DQ297789; JN936673; JN936516; HQ444166; HQ444168	PhyML	chronos	NA	0.158169	NA	69.1	69.1	69.1	NA
Rotifera	PTP-raw	Adineta	229	115	GTR+I+G	KC618773; HQ444170; HQ444171; KC618852; JQ309165; JQ309181; JQ309183; FJ426426; EU076828; JQ309460; JQ309578; DQ297789; JN936673; JN936516; HQ444166; HQ444168	RAxML	Raw	NO	0.0995849	67	69.3333	69.1	69.3333	0.0337675
Rotifera	PTP-raw	Adineta	229	115	GTR+I+G	KC618773; HQ444170; HQ444171; KC618852; JQ309165; JQ309181; JQ309183; FJ426426; EU076828; JQ309460; JQ309578; DQ297789; JN936673; JN936516; HQ444166; HQ444168	RAxML	PATHd8	NA	0.0995849	NA	69.1	69.1	69.1	NA
Rotifera	PTP-raw	Adineta	229	115	GTR+I+G	KC618773; HQ444170; HQ444171; KC618852; JQ309165; JQ309181; JQ309183; FJ426426; EU076828; JQ309460; JQ309578; DQ297789; JN936673; JN936516; HQ444166; HQ444168	RAxML	r8s	NA	0.0995849	NA	69.1	69.1	69.1	NA
Rotifera	PTP-raw	Adineta	229	115	GTR+I+G	KC618773; HQ444170; HQ444171; KC618852; JQ309165; JQ309181; JQ309183; FJ426426; EU076828; JQ309460; JQ309578; DQ297789; JN936673; JN936516; HQ444166; HQ444168	RAxML	chronopl	NA	0.0995849	NA	69.1	69.1	69.1	NA
Rotifera	PTP-raw	Adineta	229	115	GTR+I+G	KC618773; HQ444170; HQ444171; KC618852; JQ309165; JQ309181; JQ309183; FJ426426; EU076828; JQ309460; JQ309578; DQ297789; JN936673; JN936516; HQ444166; HQ444168	RAxML	chronos	NA	0.0995849	NA	69.1	69.1	69.1	NA
Rotifera	PTP-raw	Adineta	229	115	GTR+I+G	KC618773; HQ444170; HQ444171; KC618852; JQ309165; JQ309181; JQ309183; FJ426426; EU076828; JQ309460; JQ309578; DQ297789; JN936673; JN936516; HQ444166; HQ444168	NJ	Raw	NO	0.0225361	78	68.1111	69.1	68.1111	0.14311
Rotifera	PTP-raw	Adineta	229	115	GTR+I+G	KC618773; HQ444170; HQ444171; KC618852; JQ309165; JQ309181; JQ309183; FJ426426; EU076828; JQ309460; JQ309578; DQ297789; JN936673; JN936516; HQ444166; HQ444168	NJ	PATHd8	NA	0.0225361	NA	69.1	69.1	69.1	NA
Rotifera	PTP-raw	Adineta	229	115	GTR+I+G	KC618773; HQ444170; HQ444171; KC618852; JQ309165; JQ309181; JQ309183; FJ426426; EU076828; JQ309460; JQ309578; DQ297789; JN936673; JN936516; HQ444166; HQ444168	NJ	r8s	NA	0.0225361	NA	69.1	69.1	69.1	NA
Rotifera	PTP-raw	Adineta	229	115	GTR+I+G	KC618773; HQ444170; HQ444171; KC618852; JQ309165; JQ309181; JQ309183; FJ426426; EU076828; JQ309460; JQ309578; DQ297789; JN936673; JN936516; HQ444166; HQ444168	NJ	chronopl	NA	0.0225361	NA	69.1	69.1	69.1	NA
Rotifera	PTP-raw	Adineta	229	115	GTR+I+G	KC618773; HQ444170; HQ444171; KC618852; JQ309165; JQ309181; JQ309183; FJ426426; EU076828; JQ309460; JQ309578; DQ297789; JN936673; JN936516; HQ444166; HQ444168	NJ	chronos	NA	0.0225361	NA	69.1	69.1	69.1	NA
Rotifera	PTP-raw	Adineta	229	115	GTR+I+G	KC618773; HQ444170; HQ444171; KC618852; JQ309165; JQ309181; JQ309183; FJ426426; EU076828; JQ309460; JQ309578; DQ297789; JN936673; JN936516; HQ444166; HQ444168	UPGMA	UPGMA	NO	NA	70	69	69.1	63.4545	0.0144718
Rotifera	ST-GMYC	Ascomorpha	46	15	GTR+I+G	KC618773; HQ444170; HQ444171; KC618852; JQ309165; JQ309181; JQ309183; FJ426426; EU076828; JQ309460; JQ309578; DQ297789; JN936673; JN936516; HQ444166; HQ444168	BEAST	BD_R	NO	NA	7	8.04167	8	8.04167	0.130208
Rotifera	ST-GMYC	Ascomorpha	46	15	GTR+I+G	KC618773; HQ444170; HQ444171; KC618852; JQ309165; JQ309181; JQ309183; FJ426426; EU076828; JQ309460; JQ309578; DQ297789; JN936673; JN936516; HQ444166; HQ444168	BEAST	BD_S	NO	NA	7	8.04167	8	8.04167	0.130208
Rotifera	ST-GMYC	Ascomorpha	46	15	GTR+I+G	KC618773; HQ444170; HQ444171; KC618852; JQ309165; JQ309181; JQ309183; FJ426426; EU076828; JQ309460; JQ309578; DQ297789; JN936673; JN936516; HQ444166; HQ444168	BEAST	C_R	NO	NA	9	7.95833	8	7.95833	0.130208
Rotifera	ST-GMYC	Ascomorpha	46	15	GTR+I+G	KC618773; HQ444170; HQ444171; KC618852; JQ309165; JQ309181; JQ309183; FJ426426; EU076828; JQ309460; JQ309578; DQ297789; JN936673; JN936516; HQ444166; HQ444168	BEAST	C_S	NO	NA	8	8	8	8	0
Rotifera	ST-GMYC	Ascomorpha	46	15	GTR+I+G	KC618773; HQ444170; HQ444171; KC618852; JQ309165; JQ309181; JQ309183; FJ426426; EU076828; JQ309460; JQ309578; DQ297789; JN936673; JN936516; HQ444166; HQ444168	MrBayes	Raw	NA	0.123112	NA	8	8	8	NA
Rotifera	ST-GMYC	Ascomorpha	46	15	GTR+I+G	KC618773; HQ444170; HQ444171; KC618852; JQ309165; JQ309181; JQ309183; FJ426426; EU076828; JQ309460; JQ309578; DQ297789; JN936673; JN936516; HQ444166; HQ444168	MrBayes	PATHd8	NO	0.123112	8	8	8	8	0
Rotifera	ST-GMYC	Ascomorpha	46	15	GTR+I+G	KC618773; HQ444170; HQ444171; KC618852; JQ309165; JQ309181; JQ309183; FJ426426; EU076828; JQ309460; JQ309578; DQ297789; JN936673; JN936516; HQ444166; HQ444168	MrBayes	r8s	NO	0.123112	8	8	8	8	0
Rotifera	ST-GMYC	Ascomorpha	46	15	GTR+I+G	KC618773; HQ444170; HQ444171; KC618852; JQ309165; JQ309181; JQ309183; FJ426426; EU076828; JQ309460; JQ309578; DQ297789; JN936673; JN936516; HQ444166; HQ444168	MrBayes	chronopl	NO	0.123112	7	8.04167	8	8.04167	0.130208
Rotifera	ST-GMYC	Ascomorpha	46	15	GTR+I+G	KC618773; HQ444170; HQ444171; KC618852; JQ309165; JQ309181; JQ309183; FJ426426; EU076828; JQ309460; JQ309578; DQ297789; JN936673; JN936516; HQ444166; HQ444168	MrBayes	chronos	NO	0.123112	7	8.04167	8	8.04167	0.130208
Rotifera	ST-GMYC	Ascomorpha	46	15	GTR+I+G	KC618773; HQ444170; HQ444171; KC618852; JQ309165; JQ309181; JQ309183; FJ426426; EU076828; JQ309460; JQ309578; DQ297789; JN936673; JN936516; HQ444166; HQ444168	GARLI	Raw	NA	0.155009	NA	8	8	8	NA
Rotifera	ST-GMYC	Ascomorpha	46	15	GTR+I+G	KC618773; HQ444170; HQ444171; KC618852; JQ309165; JQ309181; JQ309183; FJ426426; EU076828; JQ309460; JQ309578; DQ297789; JN936673; JN936516; HQ444166; HQ444168	GARLI	PATHd8	NO	0.155009	8	8	8	8	0
Rotifera	ST-GMYC	Ascomorpha	46	15	GTR+I+G	KC618773; HQ444170; HQ444171; KC618852; JQ309165; JQ309181; JQ309183; FJ426426; EU076828; JQ309460; JQ309578; DQ297789; JN936673; JN936516; HQ444166; HQ444168	GARLI	r8s	NO	0.155009	8	8	8	8	0
Rotifera	ST-GMYC	Ascomorpha	46	15	GTR+I+G	KC618773; HQ444170; HQ444171; KC618852; JQ309165; JQ309181; JQ309183; FJ426426; EU076828; JQ309460; JQ309578; DQ297789; JN936673; JN936516; HQ444166; HQ444168	GARLI	chronopl	NO	0.155009	7	8.04167	8	8.04167	0.130208
Rotifera	ST-GMYC	Ascomorpha	46	15	GTR+I+G	KC618773; HQ444170; HQ444171; KC618852; JQ309165; JQ309181; JQ309183; FJ426426; EU076828; JQ309460; JQ309578; DQ297789; JN936673; JN936516; HQ444166; HQ444168	GARLI	chronos	NO	0.155009	7	8.04167	8	8.04167	0.130208
Rotifera	ST-GMYC	Ascomorpha	46	15	GTR+I+G	KC618773; HQ444170; HQ444171; KC618852; JQ309165; JQ309181; JQ309183; FJ426426; EU076828; JQ309460; JQ309578; DQ297789; JN936673; JN936516; HQ444166; HQ444168	PhyML	Raw	NA	0.149078	NA	8	8	8	NA
Rotifera	ST-GMYC	Ascomorpha	46	15	GTR+I+G	KC618773; HQ444170; HQ444171; KC618852; JQ309165; JQ309181; JQ309183; FJ426426; EU076828; JQ309460; JQ309578; DQ297789; JN936673; JN936516; HQ444166; HQ444168	PhyML	PATHd8	YES	0.149078	6	8.08333	8	8.08333	0.260417
Rotifera	ST-GMYC	Ascomorpha	46	15	GTR+I+G	KC618773; HQ444170; HQ444171; KC618852; JQ309165; JQ309181; JQ309183; FJ426426; EU076828; JQ309460; JQ309578; DQ297789; JN936673; JN936516; HQ444166; HQ444168	PhyML	r8s	YES	0.149078	7	8.04167	8	8.04167	0.130208
Rotifera	ST-GMYC	Ascomorpha	46	15	GTR+I+G	KC618773; HQ444170; HQ444171; KC618852; JQ309165; JQ309181; JQ309183; FJ426426; EU076828; JQ309460; JQ309578; DQ297789; JN936673; JN936516; HQ444166; HQ444168	PhyML	chronopl	YES	0.149078	6	8.08333	8	8.08333	0.260417
Rotifera	ST-GMYC	Ascomorpha	46	15	GTR+I+G	KC618773; HQ444170; HQ444171; KC618852; JQ309165; JQ309181; JQ309183; FJ426426; EU076828; JQ309460; JQ309578; DQ297789; JN936673; JN936516; HQ444166; HQ444168	PhyML	chronos	YES	0.149078	6	8.08333	8	8.08333	0.260417
Rotifera	ST-GMYC	Ascomorpha	46	15	GTR+I+G	KC618773; HQ444170; HQ444171; KC618852; JQ309165; JQ309181; JQ309183; FJ426426; EU076828; JQ309460; JQ309578; DQ297789; JN936673; JN936516; HQ444166; HQ444168	RAxML	Raw	NA	0.185575	NA	8	8	8	NA
Rotifera	ST-GMYC	Ascomorpha	46	15	GTR+I+G	KC618773; HQ444170; HQ444171; KC618852; JQ309165; JQ309181; JQ309183; FJ426426; EU076828; JQ309460; JQ309578; DQ297789; JN936673; JN936516; HQ444166; HQ444168	RAxML	PATHd8	NO	0.185575	8	8	8	8	0
Rotifera	ST-GMYC	Ascomorpha	46	15	GTR+I+G	KC618773; HQ444170; HQ444171; KC618852; JQ309165; JQ309181; JQ309183; FJ426426; EU076828; JQ309460; JQ309578; DQ297789; JN936673; JN936516; HQ444166; HQ444168	RAxML	r8s	NO	0.185575	8	8	8	8	0
Rotifera	ST-GMYC	Ascomorpha	46	15	GTR+I+G	KC618773; HQ444170; HQ444171; KC618852; JQ309165; JQ309181; JQ309183; FJ426426; EU076828; JQ309460; JQ309578; DQ297789; JN936673; JN936516; HQ444166; HQ444168	RAxML	chronopl	NO	0.185575	8	8	8	8	0
Rotifera	ST-GMYC	Ascomorpha	46	15	GTR+I+G	KC618773; HQ444170; HQ444171; KC618852; JQ309165; JQ309181; JQ309183; FJ426426; EU076828; JQ309460; JQ309578; DQ297789; JN936673; JN936516; HQ444166; HQ444168	RAxML	chronos	NO	0.185575	8	8	8	8	0
Rotifera	ST-GMYC	Ascomorpha	46	15	GTR+I+G	KC618773; HQ444170; HQ444171; KC618852; JQ309165; JQ309181; JQ309183; FJ426426; EU076828; JQ309460; JQ309578; DQ297789; JN936673; JN936516; HQ444166; HQ444168	NJ	Raw	NA	0.0498709	NA	8	8	8	NA
Rotifera	ST-GMYC	Ascomorpha	46	15	GTR+I+G	KC618773; HQ444170; HQ444171; KC618852; JQ309165; JQ309181; JQ309183; FJ426426; EU076828; JQ309460; JQ309578; DQ297789; JN936673; JN936516; HQ444166; HQ444168	NJ	PATHd8	YES	0.0498709	14	7.75	8	7.75	0.78125
Rotifera	ST-GMYC	Ascomorpha	46	15	GTR+I+G	KC618773; HQ444170; HQ444171; KC618852; JQ309165; JQ309181; JQ309183; FJ426426; EU076828; JQ309460; JQ309578; DQ297789; JN936673; JN936516; HQ444166; HQ444168	NJ	r8s	YES	0.0498709	1	8.29167	8	8.29167	0.911458
Rotifera	ST-GMYC	Ascomorpha	46	15	GTR+I+G	KC618773; HQ444170; HQ444171; KC618852; JQ309165; JQ309181; JQ309183; FJ426426; EU076828; JQ309460; JQ309578; DQ297789; JN936673; JN936516; HQ444166; HQ444168	NJ	chronopl	YES	0.0498709	14	7.75	8	7.75	0.78125
Rotifera	ST-GMYC	Ascomorpha	46	15	GTR+I+G	KC618773; HQ444170; HQ444171; KC618852; JQ309165; JQ309181; JQ309183; FJ426426; EU076828; JQ309460; JQ309578; DQ297789; JN936673; JN936516; HQ444166; HQ444168	NJ	chronos	YES	0.0498709	14	7.75	8	7.75	0.78125
Rotifera	ST-GMYC	Ascomorpha	46	15	GTR+I+G	KC618773; HQ444170; HQ444171; KC618852; JQ309165; JQ309181; JQ309183; FJ426426; EU076828; JQ309460; JQ309578; DQ297789; JN936673; JN936516; HQ444166; HQ444168	UPGMA	UPGMA	NO	NA	9	7.95833	8	8	0.130208
Rotifera	MT-GMYC	Ascomorpha	46	15	GTR+I+G	KC618773; HQ444170; HQ444171; KC618852; JQ309165; JQ309181; JQ309183; FJ426426; EU076828; JQ309460; JQ309578; DQ297789; JN936673; JN936516; HQ444166; HQ444168	BEAST	BD_R	NO	NA	7	6.45833	6.48	6.45833	0.0835905
Rotifera	MT-GMYC	Ascomorpha	46	15	GTR+I+G	KC618773; HQ444170; HQ444171; KC618852; JQ309165; JQ309181; JQ309183; FJ426426; EU076828; JQ309460; JQ309578; DQ297789; JN936673; JN936516; HQ444166; HQ444168	BEAST	BD_S	NO	NA	8	6.41667	6.48	6.41667	0.244342
Rotifera	MT-GMYC	Ascomorpha	46	15	GTR+I+G	KC618773; HQ444170; HQ444171; KC618852; JQ309165; JQ309181; JQ309183; FJ426426; EU076828; JQ309460; JQ309578; DQ297789; JN936673; JN936516; HQ444166; HQ444168	BEAST	C_R	NO	NA	5	6.54167	6.48	6.54167	0.237912
Rotifera	MT-GMYC	Ascomorpha	46	15	GTR+I+G	KC618773; HQ444170; HQ444171; KC618852; JQ309165; JQ309181; JQ309183; FJ426426; EU076828; JQ309460; JQ309578; DQ297789; JN936673; JN936516; HQ444166; HQ444168	BEAST	C_S	NO	NA	8	6.41667	6.48	6.41667	0.244342
Rotifera	MT-GMYC	Ascomorpha	46	15	GTR+I+G	KC618773; HQ444170; HQ444171; KC618852; JQ309165; JQ309181; JQ309183; FJ426426; EU076828; JQ309460; JQ309578; DQ297789; JN936673; JN936516; HQ444166; HQ444168	MrBayes	Raw	NA	0.123112	NA	6.48	6.48	6.48	NA
Rotifera	MT-GMYC	Ascomorpha	46	15	GTR+I+G	KC618773; HQ444170; HQ444171; KC618852; JQ309165; JQ309181; JQ309183; FJ426426; EU076828; JQ309460; JQ309578; DQ297789; JN936673; JN936516; HQ444166; HQ444168	MrBayes	PATHd8	NO	0.123112	8	6.41667	6.48	6.41667	0.244342
Rotifera	MT-GMYC	Ascomorpha	46	15	GTR+I+G	KC618773; HQ444170; HQ444171; KC618852; JQ309165; JQ309181; JQ309183; FJ426426; EU076828; JQ309460; JQ309578; DQ297789; JN936673; JN936516; HQ444166; HQ444168	MrBayes	r8s	NO	0.123112	8	6.41667	6.48	6.41667	0.244342
Rotifera	MT-GMYC	Ascomorpha	46	15	GTR+I+G	KC618773; HQ444170; HQ444171; KC618852; JQ309165; JQ309181; JQ309183; FJ426426; EU076828; JQ309460; JQ309578; DQ297789; JN936673; JN936516; HQ444166; HQ444168	MrBayes	chronopl	NO	0.123112	7	6.45833	6.48	6.45833	0.0835905
Rotifera	MT-GMYC	Ascomorpha	46	15	GTR+I+G	KC618773; HQ444170; HQ444171; KC618852; JQ309165; JQ309181; JQ309183; FJ426426; EU076828; JQ309460; JQ309578; DQ297789; JN936673; JN936516; HQ444166; HQ444168	MrBayes	chronos	NO	0.123112	7	6.45833	6.48	6.45833	0.0835905
Rotifera	MT-GMYC	Ascomorpha	46	15	GTR+I+G	KC618773; HQ444170; HQ444171; KC618852; JQ309165; JQ309181; JQ309183; FJ426426; EU076828; JQ309460; JQ309578; DQ297789; JN936673; JN936516; HQ444166; HQ444168	GARLI	Raw	NA	0.155009	NA	6.48	6.48	6.48	NA
Rotifera	MT-GMYC	Ascomorpha	46	15	GTR+I+G	KC618773; HQ444170; HQ444171; KC618852; JQ309165; JQ309181; JQ309183; FJ426426; EU076828; JQ309460; JQ309578; DQ297789; JN936673; JN936516; HQ444166; HQ444168	GARLI	PATHd8	NO	0.155009	8	6.41667	6.48	6.41667	0.244342
Rotifera	MT-GMYC	Ascomorpha	46	15	GTR+I+G	KC618773; HQ444170; HQ444171; KC618852; JQ309165; JQ309181; JQ309183; FJ426426; EU076828; JQ309460; JQ309578; DQ297789; JN936673; JN936516; HQ444166; HQ444168	GARLI	r8s	NO	0.155009	8	6.41667	6.48	6.41667	0.244342
Rotifera	MT-GMYC	Ascomorpha	46	15	GTR+I+G	KC618773; HQ444170; HQ444171; KC618852; JQ309165; JQ309181; JQ309183; FJ426426; EU076828; JQ309460; JQ309578; DQ297789; JN936673; JN936516; HQ444166; HQ444168	GARLI	chronopl	NO	0.155009	7	6.45833	6.48	6.45833	0.0835905
Rotifera	MT-GMYC	Ascomorpha	46	15	GTR+I+G	KC618773; HQ444170; HQ444171; KC618852; JQ309165; JQ309181; JQ309183; FJ426426; EU076828; JQ309460; JQ309578; DQ297789; JN936673; JN936516; HQ444166; HQ444168	GARLI	chronos	NO	0.155009	7	6.45833	6.48	6.45833	0.0835905
Rotifera	MT-GMYC	Ascomorpha	46	15	GTR+I+G	KC618773; HQ444170; HQ444171; KC618852; JQ309165; JQ309181; JQ309183; FJ426426; EU076828; JQ309460; JQ309578; DQ297789; JN936673; JN936516; HQ444166; HQ444168	PhyML	Raw	NA	0.149078	NA	6.48	6.48	6.48	NA
Rotifera	MT-GMYC	Ascomorpha	46	15	GTR+I+G	KC618773; HQ444170; HQ444171; KC618852; JQ309165; JQ309181; JQ309183; FJ426426; EU076828; JQ309460; JQ309578; DQ297789; JN936673; JN936516; HQ444166; HQ444168	PhyML	PATHd8	YES	0.149078	6	6.5	6.48	6.5	0.0771605
Rotifera	MT-GMYC	Ascomorpha	46	15	GTR+I+G	KC618773; HQ444170; HQ444171; KC618852; JQ309165; JQ309181; JQ309183; FJ426426; EU076828; JQ309460; JQ309578; DQ297789; JN936673; JN936516; HQ444166; HQ444168	PhyML	r8s	YES	0.149078	4	6.58333	6.48	6.58333	0.398663
Rotifera	MT-GMYC	Ascomorpha	46	15	GTR+I+G	KC618773; HQ444170; HQ444171; KC618852; JQ309165; JQ309181; JQ309183; FJ426426; EU076828; JQ309460; JQ309578; DQ297789; JN936673; JN936516; HQ444166; HQ444168	PhyML	chronopl	YES	0.149078	5	6.54167	6.48	6.54167	0.237912
Rotifera	MT-GMYC	Ascomorpha	46	15	GTR+I+G	KC618773; HQ444170; HQ444171; KC618852; JQ309165; JQ309181; JQ309183; FJ426426; EU076828; JQ309460; JQ309578; DQ297789; JN936673; JN936516; HQ444166; HQ444168	PhyML	chronos	YES	0.149078	6	6.5	6.48	6.5	0.0771605
Rotifera	MT-GMYC	Ascomorpha	46	15	GTR+I+G	KC618773; HQ444170; HQ444171; KC618852; JQ309165; JQ309181; JQ309183; FJ426426; EU076828; JQ309460; JQ309578; DQ297789; JN936673; JN936516; HQ444166; HQ444168	RAxML	Raw	NA	0.185575	NA	6.48	6.48	6.48	NA
Rotifera	MT-GMYC	Ascomorpha	46	15	GTR+I+G	KC618773; HQ444170; HQ444171; KC618852; JQ309165; JQ309181; JQ309183; FJ426426; EU076828; JQ309460; JQ309578; DQ297789; JN936673; JN936516; HQ444166; HQ444168	RAxML	PATHd8	NO	0.185575	8	6.41667	6.48	6.41667	0.244342
Rotifera	MT-GMYC	Ascomorpha	46	15	GTR+I+G	KC618773; HQ444170; HQ444171; KC618852; JQ309165; JQ309181; JQ309183; FJ426426; EU076828; JQ309460; JQ309578; DQ297789; JN936673; JN936516; HQ444166; HQ444168	RAxML	r8s	NO	0.185575	8	6.41667	6.48	6.41667	0.244342
Rotifera	MT-GMYC	Ascomorpha	46	15	GTR+I+G	KC618773; HQ444170; HQ444171; KC618852; JQ309165; JQ309181; JQ309183; FJ426426; EU076828; JQ309460; JQ309578; DQ297789; JN936673; JN936516; HQ444166; HQ444168	RAxML	chronopl	NO	0.185575	8	6.41667	6.48	6.41667	0.244342
Rotifera	MT-GMYC	Ascomorpha	46	15	GTR+I+G	KC618773; HQ444170; HQ444171; KC618852; JQ309165; JQ309181; JQ309183; FJ426426; EU076828; JQ309460; JQ309578; DQ297789; JN936673; JN936516; HQ444166; HQ444168	RAxML	chronos	NO	0.185575	8	6.41667	6.48	6.41667	0.244342
Rotifera	MT-GMYC	Ascomorpha	46	15	GTR+I+G	KC618773; HQ444170; HQ444171; KC618852; JQ309165; JQ309181; JQ309183; FJ426426; EU076828; JQ309460; JQ309578; DQ297789; JN936673; JN936516; HQ444166; HQ444168	NJ	Raw	NA	0.0498709	NA	6.48	6.48	6.48	NA
Rotifera	MT-GMYC	Ascomorpha	46	15	GTR+I+G	KC618773; HQ444170; HQ444171; KC618852; JQ309165; JQ309181; JQ309183; FJ426426; EU076828; JQ309460; JQ309578; DQ297789; JN936673; JN936516; HQ444166; HQ444168	NJ	PATHd8	YES	0.0498709	2	6.66667	6.48	6.66667	0.720165
Rotifera	MT-GMYC	Ascomorpha	46	15	GTR+I+G	KC618773; HQ444170; HQ444171; KC618852; JQ309165; JQ309181; JQ309183; FJ426426; EU076828; JQ309460; JQ309578; DQ297789; JN936673; JN936516; HQ444166; HQ444168	NJ	r8s	YES	0.0498709	2	6.66667	6.48	6.66667	0.720165
Rotifera	MT-GMYC	Ascomorpha	46	15	GTR+I+G	KC618773; HQ444170; HQ444171; KC618852; JQ309165; JQ309181; JQ309183; FJ426426; EU076828; JQ309460; JQ309578; DQ297789; JN936673; JN936516; HQ444166; HQ444168	NJ	chronopl	YES	0.0498709	2	6.66667	6.48	6.66667	0.720165
Rotifera	MT-GMYC	Ascomorpha	46	15	GTR+I+G	KC618773; HQ444170; HQ444171; KC618852; JQ309165; JQ309181; JQ309183; FJ426426; EU076828; JQ309460; JQ309578; DQ297789; JN936673; JN936516; HQ444166; HQ444168	NJ	chronos	YES	0.0498709	6	6.5	6.48	6.5	0.0771605
Rotifera	MT-GMYC	Ascomorpha	46	15	GTR+I+G	KC618773; HQ444170; HQ444171; KC618852; JQ309165; JQ309181; JQ309183; FJ426426; EU076828; JQ309460; JQ309578; DQ297789; JN936673; JN936516; HQ444166; HQ444168	UPGMA	UPGMA	NO	NA	9	6.375	6.48	6.50565	0.405093
Rotifera	MM-GMYC	Ascomorpha	46	15	GTR+I+G	KC618773; HQ444170; HQ444171; KC618852; JQ309165; JQ309181; JQ309183; FJ426426; EU076828; JQ309460; JQ309578; DQ297789; JN936673; JN936516; HQ444166; HQ444168	BEAST	BD_r	NO	NA	7.147	8.85931	8.75859	8.85931	0.195534
Rotifera	MM-GMYC	Ascomorpha	46	15	GTR+I+G	KC618773; HQ444170; HQ444171; KC618852; JQ309165; JQ309181; JQ309183; FJ426426; EU076828; JQ309460; JQ309578; DQ297789; JN936673; JN936516; HQ444166; HQ444168	BEAST	BD_s	NO	NA	9.256	8.7275	8.75859	8.7275	0.0603109
Rotifera	MM-GMYC	Ascomorpha	46	15	GTR+I+G	KC618773; HQ444170; HQ444171; KC618852; JQ309165; JQ309181; JQ309183; FJ426426; EU076828; JQ309460; JQ309578; DQ297789; JN936673; JN936516; HQ444166; HQ444168	BEAST	C_R	NO	NA	8.876	8.75125	8.75859	8.75125	0.0142924
Rotifera	MM-GMYC	Ascomorpha	46	15	GTR+I+G	KC618773; HQ444170; HQ444171; KC618852; JQ309165; JQ309181; JQ309183; FJ426426; EU076828; JQ309460; JQ309578; DQ297789; JN936673; JN936516; HQ444166; HQ444168	BEAST	C_S	NO	NA	9.384	8.7195	8.75859	8.7195	0.0758489
Rotifera	MM-GMYC	Ascomorpha	46	15	GTR+I+G	KC618773; HQ444170; HQ444171; KC618852; JQ309165; JQ309181; JQ309183; FJ426426; EU076828; JQ309460; JQ309578; DQ297789; JN936673; JN936516; HQ444166; HQ444168	MrBayes	Raw	NA	0.123112	NA	8.75859	8.75859	8.75859	NA
Rotifera	MM-GMYC	Ascomorpha	46	15	GTR+I+G	KC618773; HQ444170; HQ444171; KC618852; JQ309165; JQ309181; JQ309183; FJ426426; EU076828; JQ309460; JQ309578; DQ297789; JN936673; JN936516; HQ444166; HQ444168	MrBayes	PATHd8	NO	0.123112	8.975	8.74506	8.75859	8.74506	0.0262235
Rotifera	MM-GMYC	Ascomorpha	46	15	GTR+I+G	KC618773; HQ444170; HQ444171; KC618852; JQ309165; JQ309181; JQ309183; FJ426426; EU076828; JQ309460; JQ309578; DQ297789; JN936673; JN936516; HQ444166; HQ444168	MrBayes	r8s	NO	0.123112	8.899	8.74981	8.75859	8.74981	0.0170256
Rotifera	MM-GMYC	Ascomorpha	46	15	GTR+I+G	KC618773; HQ444170; HQ444171; KC618852; JQ309165; JQ309181; JQ309183; FJ426426; EU076828; JQ309460; JQ309578; DQ297789; JN936673; JN936516; HQ444166; HQ444168	MrBayes	chronopl	NO	0.123112	8.954	8.74638	8.75859	8.74638	0.0237325
Rotifera	MM-GMYC	Ascomorpha	46	15	GTR+I+G	KC618773; HQ444170; HQ444171; KC618852; JQ309165; JQ309181; JQ309183; FJ426426; EU076828; JQ309460; JQ309578; DQ297789; JN936673; JN936516; HQ444166; HQ444168	MrBayes	chronos	NO	0.123112	8.978	8.74488	8.75859	8.74488	0.0265995
Rotifera	MM-GMYC	Ascomorpha	46	15	GTR+I+G	KC618773; HQ444170; HQ444171; KC618852; JQ309165; JQ309181; JQ309183; FJ426426; EU076828; JQ309460; JQ309578; DQ297789; JN936673; JN936516; HQ444166; HQ444168	GARLI	Raw	NA	0.155009	NA	8.75859	8.75859	8.75859	NA
Rotifera	MM-GMYC	Ascomorpha	46	15	GTR+I+G	KC618773; HQ444170; HQ444171; KC618852; JQ309165; JQ309181; JQ309183; FJ426426; EU076828; JQ309460; JQ309578; DQ297789; JN936673; JN936516; HQ444166; HQ444168	GARLI	PATHd8	NO	0.155009	8.862	8.75212	8.75859	8.75212	0.0125669
Rotifera	MM-GMYC	Ascomorpha	46	15	GTR+I+G	KC618773; HQ444170; HQ444171; KC618852; JQ309165; JQ309181; JQ309183; FJ426426; EU076828; JQ309460; JQ309578; DQ297789; JN936673; JN936516; HQ444166; HQ444168	GARLI	r8s	NO	0.155009	8.839	8.75356	8.75859	8.75356	0.00975989
Rotifera	MM-GMYC	Ascomorpha	46	15	GTR+I+G	KC618773; HQ444170; HQ444171; KC618852; JQ309165; JQ309181; JQ309183; FJ426426; EU076828; JQ309460; JQ309578; DQ297789; JN936673; JN936516; HQ444166; HQ444168	GARLI	chronopl	NO	0.155009	8.738	8.75987	8.75859	8.75987	0.00246649
Rotifera	MM-GMYC	Ascomorpha	46	15	GTR+I+G	KC618773; HQ444170; HQ444171; KC618852; JQ309165; JQ309181; JQ309183; FJ426426; EU076828; JQ309460; JQ309578; DQ297789; JN936673; JN936516; HQ444166; HQ444168	GARLI	chronos	NO	0.155009	8.651	8.76531	8.75859	8.76531	0.0130578
Rotifera	MM-GMYC	Ascomorpha	46	15	GTR+I+G	KC618773; HQ444170; HQ444171; KC618852; JQ309165; JQ309181; JQ309183; FJ426426; EU076828; JQ309460; JQ309578; DQ297789; JN936673; JN936516; HQ444166; HQ444168	PhyML	Raw	NA	0.149078	NA	8.75859	8.75859	8.75859	NA
Rotifera	MM-GMYC	Ascomorpha	46	15	GTR+I+G	KC618773; HQ444170; HQ444171; KC618852; JQ309165; JQ309181; JQ309183; FJ426426; EU076828; JQ309460; JQ309578; DQ297789; JN936673; JN936516; HQ444166; HQ444168	PhyML	PATHd8	YES	0.149078	NA	8.75859	8.75859	8.75859	NA
Rotifera	MM-GMYC	Ascomorpha	46	15	GTR+I+G	KC618773; HQ444170; HQ444171; KC618852; JQ309165; JQ309181; JQ309183; FJ426426; EU076828; JQ309460; JQ309578; DQ297789; JN936673; JN936516; HQ444166; HQ444168	PhyML	r8s	YES	0.149078	NA	8.75859	8.75859	8.75859	NA
Rotifera	MM-GMYC	Ascomorpha	46	15	GTR+I+G	KC618773; HQ444170; HQ444171; KC618852; JQ309165; JQ309181; JQ309183; FJ426426; EU076828; JQ309460; JQ309578; DQ297789; JN936673; JN936516; HQ444166; HQ444168	PhyML	chronopl	YES	0.149078	NA	8.75859	8.75859	8.75859	NA
Rotifera	MM-GMYC	Ascomorpha	46	15	GTR+I+G	KC618773; HQ444170; HQ444171; KC618852; JQ309165; JQ309181; JQ309183; FJ426426; EU076828; JQ309460; JQ309578; DQ297789; JN936673; JN936516; HQ444166; HQ444168	PhyML	chronos	YES	0.149078	NA	8.75859	8.75859	8.75859	NA
Rotifera	MM-GMYC	Ascomorpha	46	15	GTR+I+G	KC618773; HQ444170; HQ444171; KC618852; JQ309165; JQ309181; JQ309183; FJ426426; EU076828; JQ309460; JQ309578; DQ297789; JN936673; JN936516; HQ444166; HQ444168	RAxML	Raw	NA	0.185575	NA	8.75859	8.75859	8.75859	NA
Rotifera	MM-GMYC	Ascomorpha	46	15	GTR+I+G	KC618773; HQ444170; HQ444171; KC618852; JQ309165; JQ309181; JQ309183; FJ426426; EU076828; JQ309460; JQ309578; DQ297789; JN936673; JN936516; HQ444166; HQ444168	RAxML	PATHd8	NO	0.185575	9.137	8.73494	8.75859	8.73494	0.0458954
Rotifera	MM-GMYC	Ascomorpha	46	15	GTR+I+G	KC618773; HQ444170; HQ444171; KC618852; JQ309165; JQ309181; JQ309183; FJ426426; EU076828; JQ309460; JQ309578; DQ297789; JN936673; JN936516; HQ444166; HQ444168	RAxML	r8s	NO	0.185575	8.512	8.774	8.75859	8.774	0.0299261
Rotifera	MM-GMYC	Ascomorpha	46	15	GTR+I+G	KC618773; HQ444170; HQ444171; KC618852; JQ309165; JQ309181; JQ309183; FJ426426; EU076828; JQ309460; JQ309578; DQ297789; JN936673; JN936516; HQ444166; HQ444168	RAxML	chronopl	NO	0.185575	8.458	8.77737	8.75859	8.77737	0.0364475
Rotifera	MM-GMYC	Ascomorpha	46	15	GTR+I+G	KC618773; HQ444170; HQ444171; KC618852; JQ309165; JQ309181; JQ309183; FJ426426; EU076828; JQ309460; JQ309578; DQ297789; JN936673; JN936516; HQ444166; HQ444168	RAxML	chronos	NO	0.185575	8.574	8.77013	8.75859	8.77013	0.0223715
Rotifera	MM-GMYC	Ascomorpha	46	15	GTR+I+G	KC618773; HQ444170; HQ444171; KC618852; JQ309165; JQ309181; JQ309183; FJ426426; EU076828; JQ309460; JQ309578; DQ297789; JN936673; JN936516; HQ444166; HQ444168	NJ	Raw	NA	0.0498709	NA	8.75859	8.75859	8.75859	NA
Rotifera	MM-GMYC	Ascomorpha	46	15	GTR+I+G	KC618773; HQ444170; HQ444171; KC618852; JQ309165; JQ309181; JQ309183; FJ426426; EU076828; JQ309460; JQ309578; DQ297789; JN936673; JN936516; HQ444166; HQ444168	NJ	PATHd8	YES	0.0498709	NA	8.75859	8.75859	8.75859	NA
Rotifera	MM-GMYC	Ascomorpha	46	15	GTR+I+G	KC618773; HQ444170; HQ444171; KC618852; JQ309165; JQ309181; JQ309183; FJ426426; EU076828; JQ309460; JQ309578; DQ297789; JN936673; JN936516; HQ444166; HQ444168	NJ	r8s	YES	0.0498709	NA	8.75859	8.75859	8.75859	NA
Rotifera	MM-GMYC	Ascomorpha	46	15	GTR+I+G	KC618773; HQ444170; HQ444171; KC618852; JQ309165; JQ309181; JQ309183; FJ426426; EU076828; JQ309460; JQ309578; DQ297789; JN936673; JN936516; HQ444166; HQ444168	NJ	chronopl	YES	0.0498709	NA	8.75859	8.75859	8.75859	NA
Rotifera	MM-GMYC	Ascomorpha	46	15	GTR+I+G	KC618773; HQ444170; HQ444171; KC618852; JQ309165; JQ309181; JQ309183; FJ426426; EU076828; JQ309460; JQ309578; DQ297789; JN936673; JN936516; HQ444166; HQ444168	NJ	chronos	YES	0.0498709	NA	8.75859	8.75859	8.75859	NA
Rotifera	MM-GMYC	Ascomorpha	46	15	GTR+I+G	KC618773; HQ444170; HQ444171; KC618852; JQ309165; JQ309181; JQ309183; FJ426426; EU076828; JQ309460; JQ309578; DQ297789; JN936673; JN936516; HQ444166; HQ444168	UPGMA	UPGMA	NO	NA	8.656	8.765	8.75859	8.66089	0.0124519
Rotifera	PTP-all	Ascomorpha	46	15	GTR+I+G	KC618773; HQ444170; HQ444171; KC618852; JQ309165; JQ309181; JQ309183; FJ426426; EU076828; JQ309460; JQ309578; DQ297789; JN936673; JN936516; HQ444166; HQ444168	BEAST	BD_R	NO	NA	8	7.72414	7.73333	7.72414	0.0356718
Rotifera	PTP-all	Ascomorpha	46	15	GTR+I+G	KC618773; HQ444170; HQ444171; KC618852; JQ309165; JQ309181; JQ309183; FJ426426; EU076828; JQ309460; JQ309578; DQ297789; JN936673; JN936516; HQ444166; HQ444168	BEAST	BD_S	NO	NA	9	7.68966	7.73333	7.68966	0.169441
Rotifera	PTP-all	Ascomorpha	46	15	GTR+I+G	KC618773; HQ444170; HQ444171; KC618852; JQ309165; JQ309181; JQ309183; FJ426426; EU076828; JQ309460; JQ309578; DQ297789; JN936673; JN936516; HQ444166; HQ444168	BEAST	C_R	NO	NA	9	7.68966	7.73333	7.68966	0.169441
Rotifera	PTP-all	Ascomorpha	46	15	GTR+I+G	KC618773; HQ444170; HQ444171; KC618852; JQ309165; JQ309181; JQ309183; FJ426426; EU076828; JQ309460; JQ309578; DQ297789; JN936673; JN936516; HQ444166; HQ444168	BEAST	C_S	NO	NA	8	7.72414	7.73333	7.72414	0.0356718
Rotifera	PTP-all	Ascomorpha	46	15	GTR+I+G	KC618773; HQ444170; HQ444171; KC618852; JQ309165; JQ309181; JQ309183; FJ426426; EU076828; JQ309460; JQ309578; DQ297789; JN936673; JN936516; HQ444166; HQ444168	MrBayes	Raw	NO	0.123112	8	7.72414	7.73333	7.72414	0.0356718
Rotifera	PTP-all	Ascomorpha	46	15	GTR+I+G	KC618773; HQ444170; HQ444171; KC618852; JQ309165; JQ309181; JQ309183; FJ426426; EU076828; JQ309460; JQ309578; DQ297789; JN936673; JN936516; HQ444166; HQ444168	MrBayes	PATHd8	NO	0.123112	8	7.72414	7.73333	7.72414	0.0356718
Rotifera	PTP-all	Ascomorpha	46	15	GTR+I+G	KC618773; HQ444170; HQ444171; KC618852; JQ309165; JQ309181; JQ309183; FJ426426; EU076828; JQ309460; JQ309578; DQ297789; JN936673; JN936516; HQ444166; HQ444168	MrBayes	r8s	NO	0.123112	8	7.72414	7.73333	7.72414	0.0356718
Rotifera	PTP-all	Ascomorpha	46	15	GTR+I+G	KC618773; HQ444170; HQ444171; KC618852; JQ309165; JQ309181; JQ309183; FJ426426; EU076828; JQ309460; JQ309578; DQ297789; JN936673; JN936516; HQ444166; HQ444168	MrBayes	chronopl	NO	0.123112	8	7.72414	7.73333	7.72414	0.0356718
Rotifera	PTP-all	Ascomorpha	46	15	GTR+I+G	KC618773; HQ444170; HQ444171; KC618852; JQ309165; JQ309181; JQ309183; FJ426426; EU076828; JQ309460; JQ309578; DQ297789; JN936673; JN936516; HQ444166; HQ444168	MrBayes	chronos	NO	0.123112	7	7.75862	7.73333	7.75862	0.0980975
Rotifera	PTP-all	Ascomorpha	46	15	GTR+I+G	KC618773; HQ444170; HQ444171; KC618852; JQ309165; JQ309181; JQ309183; FJ426426; EU076828; JQ309460; JQ309578; DQ297789; JN936673; JN936516; HQ444166; HQ444168	GARLI	Raw	NO	0.155009	8	7.72414	7.73333	7.72414	0.0356718
Rotifera	PTP-all	Ascomorpha	46	15	GTR+I+G	KC618773; HQ444170; HQ444171; KC618852; JQ309165; JQ309181; JQ309183; FJ426426; EU076828; JQ309460; JQ309578; DQ297789; JN936673; JN936516; HQ444166; HQ444168	GARLI	PATHd8	NO	0.155009	8	7.72414	7.73333	7.72414	0.0356718
Rotifera	PTP-all	Ascomorpha	46	15	GTR+I+G	KC618773; HQ444170; HQ444171; KC618852; JQ309165; JQ309181; JQ309183; FJ426426; EU076828; JQ309460; JQ309578; DQ297789; JN936673; JN936516; HQ444166; HQ444168	GARLI	r8s	NO	0.155009	8	7.72414	7.73333	7.72414	0.0356718
Rotifera	PTP-all	Ascomorpha	46	15	GTR+I+G	KC618773; HQ444170; HQ444171; KC618852; JQ309165; JQ309181; JQ309183; FJ426426; EU076828; JQ309460; JQ309578; DQ297789; JN936673; JN936516; HQ444166; HQ444168	GARLI	chronopl	NO	0.155009	8	7.72414	7.73333	7.72414	0.0356718
Rotifera	PTP-all	Ascomorpha	46	15	GTR+I+G	KC618773; HQ444170; HQ444171; KC618852; JQ309165; JQ309181; JQ309183; FJ426426; EU076828; JQ309460; JQ309578; DQ297789; JN936673; JN936516; HQ444166; HQ444168	GARLI	chronos	NO	0.155009	8	7.72414	7.73333	7.72414	0.0356718
Rotifera	PTP-all	Ascomorpha	46	15	GTR+I+G	KC618773; HQ444170; HQ444171; KC618852; JQ309165; JQ309181; JQ309183; FJ426426; EU076828; JQ309460; JQ309578; DQ297789; JN936673; JN936516; HQ444166; HQ444168	PhyML	Raw	YES	0.149078	8	7.72414	7.73333	7.72414	0.0356718
Rotifera	PTP-all	Ascomorpha	46	15	GTR+I+G	KC618773; HQ444170; HQ444171; KC618852; JQ309165; JQ309181; JQ309183; FJ426426; EU076828; JQ309460; JQ309578; DQ297789; JN936673; JN936516; HQ444166; HQ444168	PhyML	PATHd8	YES	0.149078	9	7.68966	7.73333	7.68966	0.169441
Rotifera	PTP-all	Ascomorpha	46	15	GTR+I+G	KC618773; HQ444170; HQ444171; KC618852; JQ309165; JQ309181; JQ309183; FJ426426; EU076828; JQ309460; JQ309578; DQ297789; JN936673; JN936516; HQ444166; HQ444168	PhyML	r8s	YES	0.149078	10	7.65517	7.73333	7.65517	0.30321
Rotifera	PTP-all	Ascomorpha	46	15	GTR+I+G	KC618773; HQ444170; HQ444171; KC618852; JQ309165; JQ309181; JQ309183; FJ426426; EU076828; JQ309460; JQ309578; DQ297789; JN936673; JN936516; HQ444166; HQ444168	PhyML	chronopl	YES	0.149078	11	7.62069	7.73333	7.62069	0.43698
Rotifera	PTP-all	Ascomorpha	46	15	GTR+I+G	KC618773; HQ444170; HQ444171; KC618852; JQ309165; JQ309181; JQ309183; FJ426426; EU076828; JQ309460; JQ309578; DQ297789; JN936673; JN936516; HQ444166; HQ444168	PhyML	chronos	YES	0.149078	11	7.62069	7.73333	7.62069	0.43698
Rotifera	PTP-all	Ascomorpha	46	15	GTR+I+G	KC618773; HQ444170; HQ444171; KC618852; JQ309165; JQ309181; JQ309183; FJ426426; EU076828; JQ309460; JQ309578; DQ297789; JN936673; JN936516; HQ444166; HQ444168	RAxML	Raw	NO	0.185575	8	7.72414	7.73333	7.72414	0.0356718
Rotifera	PTP-all	Ascomorpha	46	15	GTR+I+G	KC618773; HQ444170; HQ444171; KC618852; JQ309165; JQ309181; JQ309183; FJ426426; EU076828; JQ309460; JQ309578; DQ297789; JN936673; JN936516; HQ444166; HQ444168	RAxML	PATHd8	NO	0.185575	8	7.72414	7.73333	7.72414	0.0356718
Rotifera	PTP-all	Ascomorpha	46	15	GTR+I+G	KC618773; HQ444170; HQ444171; KC618852; JQ309165; JQ309181; JQ309183; FJ426426; EU076828; JQ309460; JQ309578; DQ297789; JN936673; JN936516; HQ444166; HQ444168	RAxML	r8s	NO	0.185575	8	7.72414	7.73333	7.72414	0.0356718
Rotifera	PTP-all	Ascomorpha	46	15	GTR+I+G	KC618773; HQ444170; HQ444171; KC618852; JQ309165; JQ309181; JQ309183; FJ426426; EU076828; JQ309460; JQ309578; DQ297789; JN936673; JN936516; HQ444166; HQ444168	RAxML	chronopl	NO	0.185575	8	7.72414	7.73333	7.72414	0.0356718
Rotifera	PTP-all	Ascomorpha	46	15	GTR+I+G	KC618773; HQ444170; HQ444171; KC618852; JQ309165; JQ309181; JQ309183; FJ426426; EU076828; JQ309460; JQ309578; DQ297789; JN936673; JN936516; HQ444166; HQ444168	RAxML	chronos	NO	0.185575	8	7.72414	7.73333	7.72414	0.0356718
Rotifera	PTP-all	Ascomorpha	46	15	GTR+I+G	KC618773; HQ444170; HQ444171; KC618852; JQ309165; JQ309181; JQ309183; FJ426426; EU076828; JQ309460; JQ309578; DQ297789; JN936673; JN936516; HQ444166; HQ444168	NJ	Raw	YES	0.0498709	6	7.7931	7.73333	7.7931	0.231867
Rotifera	PTP-all	Ascomorpha	46	15	GTR+I+G	KC618773; HQ444170; HQ444171; KC618852; JQ309165; JQ309181; JQ309183; FJ426426; EU076828; JQ309460; JQ309578; DQ297789; JN936673; JN936516; HQ444166; HQ444168	NJ	PATHd8	YES	0.0498709	1	7.96552	7.73333	7.96552	0.900713
Rotifera	PTP-all	Ascomorpha	46	15	GTR+I+G	KC618773; HQ444170; HQ444171; KC618852; JQ309165; JQ309181; JQ309183; FJ426426; EU076828; JQ309460; JQ309578; DQ297789; JN936673; JN936516; HQ444166; HQ444168	NJ	r8s	YES	0.0498709	6	7.7931	7.73333	7.7931	0.231867
Rotifera	PTP-all	Ascomorpha	46	15	GTR+I+G	KC618773; HQ444170; HQ444171; KC618852; JQ309165; JQ309181; JQ309183; FJ426426; EU076828; JQ309460; JQ309578; DQ297789; JN936673; JN936516; HQ444166; HQ444168	NJ	chronopl	YES	0.0498709	4	7.86207	7.73333	7.86207	0.499405
Rotifera	PTP-all	Ascomorpha	46	15	GTR+I+G	KC618773; HQ444170; HQ444171; KC618852; JQ309165; JQ309181; JQ309183; FJ426426; EU076828; JQ309460; JQ309578; DQ297789; JN936673; JN936516; HQ444166; HQ444168	NJ	chronos	YES	0.0498709	4	7.86207	7.73333	7.86207	0.499405
Rotifera	PTP-all	Ascomorpha	46	15	GTR+I+G	KC618773; HQ444170; HQ444171; KC618852; JQ309165; JQ309181; JQ309183; FJ426426; EU076828; JQ309460; JQ309578; DQ297789; JN936673; JN936516; HQ444166; HQ444168	UPGMA	UPGMA	NO	NA	9	7.68966	7.73333	7.74194	0.169441
Rotifera	PTP-raw	Ascomorpha	46	15	GTR+I+G	KC618773; HQ444170; HQ444171; KC618852; JQ309165; JQ309181; JQ309183; FJ426426; EU076828; JQ309460; JQ309578; DQ297789; JN936673; JN936516; HQ444166; HQ444168	BEAST	BD_R	NO	NA	8	8.11111	8.1	8.11111	0.0137174
Rotifera	PTP-raw	Ascomorpha	46	15	GTR+I+G	KC618773; HQ444170; HQ444171; KC618852; JQ309165; JQ309181; JQ309183; FJ426426; EU076828; JQ309460; JQ309578; DQ297789; JN936673; JN936516; HQ444166; HQ444168	BEAST	BD_S	NO	NA	9	8	8.1	8	0.123457
Rotifera	PTP-raw	Ascomorpha	46	15	GTR+I+G	KC618773; HQ444170; HQ444171; KC618852; JQ309165; JQ309181; JQ309183; FJ426426; EU076828; JQ309460; JQ309578; DQ297789; JN936673; JN936516; HQ444166; HQ444168	BEAST	C_R	NO	NA	9	8	8.1	8	0.123457
Rotifera	PTP-raw	Ascomorpha	46	15	GTR+I+G	KC618773; HQ444170; HQ444171; KC618852; JQ309165; JQ309181; JQ309183; FJ426426; EU076828; JQ309460; JQ309578; DQ297789; JN936673; JN936516; HQ444166; HQ444168	BEAST	C_S	NO	NA	8	8.11111	8.1	8.11111	0.0137174
Rotifera	PTP-raw	Ascomorpha	46	15	GTR+I+G	KC618773; HQ444170; HQ444171; KC618852; JQ309165; JQ309181; JQ309183; FJ426426; EU076828; JQ309460; JQ309578; DQ297789; JN936673; JN936516; HQ444166; HQ444168	MrBayes	Raw	NO	0.123112	8	8.11111	8.1	8.11111	0.0137174
Rotifera	PTP-raw	Ascomorpha	46	15	GTR+I+G	KC618773; HQ444170; HQ444171; KC618852; JQ309165; JQ309181; JQ309183; FJ426426; EU076828; JQ309460; JQ309578; DQ297789; JN936673; JN936516; HQ444166; HQ444168	MrBayes	PATHd8	NA	0.123112	NA	8.1	8.1	8.1	NA
Rotifera	PTP-raw	Ascomorpha	46	15	GTR+I+G	KC618773; HQ444170; HQ444171; KC618852; JQ309165; JQ309181; JQ309183; FJ426426; EU076828; JQ309460; JQ309578; DQ297789; JN936673; JN936516; HQ444166; HQ444168	MrBayes	r8s	NA	0.123112	NA	8.1	8.1	8.1	NA
Rotifera	PTP-raw	Ascomorpha	46	15	GTR+I+G	KC618773; HQ444170; HQ444171; KC618852; JQ309165; JQ309181; JQ309183; FJ426426; EU076828; JQ309460; JQ309578; DQ297789; JN936673; JN936516; HQ444166; HQ444168	MrBayes	chronopl	NA	0.123112	NA	8.1	8.1	8.1	NA
Rotifera	PTP-raw	Ascomorpha	46	15	GTR+I+G	KC618773; HQ444170; HQ444171; KC618852; JQ309165; JQ309181; JQ309183; FJ426426; EU076828; JQ309460; JQ309578; DQ297789; JN936673; JN936516; HQ444166; HQ444168	MrBayes	chronos	NA	0.123112	NA	8.1	8.1	8.1	NA
Rotifera	PTP-raw	Ascomorpha	46	15	GTR+I+G	KC618773; HQ444170; HQ444171; KC618852; JQ309165; JQ309181; JQ309183; FJ426426; EU076828; JQ309460; JQ309578; DQ297789; JN936673; JN936516; HQ444166; HQ444168	GARLI	Raw	NO	0.155009	8	8.11111	8.1	8.11111	0.0137174
Rotifera	PTP-raw	Ascomorpha	46	15	GTR+I+G	KC618773; HQ444170; HQ444171; KC618852; JQ309165; JQ309181; JQ309183; FJ426426; EU076828; JQ309460; JQ309578; DQ297789; JN936673; JN936516; HQ444166; HQ444168	GARLI	PATHd8	NA	0.155009	NA	8.1	8.1	8.1	NA
Rotifera	PTP-raw	Ascomorpha	46	15	GTR+I+G	KC618773; HQ444170; HQ444171; KC618852; JQ309165; JQ309181; JQ309183; FJ426426; EU076828; JQ309460; JQ309578; DQ297789; JN936673; JN936516; HQ444166; HQ444168	GARLI	r8s	NA	0.155009	NA	8.1	8.1	8.1	NA
Rotifera	PTP-raw	Ascomorpha	46	15	GTR+I+G	KC618773; HQ444170; HQ444171; KC618852; JQ309165; JQ309181; JQ309183; FJ426426; EU076828; JQ309460; JQ309578; DQ297789; JN936673; JN936516; HQ444166; HQ444168	GARLI	chronopl	NA	0.155009	NA	8.1	8.1	8.1	NA
Rotifera	PTP-raw	Ascomorpha	46	15	GTR+I+G	KC618773; HQ444170; HQ444171; KC618852; JQ309165; JQ309181; JQ309183; FJ426426; EU076828; JQ309460; JQ309578; DQ297789; JN936673; JN936516; HQ444166; HQ444168	GARLI	chronos	NA	0.155009	NA	8.1	8.1	8.1	NA
Rotifera	PTP-raw	Ascomorpha	46	15	GTR+I+G	KC618773; HQ444170; HQ444171; KC618852; JQ309165; JQ309181; JQ309183; FJ426426; EU076828; JQ309460; JQ309578; DQ297789; JN936673; JN936516; HQ444166; HQ444168	PhyML	Raw	YES	0.149078	8	8.11111	8.1	8.11111	0.0137174
Rotifera	PTP-raw	Ascomorpha	46	15	GTR+I+G	KC618773; HQ444170; HQ444171; KC618852; JQ309165; JQ309181; JQ309183; FJ426426; EU076828; JQ309460; JQ309578; DQ297789; JN936673; JN936516; HQ444166; HQ444168	PhyML	PATHd8	NA	0.149078	NA	8.1	8.1	8.1	NA
Rotifera	PTP-raw	Ascomorpha	46	15	GTR+I+G	KC618773; HQ444170; HQ444171; KC618852; JQ309165; JQ309181; JQ309183; FJ426426; EU076828; JQ309460; JQ309578; DQ297789; JN936673; JN936516; HQ444166; HQ444168	PhyML	r8s	NA	0.149078	NA	8.1	8.1	8.1	NA
Rotifera	PTP-raw	Ascomorpha	46	15	GTR+I+G	KC618773; HQ444170; HQ444171; KC618852; JQ309165; JQ309181; JQ309183; FJ426426; EU076828; JQ309460; JQ309578; DQ297789; JN936673; JN936516; HQ444166; HQ444168	PhyML	chronopl	NA	0.149078	NA	8.1	8.1	8.1	NA
Rotifera	PTP-raw	Ascomorpha	46	15	GTR+I+G	KC618773; HQ444170; HQ444171; KC618852; JQ309165; JQ309181; JQ309183; FJ426426; EU076828; JQ309460; JQ309578; DQ297789; JN936673; JN936516; HQ444166; HQ444168	PhyML	chronos	NA	0.149078	NA	8.1	8.1	8.1	NA
Rotifera	PTP-raw	Ascomorpha	46	15	GTR+I+G	KC618773; HQ444170; HQ444171; KC618852; JQ309165; JQ309181; JQ309183; FJ426426; EU076828; JQ309460; JQ309578; DQ297789; JN936673; JN936516; HQ444166; HQ444168	RAxML	Raw	NO	0.185575	8	8.11111	8.1	8.11111	0.0137174
Rotifera	PTP-raw	Ascomorpha	46	15	GTR+I+G	KC618773; HQ444170; HQ444171; KC618852; JQ309165; JQ309181; JQ309183; FJ426426; EU076828; JQ309460; JQ309578; DQ297789; JN936673; JN936516; HQ444166; HQ444168	RAxML	PATHd8	NA	0.185575	NA	8.1	8.1	8.1	NA
Rotifera	PTP-raw	Ascomorpha	46	15	GTR+I+G	KC618773; HQ444170; HQ444171; KC618852; JQ309165; JQ309181; JQ309183; FJ426426; EU076828; JQ309460; JQ309578; DQ297789; JN936673; JN936516; HQ444166; HQ444168	RAxML	r8s	NA	0.185575	NA	8.1	8.1	8.1	NA
Rotifera	PTP-raw	Ascomorpha	46	15	GTR+I+G	KC618773; HQ444170; HQ444171; KC618852; JQ309165; JQ309181; JQ309183; FJ426426; EU076828; JQ309460; JQ309578; DQ297789; JN936673; JN936516; HQ444166; HQ444168	RAxML	chronopl	NA	0.185575	NA	8.1	8.1	8.1	NA
Rotifera	PTP-raw	Ascomorpha	46	15	GTR+I+G	KC618773; HQ444170; HQ444171; KC618852; JQ309165; JQ309181; JQ309183; FJ426426; EU076828; JQ309460; JQ309578; DQ297789; JN936673; JN936516; HQ444166; HQ444168	RAxML	chronos	NA	0.185575	NA	8.1	8.1	8.1	NA
Rotifera	PTP-raw	Ascomorpha	46	15	GTR+I+G	KC618773; HQ444170; HQ444171; KC618852; JQ309165; JQ309181; JQ309183; FJ426426; EU076828; JQ309460; JQ309578; DQ297789; JN936673; JN936516; HQ444166; HQ444168	NJ	Raw	YES	0.0498709	6	8.33333	8.1	8.33333	0.288066
Rotifera	PTP-raw	Ascomorpha	46	15	GTR+I+G	KC618773; HQ444170; HQ444171; KC618852; JQ309165; JQ309181; JQ309183; FJ426426; EU076828; JQ309460; JQ309578; DQ297789; JN936673; JN936516; HQ444166; HQ444168	NJ	PATHd8	NA	0.0498709	NA	8.1	8.1	8.1	NA
Rotifera	PTP-raw	Ascomorpha	46	15	GTR+I+G	KC618773; HQ444170; HQ444171; KC618852; JQ309165; JQ309181; JQ309183; FJ426426; EU076828; JQ309460; JQ309578; DQ297789; JN936673; JN936516; HQ444166; HQ444168	NJ	r8s	NA	0.0498709	NA	8.1	8.1	8.1	NA
Rotifera	PTP-raw	Ascomorpha	46	15	GTR+I+G	KC618773; HQ444170; HQ444171; KC618852; JQ309165; JQ309181; JQ309183; FJ426426; EU076828; JQ309460; JQ309578; DQ297789; JN936673; JN936516; HQ444166; HQ444168	NJ	chronopl	NA	0.0498709	NA	8.1	8.1	8.1	NA
Rotifera	PTP-raw	Ascomorpha	46	15	GTR+I+G	KC618773; HQ444170; HQ444171; KC618852; JQ309165; JQ309181; JQ309183; FJ426426; EU076828; JQ309460; JQ309578; DQ297789; JN936673; JN936516; HQ444166; HQ444168	NJ	chronos	NA	0.0498709	NA	8.1	8.1	8.1	NA
Rotifera	PTP-raw	Ascomorpha	46	15	GTR+I+G	KC618773; HQ444170; HQ444171; KC618852; JQ309165; JQ309181; JQ309183; FJ426426; EU076828; JQ309460; JQ309578; DQ297789; JN936673; JN936516; HQ444166; HQ444168	UPGMA	UPGMA	NO	NA	9	8	8.1	15.7273	0.123457
Rotifera	ST-GMYC	Brachionus	1339	394	GTR+I+G	KC618773; HQ444170; HQ444171; KC618852; JQ309165; JQ309181; JQ309183; FJ426426; EU076828; JQ309460; JQ309578; DQ297789; JN936673; JN936516; HQ444166; HQ444168	BEAST	BD_R	NO	NA	80	103.042	102.12	103.042	0.225633
Rotifera	ST-GMYC	Brachionus	1339	394	GTR+I+G	KC618773; HQ444170; HQ444171; KC618852; JQ309165; JQ309181; JQ309183; FJ426426; EU076828; JQ309460; JQ309578; DQ297789; JN936673; JN936516; HQ444166; HQ444168	BEAST	BD_S	NO	NA	81	103	102.12	103	0.215433
Rotifera	ST-GMYC	Brachionus	1339	394	GTR+I+G	KC618773; HQ444170; HQ444171; KC618852; JQ309165; JQ309181; JQ309183; FJ426426; EU076828; JQ309460; JQ309578; DQ297789; JN936673; JN936516; HQ444166; HQ444168	BEAST	C_R	NO	NA	83	102.917	102.12	102.917	0.195032
Rotifera	ST-GMYC	Brachionus	1339	394	GTR+I+G	KC618773; HQ444170; HQ444171; KC618852; JQ309165; JQ309181; JQ309183; FJ426426; EU076828; JQ309460; JQ309578; DQ297789; JN936673; JN936516; HQ444166; HQ444168	BEAST	C_S	NO	NA	76	103.208	102.12	103.208	0.266435
Rotifera	ST-GMYC	Brachionus	1339	394	GTR+I+G	KC618773; HQ444170; HQ444171; KC618852; JQ309165; JQ309181; JQ309183; FJ426426; EU076828; JQ309460; JQ309578; DQ297789; JN936673; JN936516; HQ444166; HQ444168	MrBayes	Raw	NA	0.126946	NA	102.12	102.12	102.12	NA
Rotifera	ST-GMYC	Brachionus	1339	394	GTR+I+G	KC618773; HQ444170; HQ444171; KC618852; JQ309165; JQ309181; JQ309183; FJ426426; EU076828; JQ309460; JQ309578; DQ297789; JN936673; JN936516; HQ444166; HQ444168	MrBayes	PATHd8	YES	0.126946	79	103.083	102.12	103.083	0.235834
Rotifera	ST-GMYC	Brachionus	1339	394	GTR+I+G	KC618773; HQ444170; HQ444171; KC618852; JQ309165; JQ309181; JQ309183; FJ426426; EU076828; JQ309460; JQ309578; DQ297789; JN936673; JN936516; HQ444166; HQ444168	MrBayes	r8s	YES	0.126946	71	103.417	102.12	103.417	0.317437
Rotifera	ST-GMYC	Brachionus	1339	394	GTR+I+G	KC618773; HQ444170; HQ444171; KC618852; JQ309165; JQ309181; JQ309183; FJ426426; EU076828; JQ309460; JQ309578; DQ297789; JN936673; JN936516; HQ444166; HQ444168	MrBayes	chronopl	YES	0.126946	74	103.292	102.12	103.292	0.286836
Rotifera	ST-GMYC	Brachionus	1339	394	GTR+I+G	KC618773; HQ444170; HQ444171; KC618852; JQ309165; JQ309181; JQ309183; FJ426426; EU076828; JQ309460; JQ309578; DQ297789; JN936673; JN936516; HQ444166; HQ444168	MrBayes	chronos	YES	0.126946	88	102.708	102.12	102.708	0.14403
Rotifera	ST-GMYC	Brachionus	1339	394	GTR+I+G	KC618773; HQ444170; HQ444171; KC618852; JQ309165; JQ309181; JQ309183; FJ426426; EU076828; JQ309460; JQ309578; DQ297789; JN936673; JN936516; HQ444166; HQ444168	GARLI	Raw	NA	0.0480059	NA	102.12	102.12	102.12	NA
Rotifera	ST-GMYC	Brachionus	1339	394	GTR+I+G	KC618773; HQ444170; HQ444171; KC618852; JQ309165; JQ309181; JQ309183; FJ426426; EU076828; JQ309460; JQ309578; DQ297789; JN936673; JN936516; HQ444166; HQ444168	GARLI	PATHd8	NO	0.0480059	65	103.667	102.12	103.667	0.37864
Rotifera	ST-GMYC	Brachionus	1339	394	GTR+I+G	KC618773; HQ444170; HQ444171; KC618852; JQ309165; JQ309181; JQ309183; FJ426426; EU076828; JQ309460; JQ309578; DQ297789; JN936673; JN936516; HQ444166; HQ444168	GARLI	r8s	NO	0.0480059	72	103.375	102.12	103.375	0.307237
Rotifera	ST-GMYC	Brachionus	1339	394	GTR+I+G	KC618773; HQ444170; HQ444171; KC618852; JQ309165; JQ309181; JQ309183; FJ426426; EU076828; JQ309460; JQ309578; DQ297789; JN936673; JN936516; HQ444166; HQ444168	GARLI	chronopl	NO	0.0480059	66	103.625	102.12	103.625	0.368439
Rotifera	ST-GMYC	Brachionus	1339	394	GTR+I+G	KC618773; HQ444170; HQ444171; KC618852; JQ309165; JQ309181; JQ309183; FJ426426; EU076828; JQ309460; JQ309578; DQ297789; JN936673; JN936516; HQ444166; HQ444168	GARLI	chronos	NO	0.0480059	54	104.125	102.12	104.125	0.490844
Rotifera	ST-GMYC	Brachionus	1339	394	GTR+I+G	KC618773; HQ444170; HQ444171; KC618852; JQ309165; JQ309181; JQ309183; FJ426426; EU076828; JQ309460; JQ309578; DQ297789; JN936673; JN936516; HQ444166; HQ444168	PhyML	Raw	NA	0.0451775	NA	102.12	102.12	102.12	NA
Rotifera	ST-GMYC	Brachionus	1339	394	GTR+I+G	KC618773; HQ444170; HQ444171; KC618852; JQ309165; JQ309181; JQ309183; FJ426426; EU076828; JQ309460; JQ309578; DQ297789; JN936673; JN936516; HQ444166; HQ444168	PhyML	PATHd8	NO	0.0451775	80	103.042	102.12	103.042	0.225633
Rotifera	ST-GMYC	Brachionus	1339	394	GTR+I+G	KC618773; HQ444170; HQ444171; KC618852; JQ309165; JQ309181; JQ309183; FJ426426; EU076828; JQ309460; JQ309578; DQ297789; JN936673; JN936516; HQ444166; HQ444168	PhyML	r8s	NO	0.0451775	74	103.292	102.12	103.292	0.286836
Rotifera	ST-GMYC	Brachionus	1339	394	GTR+I+G	KC618773; HQ444170; HQ444171; KC618852; JQ309165; JQ309181; JQ309183; FJ426426; EU076828; JQ309460; JQ309578; DQ297789; JN936673; JN936516; HQ444166; HQ444168	PhyML	chronopl	NO	0.0451775	247	96.0833	102.12	96.0833	1.47784
Rotifera	ST-GMYC	Brachionus	1339	394	GTR+I+G	KC618773; HQ444170; HQ444171; KC618852; JQ309165; JQ309181; JQ309183; FJ426426; EU076828; JQ309460; JQ309578; DQ297789; JN936673; JN936516; HQ444166; HQ444168	PhyML	chronos	NO	0.0451775	247	96.0833	102.12	96.0833	1.47784
Rotifera	ST-GMYC	Brachionus	1339	394	GTR+I+G	KC618773; HQ444170; HQ444171; KC618852; JQ309165; JQ309181; JQ309183; FJ426426; EU076828; JQ309460; JQ309578; DQ297789; JN936673; JN936516; HQ444166; HQ444168	RAxML	Raw	NA	0.0345472	NA	102.12	102.12	102.12	NA
Rotifera	ST-GMYC	Brachionus	1339	394	GTR+I+G	KC618773; HQ444170; HQ444171; KC618852; JQ309165; JQ309181; JQ309183; FJ426426; EU076828; JQ309460; JQ309578; DQ297789; JN936673; JN936516; HQ444166; HQ444168	RAxML	PATHd8	NO	0.0345472	80	103.042	102.12	103.042	0.225633
Rotifera	ST-GMYC	Brachionus	1339	394	GTR+I+G	KC618773; HQ444170; HQ444171; KC618852; JQ309165; JQ309181; JQ309183; FJ426426; EU076828; JQ309460; JQ309578; DQ297789; JN936673; JN936516; HQ444166; HQ444168	RAxML	r8s	NO	0.0345472	74	103.292	102.12	103.292	0.286836
Rotifera	ST-GMYC	Brachionus	1339	394	GTR+I+G	KC618773; HQ444170; HQ444171; KC618852; JQ309165; JQ309181; JQ309183; FJ426426; EU076828; JQ309460; JQ309578; DQ297789; JN936673; JN936516; HQ444166; HQ444168	RAxML	chronopl	NO	0.0345472	344	92.0417	102.12	92.0417	2.46728
Rotifera	ST-GMYC	Brachionus	1339	394	GTR+I+G	KC618773; HQ444170; HQ444171; KC618852; JQ309165; JQ309181; JQ309183; FJ426426; EU076828; JQ309460; JQ309578; DQ297789; JN936673; JN936516; HQ444166; HQ444168	RAxML	chronos	NO	0.0345472	216	97.375	102.12	97.375	1.16162
Rotifera	ST-GMYC	Brachionus	1339	394	GTR+I+G	KC618773; HQ444170; HQ444171; KC618852; JQ309165; JQ309181; JQ309183; FJ426426; EU076828; JQ309460; JQ309578; DQ297789; JN936673; JN936516; HQ444166; HQ444168	NJ	Raw	NA	0.0182926	NA	102.12	102.12	102.12	NA
Rotifera	ST-GMYC	Brachionus	1339	394	GTR+I+G	KC618773; HQ444170; HQ444171; KC618852; JQ309165; JQ309181; JQ309183; FJ426426; EU076828; JQ309460; JQ309578; DQ297789; JN936673; JN936516; HQ444166; HQ444168	NJ	PATHd8	YES	0.0182926	27	105.25	102.12	105.25	0.766255
Rotifera	ST-GMYC	Brachionus	1339	394	GTR+I+G	KC618773; HQ444170; HQ444171; KC618852; JQ309165; JQ309181; JQ309183; FJ426426; EU076828; JQ309460; JQ309578; DQ297789; JN936673; JN936516; HQ444166; HQ444168	NJ	r8s	YES	0.0182926	9	106	102.12	106	0.949863
Rotifera	ST-GMYC	Brachionus	1339	394	GTR+I+G	KC618773; HQ444170; HQ444171; KC618852; JQ309165; JQ309181; JQ309183; FJ426426; EU076828; JQ309460; JQ309578; DQ297789; JN936673; JN936516; HQ444166; HQ444168	NJ	chronopl	YES	0.0182926	47	104.417	102.12	104.417	0.562247
Rotifera	ST-GMYC	Brachionus	1339	394	GTR+I+G	KC618773; HQ444170; HQ444171; KC618852; JQ309165; JQ309181; JQ309183; FJ426426; EU076828; JQ309460; JQ309578; DQ297789; JN936673; JN936516; HQ444166; HQ444168	NJ	chronos	YES	0.0182926	143	100.417	102.12	100.417	0.416993
Rotifera	ST-GMYC	Brachionus	1339	394	GTR+I+G	KC618773; HQ444170; HQ444171; KC618852; JQ309165; JQ309181; JQ309183; FJ426426; EU076828; JQ309460; JQ309578; DQ297789; JN936673; JN936516; HQ444166; HQ444168	UPGMA	UPGMA	NO	NA	76	103.208	102.12	101.385	0.266435
Rotifera	MT-GMYC	Brachionus	1339	394	GTR+I+G	KC618773; HQ444170; HQ444171; KC618852; JQ309165; JQ309181; JQ309183; FJ426426; EU076828; JQ309460; JQ309578; DQ297789; JN936673; JN936516; HQ444166; HQ444168	BEAST	BD_R	NO	NA	92	96.9583	96.76	96.9583	0.0512436
Rotifera	MT-GMYC	Brachionus	1339	394	GTR+I+G	KC618773; HQ444170; HQ444171; KC618852; JQ309165; JQ309181; JQ309183; FJ426426; EU076828; JQ309460; JQ309578; DQ297789; JN936673; JN936516; HQ444166; HQ444168	BEAST	BD_S	NO	NA	91	97	96.76	97	0.0620091
Rotifera	MT-GMYC	Brachionus	1339	394	GTR+I+G	KC618773; HQ444170; HQ444171; KC618852; JQ309165; JQ309181; JQ309183; FJ426426; EU076828; JQ309460; JQ309578; DQ297789; JN936673; JN936516; HQ444166; HQ444168	BEAST	C_R	NO	NA	91	97	96.76	97	0.0620091
Rotifera	MT-GMYC	Brachionus	1339	394	GTR+I+G	KC618773; HQ444170; HQ444171; KC618852; JQ309165; JQ309181; JQ309183; FJ426426; EU076828; JQ309460; JQ309578; DQ297789; JN936673; JN936516; HQ444166; HQ444168	BEAST	C_S	NO	NA	90	97.0417	96.76	97.0417	0.0727746
Rotifera	MT-GMYC	Brachionus	1339	394	GTR+I+G	KC618773; HQ444170; HQ444171; KC618852; JQ309165; JQ309181; JQ309183; FJ426426; EU076828; JQ309460; JQ309578; DQ297789; JN936673; JN936516; HQ444166; HQ444168	MrBayes	Raw	NA	0.126946	NA	96.76	96.76	96.76	NA
Rotifera	MT-GMYC	Brachionus	1339	394	GTR+I+G	KC618773; HQ444170; HQ444171; KC618852; JQ309165; JQ309181; JQ309183; FJ426426; EU076828; JQ309460; JQ309578; DQ297789; JN936673; JN936516; HQ444166; HQ444168	MrBayes	PATHd8	YES	0.126946	93	96.9167	96.76	96.9167	0.0404782
Rotifera	MT-GMYC	Brachionus	1339	394	GTR+I+G	KC618773; HQ444170; HQ444171; KC618852; JQ309165; JQ309181; JQ309183; FJ426426; EU076828; JQ309460; JQ309578; DQ297789; JN936673; JN936516; HQ444166; HQ444168	MrBayes	r8s	YES	0.126946	94	96.875	96.76	96.875	0.0297127
Rotifera	MT-GMYC	Brachionus	1339	394	GTR+I+G	KC618773; HQ444170; HQ444171; KC618852; JQ309165; JQ309181; JQ309183; FJ426426; EU076828; JQ309460; JQ309578; DQ297789; JN936673; JN936516; HQ444166; HQ444168	MrBayes	chronopl	YES	0.126946	85	97.25	96.76	97.25	0.126602
Rotifera	MT-GMYC	Brachionus	1339	394	GTR+I+G	KC618773; HQ444170; HQ444171; KC618852; JQ309165; JQ309181; JQ309183; FJ426426; EU076828; JQ309460; JQ309578; DQ297789; JN936673; JN936516; HQ444166; HQ444168	MrBayes	chronos	YES	0.126946	114	96.0417	96.76	96.0417	0.185597
Rotifera	MT-GMYC	Brachionus	1339	394	GTR+I+G	KC618773; HQ444170; HQ444171; KC618852; JQ309165; JQ309181; JQ309183; FJ426426; EU076828; JQ309460; JQ309578; DQ297789; JN936673; JN936516; HQ444166; HQ444168	GARLI	Raw	NA	0.0480059	NA	96.76	96.76	96.76	NA
Rotifera	MT-GMYC	Brachionus	1339	394	GTR+I+G	KC618773; HQ444170; HQ444171; KC618852; JQ309165; JQ309181; JQ309183; FJ426426; EU076828; JQ309460; JQ309578; DQ297789; JN936673; JN936516; HQ444166; HQ444168	GARLI	PATHd8	NO	0.0480059	88	97.125	96.76	97.125	0.0943055
Rotifera	MT-GMYC	Brachionus	1339	394	GTR+I+G	KC618773; HQ444170; HQ444171; KC618852; JQ309165; JQ309181; JQ309183; FJ426426; EU076828; JQ309460; JQ309578; DQ297789; JN936673; JN936516; HQ444166; HQ444168	GARLI	r8s	NO	0.0480059	99	96.6667	96.76	96.6667	0.0241146
Rotifera	MT-GMYC	Brachionus	1339	394	GTR+I+G	KC618773; HQ444170; HQ444171; KC618852; JQ309165; JQ309181; JQ309183; FJ426426; EU076828; JQ309460; JQ309578; DQ297789; JN936673; JN936516; HQ444166; HQ444168	GARLI	chronopl	NO	0.0480059	127	95.5	96.76	95.5	0.325548
Rotifera	MT-GMYC	Brachionus	1339	394	GTR+I+G	KC618773; HQ444170; HQ444171; KC618852; JQ309165; JQ309181; JQ309183; FJ426426; EU076828; JQ309460; JQ309578; DQ297789; JN936673; JN936516; HQ444166; HQ444168	GARLI	chronos	NO	0.0480059	93	96.9167	96.76	96.9167	0.0404782
Rotifera	MT-GMYC	Brachionus	1339	394	GTR+I+G	KC618773; HQ444170; HQ444171; KC618852; JQ309165; JQ309181; JQ309183; FJ426426; EU076828; JQ309460; JQ309578; DQ297789; JN936673; JN936516; HQ444166; HQ444168	PhyML	Raw	NA	0.0451775	NA	96.76	96.76	96.76	NA
Rotifera	MT-GMYC	Brachionus	1339	394	GTR+I+G	KC618773; HQ444170; HQ444171; KC618852; JQ309165; JQ309181; JQ309183; FJ426426; EU076828; JQ309460; JQ309578; DQ297789; JN936673; JN936516; HQ444166; HQ444168	PhyML	PATHd8	NO	0.0451775	107	96.3333	96.76	96.3333	0.110238
Rotifera	MT-GMYC	Brachionus	1339	394	GTR+I+G	KC618773; HQ444170; HQ444171; KC618852; JQ309165; JQ309181; JQ309183; FJ426426; EU076828; JQ309460; JQ309578; DQ297789; JN936673; JN936516; HQ444166; HQ444168	PhyML	r8s	NO	0.0451775	84	97.2917	96.76	97.2917	0.137367
Rotifera	MT-GMYC	Brachionus	1339	394	GTR+I+G	KC618773; HQ444170; HQ444171; KC618852; JQ309165; JQ309181; JQ309183; FJ426426; EU076828; JQ309460; JQ309578; DQ297789; JN936673; JN936516; HQ444166; HQ444168	PhyML	chronopl	NO	0.0451775	85	97.25	96.76	97.25	0.126602
Rotifera	MT-GMYC	Brachionus	1339	394	GTR+I+G	KC618773; HQ444170; HQ444171; KC618852; JQ309165; JQ309181; JQ309183; FJ426426; EU076828; JQ309460; JQ309578; DQ297789; JN936673; JN936516; HQ444166; HQ444168	PhyML	chronos	NO	0.0451775	136	95.125	96.76	95.125	0.422437
Rotifera	MT-GMYC	Brachionus	1339	394	GTR+I+G	KC618773; HQ444170; HQ444171; KC618852; JQ309165; JQ309181; JQ309183; FJ426426; EU076828; JQ309460; JQ309578; DQ297789; JN936673; JN936516; HQ444166; HQ444168	RAxML	Raw	NA	0.0345472	NA	96.76	96.76	96.76	NA
Rotifera	MT-GMYC	Brachionus	1339	394	GTR+I+G	KC618773; HQ444170; HQ444171; KC618852; JQ309165; JQ309181; JQ309183; FJ426426; EU076828; JQ309460; JQ309578; DQ297789; JN936673; JN936516; HQ444166; HQ444168	RAxML	PATHd8	NO	0.0345472	97	96.75	96.76	96.75	0.00258371
Rotifera	MT-GMYC	Brachionus	1339	394	GTR+I+G	KC618773; HQ444170; HQ444171; KC618852; JQ309165; JQ309181; JQ309183; FJ426426; EU076828; JQ309460; JQ309578; DQ297789; JN936673; JN936516; HQ444166; HQ444168	RAxML	r8s	NO	0.0345472	99	96.6667	96.76	96.6667	0.0241146
Rotifera	MT-GMYC	Brachionus	1339	394	GTR+I+G	KC618773; HQ444170; HQ444171; KC618852; JQ309165; JQ309181; JQ309183; FJ426426; EU076828; JQ309460; JQ309578; DQ297789; JN936673; JN936516; HQ444166; HQ444168	RAxML	chronopl	NO	0.0345472	94	96.875	96.76	96.875	0.0297127
Rotifera	MT-GMYC	Brachionus	1339	394	GTR+I+G	KC618773; HQ444170; HQ444171; KC618852; JQ309165; JQ309181; JQ309183; FJ426426; EU076828; JQ309460; JQ309578; DQ297789; JN936673; JN936516; HQ444166; HQ444168	RAxML	chronos	NO	0.0345472	196	92.625	96.76	92.625	1.06837
Rotifera	MT-GMYC	Brachionus	1339	394	GTR+I+G	KC618773; HQ444170; HQ444171; KC618852; JQ309165; JQ309181; JQ309183; FJ426426; EU076828; JQ309460; JQ309578; DQ297789; JN936673; JN936516; HQ444166; HQ444168	NJ	Raw	NA	0.0182926	NA	96.76	96.76	96.76	NA
Rotifera	MT-GMYC	Brachionus	1339	394	GTR+I+G	KC618773; HQ444170; HQ444171; KC618852; JQ309165; JQ309181; JQ309183; FJ426426; EU076828; JQ309460; JQ309578; DQ297789; JN936673; JN936516; HQ444166; HQ444168	NJ	PATHd8	YES	0.0182926	52	98.625	96.76	98.625	0.481862
Rotifera	MT-GMYC	Brachionus	1339	394	GTR+I+G	KC618773; HQ444170; HQ444171; KC618852; JQ309165; JQ309181; JQ309183; FJ426426; EU076828; JQ309460; JQ309578; DQ297789; JN936673; JN936516; HQ444166; HQ444168	NJ	r8s	YES	0.0182926	10	100.375	96.76	100.375	0.934012
Rotifera	MT-GMYC	Brachionus	1339	394	GTR+I+G	KC618773; HQ444170; HQ444171; KC618852; JQ309165; JQ309181; JQ309183; FJ426426; EU076828; JQ309460; JQ309578; DQ297789; JN936673; JN936516; HQ444166; HQ444168	NJ	chronopl	YES	0.0182926	76	97.625	96.76	97.625	0.223491
Rotifera	MT-GMYC	Brachionus	1339	394	GTR+I+G	KC618773; HQ444170; HQ444171; KC618852; JQ309165; JQ309181; JQ309183; FJ426426; EU076828; JQ309460; JQ309578; DQ297789; JN936673; JN936516; HQ444166; HQ444168	NJ	chronos	YES	0.0182926	126	95.5417	96.76	95.5417	0.314782
Rotifera	MT-GMYC	Brachionus	1339	394	GTR+I+G	KC618773; HQ444170; HQ444171; KC618852; JQ309165; JQ309181; JQ309183; FJ426426; EU076828; JQ309460; JQ309578; DQ297789; JN936673; JN936516; HQ444166; HQ444168	UPGMA	UPGMA	NO	NA	100	96.625	96.76	96.5181	0.0348801
Rotifera	MM-GMYC	Brachionus	1339	394	GTR+I+G	KC618773; HQ444170; HQ444171; KC618852; JQ309165; JQ309181; JQ309183; FJ426426; EU076828; JQ309460; JQ309578; DQ297789; JN936673; JN936516; HQ444166; HQ444168	BEAST	BD_r	NO	NA	90.47	117.639	115.941	117.639	0.234363
Rotifera	MM-GMYC	Brachionus	1339	394	GTR+I+G	KC618773; HQ444170; HQ444171; KC618852; JQ309165; JQ309181; JQ309183; FJ426426; EU076828; JQ309460; JQ309578; DQ297789; JN936673; JN936516; HQ444166; HQ444168	BEAST	BD_s	NO	NA	91.39	117.578	115.941	117.578	0.225936
Rotifera	MM-GMYC	Brachionus	1339	394	GTR+I+G	KC618773; HQ444170; HQ444171; KC618852; JQ309165; JQ309181; JQ309183; FJ426426; EU076828; JQ309460; JQ309578; DQ297789; JN936673; JN936516; HQ444166; HQ444168	BEAST	C_R	NO	NA	86.58	117.899	115.941	117.899	0.270189
Rotifera	MM-GMYC	Brachionus	1339	394	GTR+I+G	KC618773; HQ444170; HQ444171; KC618852; JQ309165; JQ309181; JQ309183; FJ426426; EU076828; JQ309460; JQ309578; DQ297789; JN936673; JN936516; HQ444166; HQ444168	BEAST	C_S	NO	NA	85.64	117.961	115.941	117.961	0.278843
Rotifera	MM-GMYC	Brachionus	1339	394	GTR+I+G	KC618773; HQ444170; HQ444171; KC618852; JQ309165; JQ309181; JQ309183; FJ426426; EU076828; JQ309460; JQ309578; DQ297789; JN936673; JN936516; HQ444166; HQ444168	MrBayes	Raw	NA	0.126946	NA	115.941	115.941	115.941	NA
Rotifera	MM-GMYC	Brachionus	1339	394	GTR+I+G	KC618773; HQ444170; HQ444171; KC618852; JQ309165; JQ309181; JQ309183; FJ426426; EU076828; JQ309460; JQ309578; DQ297789; JN936673; JN936516; HQ444166; HQ444168	MrBayes	PATHd8	YES	0.126946	NA	115.941	115.941	115.941	NA
Rotifera	MM-GMYC	Brachionus	1339	394	GTR+I+G	KC618773; HQ444170; HQ444171; KC618852; JQ309165; JQ309181; JQ309183; FJ426426; EU076828; JQ309460; JQ309578; DQ297789; JN936673; JN936516; HQ444166; HQ444168	MrBayes	r8s	YES	0.126946	NA	115.941	115.941	115.941	NA
Rotifera	MM-GMYC	Brachionus	1339	394	GTR+I+G	KC618773; HQ444170; HQ444171; KC618852; JQ309165; JQ309181; JQ309183; FJ426426; EU076828; JQ309460; JQ309578; DQ297789; JN936673; JN936516; HQ444166; HQ444168	MrBayes	chronopl	YES	0.126946	NA	115.941	115.941	115.941	NA
Rotifera	MM-GMYC	Brachionus	1339	394	GTR+I+G	KC618773; HQ444170; HQ444171; KC618852; JQ309165; JQ309181; JQ309183; FJ426426; EU076828; JQ309460; JQ309578; DQ297789; JN936673; JN936516; HQ444166; HQ444168	MrBayes	chronos	YES	0.126946	NA	115.941	115.941	115.941	NA
Rotifera	MM-GMYC	Brachionus	1339	394	GTR+I+G	KC618773; HQ444170; HQ444171; KC618852; JQ309165; JQ309181; JQ309183; FJ426426; EU076828; JQ309460; JQ309578; DQ297789; JN936673; JN936516; HQ444166; HQ444168	GARLI	Raw	NA	0.0480059	NA	115.941	115.941	115.941	NA
Rotifera	MM-GMYC	Brachionus	1339	394	GTR+I+G	KC618773; HQ444170; HQ444171; KC618852; JQ309165; JQ309181; JQ309183; FJ426426; EU076828; JQ309460; JQ309578; DQ297789; JN936673; JN936516; HQ444166; HQ444168	GARLI	PATHd8	NO	0.0480059	87.41	117.843	115.941	117.843	0.262496
Rotifera	MM-GMYC	Brachionus	1339	394	GTR+I+G	KC618773; HQ444170; HQ444171; KC618852; JQ309165; JQ309181; JQ309183; FJ426426; EU076828; JQ309460; JQ309578; DQ297789; JN936673; JN936516; HQ444166; HQ444168	GARLI	r8s	NO	0.0480059	95.11	117.33	115.941	117.33	0.191691
Rotifera	MM-GMYC	Brachionus	1339	394	GTR+I+G	KC618773; HQ444170; HQ444171; KC618852; JQ309165; JQ309181; JQ309183; FJ426426; EU076828; JQ309460; JQ309578; DQ297789; JN936673; JN936516; HQ444166; HQ444168	GARLI	chronopl	NO	0.0480059	124.2	115.391	115.941	115.391	0.0757483
Rotifera	MM-GMYC	Brachionus	1339	394	GTR+I+G	KC618773; HQ444170; HQ444171; KC618852; JQ309165; JQ309181; JQ309183; FJ426426; EU076828; JQ309460; JQ309578; DQ297789; JN936673; JN936516; HQ444166; HQ444168	GARLI	chronos	NO	0.0480059	82.71	118.157	115.941	118.157	0.305755
Rotifera	MM-GMYC	Brachionus	1339	394	GTR+I+G	KC618773; HQ444170; HQ444171; KC618852; JQ309165; JQ309181; JQ309183; FJ426426; EU076828; JQ309460; JQ309578; DQ297789; JN936673; JN936516; HQ444166; HQ444168	PhyML	Raw	NA	0.0451775	NA	115.941	115.941	115.941	NA
Rotifera	MM-GMYC	Brachionus	1339	394	GTR+I+G	KC618773; HQ444170; HQ444171; KC618852; JQ309165; JQ309181; JQ309183; FJ426426; EU076828; JQ309460; JQ309578; DQ297789; JN936673; JN936516; HQ444166; HQ444168	PhyML	PATHd8	NO	0.0451775	108.3	116.451	115.941	116.451	0.0702042
Rotifera	MM-GMYC	Brachionus	1339	394	GTR+I+G	KC618773; HQ444170; HQ444171; KC618852; JQ309165; JQ309181; JQ309183; FJ426426; EU076828; JQ309460; JQ309578; DQ297789; JN936673; JN936516; HQ444166; HQ444168	PhyML	r8s	NO	0.0451775	84.73	118.022	115.941	118.022	0.287145
Rotifera	MM-GMYC	Brachionus	1339	394	GTR+I+G	KC618773; HQ444170; HQ444171; KC618852; JQ309165; JQ309181; JQ309183; FJ426426; EU076828; JQ309460; JQ309578; DQ297789; JN936673; JN936516; HQ444166; HQ444168	PhyML	chronopl	NO	0.0451775	NA	115.941	115.941	115.941	NA
Rotifera	MM-GMYC	Brachionus	1339	394	GTR+I+G	KC618773; HQ444170; HQ444171; KC618852; JQ309165; JQ309181; JQ309183; FJ426426; EU076828; JQ309460; JQ309578; DQ297789; JN936673; JN936516; HQ444166; HQ444168	PhyML	chronos	NO	0.0451775	215.6	109.297	115.941	109.297	0.917107
Rotifera	MM-GMYC	Brachionus	1339	394	GTR+I+G	KC618773; HQ444170; HQ444171; KC618852; JQ309165; JQ309181; JQ309183; FJ426426; EU076828; JQ309460; JQ309578; DQ297789; JN936673; JN936516; HQ444166; HQ444168	RAxML	Raw	NA	0.0345472	NA	115.941	115.941	115.941	NA
Rotifera	MM-GMYC	Brachionus	1339	394	GTR+I+G	KC618773; HQ444170; HQ444171; KC618852; JQ309165; JQ309181; JQ309183; FJ426426; EU076828; JQ309460; JQ309578; DQ297789; JN936673; JN936516; HQ444166; HQ444168	RAxML	PATHd8	NO	0.0345472	93.37	117.446	115.941	117.446	0.207715
Rotifera	MM-GMYC	Brachionus	1339	394	GTR+I+G	KC618773; HQ444170; HQ444171; KC618852; JQ309165; JQ309181; JQ309183; FJ426426; EU076828; JQ309460; JQ309578; DQ297789; JN936673; JN936516; HQ444166; HQ444168	RAxML	r8s	NO	0.0345472	99.3	117.051	115.941	117.051	0.153192
Rotifera	MM-GMYC	Brachionus	1339	394	GTR+I+G	KC618773; HQ444170; HQ444171; KC618852; JQ309165; JQ309181; JQ309183; FJ426426; EU076828; JQ309460; JQ309578; DQ297789; JN936673; JN936516; HQ444166; HQ444168	RAxML	chronopl	NO	0.0345472	226.7	108.557	115.941	108.557	1.01915
Rotifera	MM-GMYC	Brachionus	1339	394	GTR+I+G	KC618773; HQ444170; HQ444171; KC618852; JQ309165; JQ309181; JQ309183; FJ426426; EU076828; JQ309460; JQ309578; DQ297789; JN936673; JN936516; HQ444166; HQ444168	RAxML	chronos	NO	0.0345472	186.2	111.257	115.941	111.257	0.646625
Rotifera	MM-GMYC	Brachionus	1339	394	GTR+I+G	KC618773; HQ444170; HQ444171; KC618852; JQ309165; JQ309181; JQ309183; FJ426426; EU076828; JQ309460; JQ309578; DQ297789; JN936673; JN936516; HQ444166; HQ444168	NJ	Raw	NA	0.0182926	NA	115.941	115.941	115.941	NA
Rotifera	MM-GMYC	Brachionus	1339	394	GTR+I+G	KC618773; HQ444170; HQ444171; KC618852; JQ309165; JQ309181; JQ309183; FJ426426; EU076828; JQ309460; JQ309578; DQ297789; JN936673; JN936516; HQ444166; HQ444168	NJ	PATHd8	YES	0.0182926	NA	115.941	115.941	115.941	NA
Rotifera	MM-GMYC	Brachionus	1339	394	GTR+I+G	KC618773; HQ444170; HQ444171; KC618852; JQ309165; JQ309181; JQ309183; FJ426426; EU076828; JQ309460; JQ309578; DQ297789; JN936673; JN936516; HQ444166; HQ444168	NJ	r8s	YES	0.0182926	NA	115.941	115.941	115.941	NA
Rotifera	MM-GMYC	Brachionus	1339	394	GTR+I+G	KC618773; HQ444170; HQ444171; KC618852; JQ309165; JQ309181; JQ309183; FJ426426; EU076828; JQ309460; JQ309578; DQ297789; JN936673; JN936516; HQ444166; HQ444168	NJ	chronopl	YES	0.0182926	NA	115.941	115.941	115.941	NA
Rotifera	MM-GMYC	Brachionus	1339	394	GTR+I+G	KC618773; HQ444170; HQ444171; KC618852; JQ309165; JQ309181; JQ309183; FJ426426; EU076828; JQ309460; JQ309578; DQ297789; JN936673; JN936516; HQ444166; HQ444168	NJ	chronos	YES	0.0182926	NA	115.941	115.941	115.941	NA
Rotifera	MM-GMYC	Brachionus	1339	394	GTR+I+G	KC618773; HQ444170; HQ444171; KC618852; JQ309165; JQ309181; JQ309183; FJ426426; EU076828; JQ309460; JQ309578; DQ297789; JN936673; JN936516; HQ444166; HQ444168	UPGMA	UPGMA	NO	NA	97.35	117.181	115.941	113.827	0.171104
Rotifera	PTP-all	Brachionus	1339	394	GTR+I+G	KC618773; HQ444170; HQ444171; KC618852; JQ309165; JQ309181; JQ309183; FJ426426; EU076828; JQ309460; JQ309578; DQ297789; JN936673; JN936516; HQ444166; HQ444168	BEAST	BD_R	NO	NA	83	110.143	109.207	110.143	0.248545
Rotifera	PTP-all	Brachionus	1339	394	GTR+I+G	KC618773; HQ444170; HQ444171; KC618852; JQ309165; JQ309181; JQ309183; FJ426426; EU076828; JQ309460; JQ309578; DQ297789; JN936673; JN936516; HQ444166; HQ444168	BEAST	BD_S	NO	NA	82	110.179	109.207	110.179	0.258029
Rotifera	PTP-all	Brachionus	1339	394	GTR+I+G	KC618773; HQ444170; HQ444171; KC618852; JQ309165; JQ309181; JQ309183; FJ426426; EU076828; JQ309460; JQ309578; DQ297789; JN936673; JN936516; HQ444166; HQ444168	BEAST	C_R	NO	NA	89	109.929	109.207	109.929	0.191641
Rotifera	PTP-all	Brachionus	1339	394	GTR+I+G	KC618773; HQ444170; HQ444171; KC618852; JQ309165; JQ309181; JQ309183; FJ426426; EU076828; JQ309460; JQ309578; DQ297789; JN936673; JN936516; HQ444166; HQ444168	BEAST	C_S	NO	NA	84	110.107	109.207	110.107	0.239061
Rotifera	PTP-all	Brachionus	1339	394	GTR+I+G	KC618773; HQ444170; HQ444171; KC618852; JQ309165; JQ309181; JQ309183; FJ426426; EU076828; JQ309460; JQ309578; DQ297789; JN936673; JN936516; HQ444166; HQ444168	MrBayes	Raw	YES	0.126946	80	110.25	109.207	110.25	0.276997
Rotifera	PTP-all	Brachionus	1339	394	GTR+I+G	KC618773; HQ444170; HQ444171; KC618852; JQ309165; JQ309181; JQ309183; FJ426426; EU076828; JQ309460; JQ309578; DQ297789; JN936673; JN936516; HQ444166; HQ444168	MrBayes	PATHd8	YES	0.126946	76	110.393	109.207	110.393	0.314933
Rotifera	PTP-all	Brachionus	1339	394	GTR+I+G	KC618773; HQ444170; HQ444171; KC618852; JQ309165; JQ309181; JQ309183; FJ426426; EU076828; JQ309460; JQ309578; DQ297789; JN936673; JN936516; HQ444166; HQ444168	MrBayes	r8s	YES	0.126946	71	110.571	109.207	110.571	0.362353
Rotifera	PTP-all	Brachionus	1339	394	GTR+I+G	KC618773; HQ444170; HQ444171; KC618852; JQ309165; JQ309181; JQ309183; FJ426426; EU076828; JQ309460; JQ309578; DQ297789; JN936673; JN936516; HQ444166; HQ444168	MrBayes	chronopl	YES	0.126946	85	110.071	109.207	110.071	0.229577
Rotifera	PTP-all	Brachionus	1339	394	GTR+I+G	KC618773; HQ444170; HQ444171; KC618852; JQ309165; JQ309181; JQ309183; FJ426426; EU076828; JQ309460; JQ309578; DQ297789; JN936673; JN936516; HQ444166; HQ444168	MrBayes	chronos	YES	0.126946	214	105.464	109.207	105.464	0.993854
Rotifera	PTP-all	Brachionus	1339	394	GTR+I+G	KC618773; HQ444170; HQ444171; KC618852; JQ309165; JQ309181; JQ309183; FJ426426; EU076828; JQ309460; JQ309578; DQ297789; JN936673; JN936516; HQ444166; HQ444168	GARLI	Raw	NO	0.0480059	75	110.429	109.207	110.429	0.324417
Rotifera	PTP-all	Brachionus	1339	394	GTR+I+G	KC618773; HQ444170; HQ444171; KC618852; JQ309165; JQ309181; JQ309183; FJ426426; EU076828; JQ309460; JQ309578; DQ297789; JN936673; JN936516; HQ444166; HQ444168	GARLI	PATHd8	NO	0.0480059	73	110.5	109.207	110.5	0.343385
Rotifera	PTP-all	Brachionus	1339	394	GTR+I+G	KC618773; HQ444170; HQ444171; KC618852; JQ309165; JQ309181; JQ309183; FJ426426; EU076828; JQ309460; JQ309578; DQ297789; JN936673; JN936516; HQ444166; HQ444168	GARLI	r8s	NO	0.0480059	70	110.607	109.207	110.607	0.371837
Rotifera	PTP-all	Brachionus	1339	394	GTR+I+G	KC618773; HQ444170; HQ444171; KC618852; JQ309165; JQ309181; JQ309183; FJ426426; EU076828; JQ309460; JQ309578; DQ297789; JN936673; JN936516; HQ444166; HQ444168	GARLI	chronopl	NO	0.0480059	120	108.821	109.207	108.821	0.102361
Rotifera	PTP-all	Brachionus	1339	394	GTR+I+G	KC618773; HQ444170; HQ444171; KC618852; JQ309165; JQ309181; JQ309183; FJ426426; EU076828; JQ309460; JQ309578; DQ297789; JN936673; JN936516; HQ444166; HQ444168	GARLI	chronos	NO	0.0480059	223	105.143	109.207	105.143	1.07921
Rotifera	PTP-all	Brachionus	1339	394	GTR+I+G	KC618773; HQ444170; HQ444171; KC618852; JQ309165; JQ309181; JQ309183; FJ426426; EU076828; JQ309460; JQ309578; DQ297789; JN936673; JN936516; HQ444166; HQ444168	PhyML	Raw	NO	0.0451775	68	110.679	109.207	110.679	0.390805
Rotifera	PTP-all	Brachionus	1339	394	GTR+I+G	KC618773; HQ444170; HQ444171; KC618852; JQ309165; JQ309181; JQ309183; FJ426426; EU076828; JQ309460; JQ309578; DQ297789; JN936673; JN936516; HQ444166; HQ444168	PhyML	PATHd8	NO	0.0451775	89	109.929	109.207	109.929	0.191641
Rotifera	PTP-all	Brachionus	1339	394	GTR+I+G	KC618773; HQ444170; HQ444171; KC618852; JQ309165; JQ309181; JQ309183; FJ426426; EU076828; JQ309460; JQ309578; DQ297789; JN936673; JN936516; HQ444166; HQ444168	PhyML	r8s	NO	0.0451775	76	110.393	109.207	110.393	0.314933
Rotifera	PTP-all	Brachionus	1339	394	GTR+I+G	KC618773; HQ444170; HQ444171; KC618852; JQ309165; JQ309181; JQ309183; FJ426426; EU076828; JQ309460; JQ309578; DQ297789; JN936673; JN936516; HQ444166; HQ444168	PhyML	chronopl	NO	0.0451775	NA	109.207	109.207	109.207	NA
Rotifera	PTP-all	Brachionus	1339	394	GTR+I+G	KC618773; HQ444170; HQ444171; KC618852; JQ309165; JQ309181; JQ309183; FJ426426; EU076828; JQ309460; JQ309578; DQ297789; JN936673; JN936516; HQ444166; HQ444168	PhyML	chronos	NO	0.0451775	126	108.607	109.207	108.607	0.159265
Rotifera	PTP-all	Brachionus	1339	394	GTR+I+G	KC618773; HQ444170; HQ444171; KC618852; JQ309165; JQ309181; JQ309183; FJ426426; EU076828; JQ309460; JQ309578; DQ297789; JN936673; JN936516; HQ444166; HQ444168	RAxML	Raw	NO	0.0345472	78	110.321	109.207	110.321	0.295965
Rotifera	PTP-all	Brachionus	1339	394	GTR+I+G	KC618773; HQ444170; HQ444171; KC618852; JQ309165; JQ309181; JQ309183; FJ426426; EU076828; JQ309460; JQ309578; DQ297789; JN936673; JN936516; HQ444166; HQ444168	RAxML	PATHd8	NO	0.0345472	86	110.036	109.207	110.036	0.220093
Rotifera	PTP-all	Brachionus	1339	394	GTR+I+G	KC618773; HQ444170; HQ444171; KC618852; JQ309165; JQ309181; JQ309183; FJ426426; EU076828; JQ309460; JQ309578; DQ297789; JN936673; JN936516; HQ444166; HQ444168	RAxML	r8s	NO	0.0345472	74	110.464	109.207	110.464	0.333901
Rotifera	PTP-all	Brachionus	1339	394	GTR+I+G	KC618773; HQ444170; HQ444171; KC618852; JQ309165; JQ309181; JQ309183; FJ426426; EU076828; JQ309460; JQ309578; DQ297789; JN936673; JN936516; HQ444166; HQ444168	RAxML	chronopl	NO	0.0345472	137	108.214	109.207	108.214	0.263589
Rotifera	PTP-all	Brachionus	1339	394	GTR+I+G	KC618773; HQ444170; HQ444171; KC618852; JQ309165; JQ309181; JQ309183; FJ426426; EU076828; JQ309460; JQ309578; DQ297789; JN936673; JN936516; HQ444166; HQ444168	RAxML	chronos	NO	0.0345472	144	107.964	109.207	107.964	0.329977
Rotifera	PTP-all	Brachionus	1339	394	GTR+I+G	KC618773; HQ444170; HQ444171; KC618852; JQ309165; JQ309181; JQ309183; FJ426426; EU076828; JQ309460; JQ309578; DQ297789; JN936673; JN936516; HQ444166; HQ444168	NJ	Raw	YES	0.0182926	214	105.464	109.207	105.464	0.993854
Rotifera	PTP-all	Brachionus	1339	394	GTR+I+G	KC618773; HQ444170; HQ444171; KC618852; JQ309165; JQ309181; JQ309183; FJ426426; EU076828; JQ309460; JQ309578; DQ297789; JN936673; JN936516; HQ444166; HQ444168	NJ	PATHd8	YES	0.0182926	157	107.5	109.207	107.5	0.453268
Rotifera	PTP-all	Brachionus	1339	394	GTR+I+G	KC618773; HQ444170; HQ444171; KC618852; JQ309165; JQ309181; JQ309183; FJ426426; EU076828; JQ309460; JQ309578; DQ297789; JN936673; JN936516; HQ444166; HQ444168	NJ	r8s	YES	0.0182926	11	112.714	109.207	112.714	0.931391
Rotifera	PTP-all	Brachionus	1339	394	GTR+I+G	KC618773; HQ444170; HQ444171; KC618852; JQ309165; JQ309181; JQ309183; FJ426426; EU076828; JQ309460; JQ309578; DQ297789; JN936673; JN936516; HQ444166; HQ444168	NJ	chronopl	YES	0.0182926	63	110.857	109.207	110.857	0.438225
Rotifera	PTP-all	Brachionus	1339	394	GTR+I+G	KC618773; HQ444170; HQ444171; KC618852; JQ309165; JQ309181; JQ309183; FJ426426; EU076828; JQ309460; JQ309578; DQ297789; JN936673; JN936516; HQ444166; HQ444168	NJ	chronos	YES	0.0182926	338	101.036	109.207	101.036	2.16987
Rotifera	PTP-all	Brachionus	1339	394	GTR+I+G	KC618773; HQ444170; HQ444171; KC618852; JQ309165; JQ309181; JQ309183; FJ426426; EU076828; JQ309460; JQ309578; DQ297789; JN936673; JN936516; HQ444166; HQ444168	UPGMA	UPGMA	NO	NA	81	110.214	109.207	108.333	0.267513
Rotifera	PTP-raw	Brachionus	1339	394	GTR+I+G	KC618773; HQ444170; HQ444171; KC618852; JQ309165; JQ309181; JQ309183; FJ426426; EU076828; JQ309460; JQ309578; DQ297789; JN936673; JN936516; HQ444166; HQ444168	BEAST	BD_R	NO	NA	83	94.5556	93.4	94.5556	0.123721
Rotifera	PTP-raw	Brachionus	1339	394	GTR+I+G	KC618773; HQ444170; HQ444171; KC618852; JQ309165; JQ309181; JQ309183; FJ426426; EU076828; JQ309460; JQ309578; DQ297789; JN936673; JN936516; HQ444166; HQ444168	BEAST	BD_S	NO	NA	82	94.6667	93.4	94.6667	0.135617
Rotifera	PTP-raw	Brachionus	1339	394	GTR+I+G	KC618773; HQ444170; HQ444171; KC618852; JQ309165; JQ309181; JQ309183; FJ426426; EU076828; JQ309460; JQ309578; DQ297789; JN936673; JN936516; HQ444166; HQ444168	BEAST	C_R	NO	NA	89	93.8889	93.4	93.8889	0.0523436
Rotifera	PTP-raw	Brachionus	1339	394	GTR+I+G	KC618773; HQ444170; HQ444171; KC618852; JQ309165; JQ309181; JQ309183; FJ426426; EU076828; JQ309460; JQ309578; DQ297789; JN936673; JN936516; HQ444166; HQ444168	BEAST	C_S	NO	NA	84	94.4444	93.4	94.4444	0.111825
Rotifera	PTP-raw	Brachionus	1339	394	GTR+I+G	KC618773; HQ444170; HQ444171; KC618852; JQ309165; JQ309181; JQ309183; FJ426426; EU076828; JQ309460; JQ309578; DQ297789; JN936673; JN936516; HQ444166; HQ444168	MrBayes	Raw	YES	0.126946	80	94.8889	93.4	94.8889	0.15941
Rotifera	PTP-raw	Brachionus	1339	394	GTR+I+G	KC618773; HQ444170; HQ444171; KC618852; JQ309165; JQ309181; JQ309183; FJ426426; EU076828; JQ309460; JQ309578; DQ297789; JN936673; JN936516; HQ444166; HQ444168	MrBayes	PATHd8	NA	0.126946	NA	93.4	93.4	93.4	NA
Rotifera	PTP-raw	Brachionus	1339	394	GTR+I+G	KC618773; HQ444170; HQ444171; KC618852; JQ309165; JQ309181; JQ309183; FJ426426; EU076828; JQ309460; JQ309578; DQ297789; JN936673; JN936516; HQ444166; HQ444168	MrBayes	r8s	NA	0.126946	NA	93.4	93.4	93.4	NA
Rotifera	PTP-raw	Brachionus	1339	394	GTR+I+G	KC618773; HQ444170; HQ444171; KC618852; JQ309165; JQ309181; JQ309183; FJ426426; EU076828; JQ309460; JQ309578; DQ297789; JN936673; JN936516; HQ444166; HQ444168	MrBayes	chronopl	NA	0.126946	NA	93.4	93.4	93.4	NA
Rotifera	PTP-raw	Brachionus	1339	394	GTR+I+G	KC618773; HQ444170; HQ444171; KC618852; JQ309165; JQ309181; JQ309183; FJ426426; EU076828; JQ309460; JQ309578; DQ297789; JN936673; JN936516; HQ444166; HQ444168	MrBayes	chronos	NA	0.126946	NA	93.4	93.4	93.4	NA
Rotifera	PTP-raw	Brachionus	1339	394	GTR+I+G	KC618773; HQ444170; HQ444171; KC618852; JQ309165; JQ309181; JQ309183; FJ426426; EU076828; JQ309460; JQ309578; DQ297789; JN936673; JN936516; HQ444166; HQ444168	GARLI	Raw	NO	0.0480059	75	95.4444	93.4	95.4444	0.218891
Rotifera	PTP-raw	Brachionus	1339	394	GTR+I+G	KC618773; HQ444170; HQ444171; KC618852; JQ309165; JQ309181; JQ309183; FJ426426; EU076828; JQ309460; JQ309578; DQ297789; JN936673; JN936516; HQ444166; HQ444168	GARLI	PATHd8	NA	0.0480059	NA	93.4	93.4	93.4	NA
Rotifera	PTP-raw	Brachionus	1339	394	GTR+I+G	KC618773; HQ444170; HQ444171; KC618852; JQ309165; JQ309181; JQ309183; FJ426426; EU076828; JQ309460; JQ309578; DQ297789; JN936673; JN936516; HQ444166; HQ444168	GARLI	r8s	NA	0.0480059	NA	93.4	93.4	93.4	NA
Rotifera	PTP-raw	Brachionus	1339	394	GTR+I+G	KC618773; HQ444170; HQ444171; KC618852; JQ309165; JQ309181; JQ309183; FJ426426; EU076828; JQ309460; JQ309578; DQ297789; JN936673; JN936516; HQ444166; HQ444168	GARLI	chronopl	NA	0.0480059	NA	93.4	93.4	93.4	NA
Rotifera	PTP-raw	Brachionus	1339	394	GTR+I+G	KC618773; HQ444170; HQ444171; KC618852; JQ309165; JQ309181; JQ309183; FJ426426; EU076828; JQ309460; JQ309578; DQ297789; JN936673; JN936516; HQ444166; HQ444168	GARLI	chronos	NA	0.0480059	NA	93.4	93.4	93.4	NA
Rotifera	PTP-raw	Brachionus	1339	394	GTR+I+G	KC618773; HQ444170; HQ444171; KC618852; JQ309165; JQ309181; JQ309183; FJ426426; EU076828; JQ309460; JQ309578; DQ297789; JN936673; JN936516; HQ444166; HQ444168	PhyML	Raw	NO	0.0451775	68	96.2222	93.4	96.2222	0.302165
Rotifera	PTP-raw	Brachionus	1339	394	GTR+I+G	KC618773; HQ444170; HQ444171; KC618852; JQ309165; JQ309181; JQ309183; FJ426426; EU076828; JQ309460; JQ309578; DQ297789; JN936673; JN936516; HQ444166; HQ444168	PhyML	PATHd8	NA	0.0451775	NA	93.4	93.4	93.4	NA
Rotifera	PTP-raw	Brachionus	1339	394	GTR+I+G	KC618773; HQ444170; HQ444171; KC618852; JQ309165; JQ309181; JQ309183; FJ426426; EU076828; JQ309460; JQ309578; DQ297789; JN936673; JN936516; HQ444166; HQ444168	PhyML	r8s	NA	0.0451775	NA	93.4	93.4	93.4	NA
Rotifera	PTP-raw	Brachionus	1339	394	GTR+I+G	KC618773; HQ444170; HQ444171; KC618852; JQ309165; JQ309181; JQ309183; FJ426426; EU076828; JQ309460; JQ309578; DQ297789; JN936673; JN936516; HQ444166; HQ444168	PhyML	chronopl	NA	0.0451775	NA	93.4	93.4	93.4	NA
Rotifera	PTP-raw	Brachionus	1339	394	GTR+I+G	KC618773; HQ444170; HQ444171; KC618852; JQ309165; JQ309181; JQ309183; FJ426426; EU076828; JQ309460; JQ309578; DQ297789; JN936673; JN936516; HQ444166; HQ444168	PhyML	chronos	NA	0.0451775	NA	93.4	93.4	93.4	NA
Rotifera	PTP-raw	Brachionus	1339	394	GTR+I+G	KC618773; HQ444170; HQ444171; KC618852; JQ309165; JQ309181; JQ309183; FJ426426; EU076828; JQ309460; JQ309578; DQ297789; JN936673; JN936516; HQ444166; HQ444168	RAxML	Raw	NO	0.0345472	78	95.1111	93.4	95.1111	0.183202
Rotifera	PTP-raw	Brachionus	1339	394	GTR+I+G	KC618773; HQ444170; HQ444171; KC618852; JQ309165; JQ309181; JQ309183; FJ426426; EU076828; JQ309460; JQ309578; DQ297789; JN936673; JN936516; HQ444166; HQ444168	RAxML	PATHd8	NA	0.0345472	NA	93.4	93.4	93.4	NA
Rotifera	PTP-raw	Brachionus	1339	394	GTR+I+G	KC618773; HQ444170; HQ444171; KC618852; JQ309165; JQ309181; JQ309183; FJ426426; EU076828; JQ309460; JQ309578; DQ297789; JN936673; JN936516; HQ444166; HQ444168	RAxML	r8s	NA	0.0345472	NA	93.4	93.4	93.4	NA
Rotifera	PTP-raw	Brachionus	1339	394	GTR+I+G	KC618773; HQ444170; HQ444171; KC618852; JQ309165; JQ309181; JQ309183; FJ426426; EU076828; JQ309460; JQ309578; DQ297789; JN936673; JN936516; HQ444166; HQ444168	RAxML	chronopl	NA	0.0345472	NA	93.4	93.4	93.4	NA
Rotifera	PTP-raw	Brachionus	1339	394	GTR+I+G	KC618773; HQ444170; HQ444171; KC618852; JQ309165; JQ309181; JQ309183; FJ426426; EU076828; JQ309460; JQ309578; DQ297789; JN936673; JN936516; HQ444166; HQ444168	RAxML	chronos	NA	0.0345472	NA	93.4	93.4	93.4	NA
Rotifera	PTP-raw	Brachionus	1339	394	GTR+I+G	KC618773; HQ444170; HQ444171; KC618852; JQ309165; JQ309181; JQ309183; FJ426426; EU076828; JQ309460; JQ309578; DQ297789; JN936673; JN936516; HQ444166; HQ444168	NJ	Raw	YES	0.0182926	214	80	93.4	80	1.43469
Rotifera	PTP-raw	Brachionus	1339	394	GTR+I+G	KC618773; HQ444170; HQ444171; KC618852; JQ309165; JQ309181; JQ309183; FJ426426; EU076828; JQ309460; JQ309578; DQ297789; JN936673; JN936516; HQ444166; HQ444168	NJ	PATHd8	NA	0.0182926	NA	93.4	93.4	93.4	NA
Rotifera	PTP-raw	Brachionus	1339	394	GTR+I+G	KC618773; HQ444170; HQ444171; KC618852; JQ309165; JQ309181; JQ309183; FJ426426; EU076828; JQ309460; JQ309578; DQ297789; JN936673; JN936516; HQ444166; HQ444168	NJ	r8s	NA	0.0182926	NA	93.4	93.4	93.4	NA
Rotifera	PTP-raw	Brachionus	1339	394	GTR+I+G	KC618773; HQ444170; HQ444171; KC618852; JQ309165; JQ309181; JQ309183; FJ426426; EU076828; JQ309460; JQ309578; DQ297789; JN936673; JN936516; HQ444166; HQ444168	NJ	chronopl	NA	0.0182926	NA	93.4	93.4	93.4	NA
Rotifera	PTP-raw	Brachionus	1339	394	GTR+I+G	KC618773; HQ444170; HQ444171; KC618852; JQ309165; JQ309181; JQ309183; FJ426426; EU076828; JQ309460; JQ309578; DQ297789; JN936673; JN936516; HQ444166; HQ444168	NJ	chronos	NA	0.0182926	NA	93.4	93.4	93.4	NA
Rotifera	PTP-raw	Brachionus	1339	394	GTR+I+G	KC618773; HQ444170; HQ444171; KC618852; JQ309165; JQ309181; JQ309183; FJ426426; EU076828; JQ309460; JQ309578; DQ297789; JN936673; JN936516; HQ444166; HQ444168	UPGMA	UPGMA	NO	NA	81	94.7778	93.4	93.4	0.147514
Rotifera	ST-GMYC	Dissotrocha	38	27	GTR+I+G	KC618773; HQ444170; HQ444171; KC618852; JQ309165; JQ309181; JQ309183; FJ426426; EU076828; JQ309460; JQ309578; DQ297789; JN936673; JN936516; HQ444166; HQ444168	BEAST	BD_R	NO	NA	18	15.5833	15.68	15.5833	0.154124
Rotifera	ST-GMYC	Dissotrocha	38	27	GTR+I+G	KC618773; HQ444170; HQ444171; KC618852; JQ309165; JQ309181; JQ309183; FJ426426; EU076828; JQ309460; JQ309578; DQ297789; JN936673; JN936516; HQ444166; HQ444168	BEAST	BD_S	NO	NA	11	15.875	15.68	15.875	0.310906
Rotifera	ST-GMYC	Dissotrocha	38	27	GTR+I+G	KC618773; HQ444170; HQ444171; KC618852; JQ309165; JQ309181; JQ309183; FJ426426; EU076828; JQ309460; JQ309578; DQ297789; JN936673; JN936516; HQ444166; HQ444168	BEAST	C_R	NO	NA	18	15.5833	15.68	15.5833	0.154124
Rotifera	ST-GMYC	Dissotrocha	38	27	GTR+I+G	KC618773; HQ444170; HQ444171; KC618852; JQ309165; JQ309181; JQ309183; FJ426426; EU076828; JQ309460; JQ309578; DQ297789; JN936673; JN936516; HQ444166; HQ444168	BEAST	C_S	NO	NA	19	15.5417	15.68	15.5417	0.220557
Rotifera	ST-GMYC	Dissotrocha	38	27	GTR+I+G	KC618773; HQ444170; HQ444171; KC618852; JQ309165; JQ309181; JQ309183; FJ426426; EU076828; JQ309460; JQ309578; DQ297789; JN936673; JN936516; HQ444166; HQ444168	MrBayes	Raw	NA	0.0718139	NA	15.68	15.68	15.68	NA
Rotifera	ST-GMYC	Dissotrocha	38	27	GTR+I+G	KC618773; HQ444170; HQ444171; KC618852; JQ309165; JQ309181; JQ309183; FJ426426; EU076828; JQ309460; JQ309578; DQ297789; JN936673; JN936516; HQ444166; HQ444168	MrBayes	PATHd8	YES	0.0718139	16	15.6667	15.68	15.6667	0.0212585
Rotifera	ST-GMYC	Dissotrocha	38	27	GTR+I+G	KC618773; HQ444170; HQ444171; KC618852; JQ309165; JQ309181; JQ309183; FJ426426; EU076828; JQ309460; JQ309578; DQ297789; JN936673; JN936516; HQ444166; HQ444168	MrBayes	r8s	YES	0.0718139	16	15.6667	15.68	15.6667	0.0212585
Rotifera	ST-GMYC	Dissotrocha	38	27	GTR+I+G	KC618773; HQ444170; HQ444171; KC618852; JQ309165; JQ309181; JQ309183; FJ426426; EU076828; JQ309460; JQ309578; DQ297789; JN936673; JN936516; HQ444166; HQ444168	MrBayes	chronopl	YES	0.0718139	16	15.6667	15.68	15.6667	0.0212585
Rotifera	ST-GMYC	Dissotrocha	38	27	GTR+I+G	KC618773; HQ444170; HQ444171; KC618852; JQ309165; JQ309181; JQ309183; FJ426426; EU076828; JQ309460; JQ309578; DQ297789; JN936673; JN936516; HQ444166; HQ444168	MrBayes	chronos	YES	0.0718139	16	15.6667	15.68	15.6667	0.0212585
Rotifera	ST-GMYC	Dissotrocha	38	27	GTR+I+G	KC618773; HQ444170; HQ444171; KC618852; JQ309165; JQ309181; JQ309183; FJ426426; EU076828; JQ309460; JQ309578; DQ297789; JN936673; JN936516; HQ444166; HQ444168	GARLI	Raw	NA	0.049859	NA	15.68	15.68	15.68	NA
Rotifera	ST-GMYC	Dissotrocha	38	27	GTR+I+G	KC618773; HQ444170; HQ444171; KC618852; JQ309165; JQ309181; JQ309183; FJ426426; EU076828; JQ309460; JQ309578; DQ297789; JN936673; JN936516; HQ444166; HQ444168	GARLI	PATHd8	NO	0.049859	18	15.5833	15.68	15.5833	0.154124
Rotifera	ST-GMYC	Dissotrocha	38	27	GTR+I+G	KC618773; HQ444170; HQ444171; KC618852; JQ309165; JQ309181; JQ309183; FJ426426; EU076828; JQ309460; JQ309578; DQ297789; JN936673; JN936516; HQ444166; HQ444168	GARLI	r8s	NO	0.049859	18	15.5833	15.68	15.5833	0.154124
Rotifera	ST-GMYC	Dissotrocha	38	27	GTR+I+G	KC618773; HQ444170; HQ444171; KC618852; JQ309165; JQ309181; JQ309183; FJ426426; EU076828; JQ309460; JQ309578; DQ297789; JN936673; JN936516; HQ444166; HQ444168	GARLI	chronopl	NO	0.049859	19	15.5417	15.68	15.5417	0.220557
Rotifera	ST-GMYC	Dissotrocha	38	27	GTR+I+G	KC618773; HQ444170; HQ444171; KC618852; JQ309165; JQ309181; JQ309183; FJ426426; EU076828; JQ309460; JQ309578; DQ297789; JN936673; JN936516; HQ444166; HQ444168	GARLI	chronos	NO	0.049859	19	15.5417	15.68	15.5417	0.220557
Rotifera	ST-GMYC	Dissotrocha	38	27	GTR+I+G	KC618773; HQ444170; HQ444171; KC618852; JQ309165; JQ309181; JQ309183; FJ426426; EU076828; JQ309460; JQ309578; DQ297789; JN936673; JN936516; HQ444166; HQ444168	PhyML	Raw	NA	0.0482733	NA	15.68	15.68	15.68	NA
Rotifera	ST-GMYC	Dissotrocha	38	27	GTR+I+G	KC618773; HQ444170; HQ444171; KC618852; JQ309165; JQ309181; JQ309183; FJ426426; EU076828; JQ309460; JQ309578; DQ297789; JN936673; JN936516; HQ444166; HQ444168	PhyML	PATHd8	NO	0.0482733	18	15.5833	15.68	15.5833	0.154124
Rotifera	ST-GMYC	Dissotrocha	38	27	GTR+I+G	KC618773; HQ444170; HQ444171; KC618852; JQ309165; JQ309181; JQ309183; FJ426426; EU076828; JQ309460; JQ309578; DQ297789; JN936673; JN936516; HQ444166; HQ444168	PhyML	r8s	NO	0.0482733	18	15.5833	15.68	15.5833	0.154124
Rotifera	ST-GMYC	Dissotrocha	38	27	GTR+I+G	KC618773; HQ444170; HQ444171; KC618852; JQ309165; JQ309181; JQ309183; FJ426426; EU076828; JQ309460; JQ309578; DQ297789; JN936673; JN936516; HQ444166; HQ444168	PhyML	chronopl	NO	0.0482733	22	15.4167	15.68	15.4167	0.419855
Rotifera	ST-GMYC	Dissotrocha	38	27	GTR+I+G	KC618773; HQ444170; HQ444171; KC618852; JQ309165; JQ309181; JQ309183; FJ426426; EU076828; JQ309460; JQ309578; DQ297789; JN936673; JN936516; HQ444166; HQ444168	PhyML	chronos	NO	0.0482733	22	15.4167	15.68	15.4167	0.419855
Rotifera	ST-GMYC	Dissotrocha	38	27	GTR+I+G	KC618773; HQ444170; HQ444171; KC618852; JQ309165; JQ309181; JQ309183; FJ426426; EU076828; JQ309460; JQ309578; DQ297789; JN936673; JN936516; HQ444166; HQ444168	RAxML	Raw	NA	0.178	NA	15.68	15.68	15.68	NA
Rotifera	ST-GMYC	Dissotrocha	38	27	GTR+I+G	KC618773; HQ444170; HQ444171; KC618852; JQ309165; JQ309181; JQ309183; FJ426426; EU076828; JQ309460; JQ309578; DQ297789; JN936673; JN936516; HQ444166; HQ444168	RAxML	PATHd8	YES	0.178	17	15.625	15.68	15.625	0.0876913
Rotifera	ST-GMYC	Dissotrocha	38	27	GTR+I+G	KC618773; HQ444170; HQ444171; KC618852; JQ309165; JQ309181; JQ309183; FJ426426; EU076828; JQ309460; JQ309578; DQ297789; JN936673; JN936516; HQ444166; HQ444168	RAxML	r8s	YES	0.178	19	15.5417	15.68	15.5417	0.220557
Rotifera	ST-GMYC	Dissotrocha	38	27	GTR+I+G	KC618773; HQ444170; HQ444171; KC618852; JQ309165; JQ309181; JQ309183; FJ426426; EU076828; JQ309460; JQ309578; DQ297789; JN936673; JN936516; HQ444166; HQ444168	RAxML	chronopl	NO	0.178	2	16.25	15.68	16.25	0.908801
Rotifera	ST-GMYC	Dissotrocha	38	27	GTR+I+G	KC618773; HQ444170; HQ444171; KC618852; JQ309165; JQ309181; JQ309183; FJ426426; EU076828; JQ309460; JQ309578; DQ297789; JN936673; JN936516; HQ444166; HQ444168	RAxML	chronos	NO	0.178	2	16.25	15.68	16.25	0.908801
Rotifera	ST-GMYC	Dissotrocha	38	27	GTR+I+G	KC618773; HQ444170; HQ444171; KC618852; JQ309165; JQ309181; JQ309183; FJ426426; EU076828; JQ309460; JQ309578; DQ297789; JN936673; JN936516; HQ444166; HQ444168	NJ	Raw	NA	0.0329014	NA	15.68	15.68	15.68	NA
Rotifera	ST-GMYC	Dissotrocha	38	27	GTR+I+G	KC618773; HQ444170; HQ444171; KC618852; JQ309165; JQ309181; JQ309183; FJ426426; EU076828; JQ309460; JQ309578; DQ297789; JN936673; JN936516; HQ444166; HQ444168	NJ	PATHd8	NO	0.0329014	18	15.5833	15.68	15.5833	0.154124
Rotifera	ST-GMYC	Dissotrocha	38	27	GTR+I+G	KC618773; HQ444170; HQ444171; KC618852; JQ309165; JQ309181; JQ309183; FJ426426; EU076828; JQ309460; JQ309578; DQ297789; JN936673; JN936516; HQ444166; HQ444168	NJ	r8s	NO	0.0329014	18	15.5833	15.68	15.5833	0.154124
Rotifera	ST-GMYC	Dissotrocha	38	27	GTR+I+G	KC618773; HQ444170; HQ444171; KC618852; JQ309165; JQ309181; JQ309183; FJ426426; EU076828; JQ309460; JQ309578; DQ297789; JN936673; JN936516; HQ444166; HQ444168	NJ	chronopl	NO	0.0329014	7	16.0417	15.68	16.0417	0.576637
Rotifera	ST-GMYC	Dissotrocha	38	27	GTR+I+G	KC618773; HQ444170; HQ444171; KC618852; JQ309165; JQ309181; JQ309183; FJ426426; EU076828; JQ309460; JQ309578; DQ297789; JN936673; JN936516; HQ444166; HQ444168	NJ	chronos	NO	0.0329014	7	16.0417	15.68	16.0417	0.576637
Rotifera	ST-GMYC	Dissotrocha	38	27	GTR+I+G	KC618773; HQ444170; HQ444171; KC618852; JQ309165; JQ309181; JQ309183; FJ426426; EU076828; JQ309460; JQ309578; DQ297789; JN936673; JN936516; HQ444166; HQ444168	UPGMA	UPGMA	NO	NA	18	15.5833	15.68	15.8462	0.154124
Rotifera	MT-GMYC	Dissotrocha	38	27	GTR+I+G	KC618773; HQ444170; HQ444171; KC618852; JQ309165; JQ309181; JQ309183; FJ426426; EU076828; JQ309460; JQ309578; DQ297789; JN936673; JN936516; HQ444166; HQ444168	BEAST	BD_R	NO	NA	18	16.5833	16.64	16.5833	0.0851362
Rotifera	MT-GMYC	Dissotrocha	38	27	GTR+I+G	KC618773; HQ444170; HQ444171; KC618852; JQ309165; JQ309181; JQ309183; FJ426426; EU076828; JQ309460; JQ309578; DQ297789; JN936673; JN936516; HQ444166; HQ444168	BEAST	BD_S	NO	NA	10	16.9167	16.64	16.9167	0.415665
Rotifera	MT-GMYC	Dissotrocha	38	27	GTR+I+G	KC618773; HQ444170; HQ444171; KC618852; JQ309165; JQ309181; JQ309183; FJ426426; EU076828; JQ309460; JQ309578; DQ297789; JN936673; JN936516; HQ444166; HQ444168	BEAST	C_R	NO	NA	18	16.5833	16.64	16.5833	0.0851362
Rotifera	MT-GMYC	Dissotrocha	38	27	GTR+I+G	KC618773; HQ444170; HQ444171; KC618852; JQ309165; JQ309181; JQ309183; FJ426426; EU076828; JQ309460; JQ309578; DQ297789; JN936673; JN936516; HQ444166; HQ444168	BEAST	C_S	NO	NA	18	16.5833	16.64	16.5833	0.0851362
Rotifera	MT-GMYC	Dissotrocha	38	27	GTR+I+G	KC618773; HQ444170; HQ444171; KC618852; JQ309165; JQ309181; JQ309183; FJ426426; EU076828; JQ309460; JQ309578; DQ297789; JN936673; JN936516; HQ444166; HQ444168	MrBayes	Raw	NA	0.0718139	NA	16.64	16.64	16.64	NA
Rotifera	MT-GMYC	Dissotrocha	38	27	GTR+I+G	KC618773; HQ444170; HQ444171; KC618852; JQ309165; JQ309181; JQ309183; FJ426426; EU076828; JQ309460; JQ309578; DQ297789; JN936673; JN936516; HQ444166; HQ444168	MrBayes	PATHd8	YES	0.0718139	7	17.0417	16.64	17.0417	0.603466
Rotifera	MT-GMYC	Dissotrocha	38	27	GTR+I+G	KC618773; HQ444170; HQ444171; KC618852; JQ309165; JQ309181; JQ309183; FJ426426; EU076828; JQ309460; JQ309578; DQ297789; JN936673; JN936516; HQ444166; HQ444168	MrBayes	r8s	YES	0.0718139	15	16.7083	16.64	16.7083	0.102664
Rotifera	MT-GMYC	Dissotrocha	38	27	GTR+I+G	KC618773; HQ444170; HQ444171; KC618852; JQ309165; JQ309181; JQ309183; FJ426426; EU076828; JQ309460; JQ309578; DQ297789; JN936673; JN936516; HQ444166; HQ444168	MrBayes	chronopl	YES	0.0718139	16	16.6667	16.64	16.6667	0.0400641
Rotifera	MT-GMYC	Dissotrocha	38	27	GTR+I+G	KC618773; HQ444170; HQ444171; KC618852; JQ309165; JQ309181; JQ309183; FJ426426; EU076828; JQ309460; JQ309578; DQ297789; JN936673; JN936516; HQ444166; HQ444168	MrBayes	chronos	YES	0.0718139	12	16.8333	16.64	16.8333	0.290465
Rotifera	MT-GMYC	Dissotrocha	38	27	GTR+I+G	KC618773; HQ444170; HQ444171; KC618852; JQ309165; JQ309181; JQ309183; FJ426426; EU076828; JQ309460; JQ309578; DQ297789; JN936673; JN936516; HQ444166; HQ444168	GARLI	Raw	NA	0.049859	NA	16.64	16.64	16.64	NA
Rotifera	MT-GMYC	Dissotrocha	38	27	GTR+I+G	KC618773; HQ444170; HQ444171; KC618852; JQ309165; JQ309181; JQ309183; FJ426426; EU076828; JQ309460; JQ309578; DQ297789; JN936673; JN936516; HQ444166; HQ444168	GARLI	PATHd8	NO	0.049859	18	16.5833	16.64	16.5833	0.0851362
Rotifera	MT-GMYC	Dissotrocha	38	27	GTR+I+G	KC618773; HQ444170; HQ444171; KC618852; JQ309165; JQ309181; JQ309183; FJ426426; EU076828; JQ309460; JQ309578; DQ297789; JN936673; JN936516; HQ444166; HQ444168	GARLI	r8s	NO	0.049859	18	16.5833	16.64	16.5833	0.0851362
Rotifera	MT-GMYC	Dissotrocha	38	27	GTR+I+G	KC618773; HQ444170; HQ444171; KC618852; JQ309165; JQ309181; JQ309183; FJ426426; EU076828; JQ309460; JQ309578; DQ297789; JN936673; JN936516; HQ444166; HQ444168	GARLI	chronopl	NO	0.049859	19	16.5417	16.64	16.5417	0.147736
Rotifera	MT-GMYC	Dissotrocha	38	27	GTR+I+G	KC618773; HQ444170; HQ444171; KC618852; JQ309165; JQ309181; JQ309183; FJ426426; EU076828; JQ309460; JQ309578; DQ297789; JN936673; JN936516; HQ444166; HQ444168	GARLI	chronos	NO	0.049859	19	16.5417	16.64	16.5417	0.147736
Rotifera	MT-GMYC	Dissotrocha	38	27	GTR+I+G	KC618773; HQ444170; HQ444171; KC618852; JQ309165; JQ309181; JQ309183; FJ426426; EU076828; JQ309460; JQ309578; DQ297789; JN936673; JN936516; HQ444166; HQ444168	PhyML	Raw	NA	0.0482733	NA	16.64	16.64	16.64	NA
Rotifera	MT-GMYC	Dissotrocha	38	27	GTR+I+G	KC618773; HQ444170; HQ444171; KC618852; JQ309165; JQ309181; JQ309183; FJ426426; EU076828; JQ309460; JQ309578; DQ297789; JN936673; JN936516; HQ444166; HQ444168	PhyML	PATHd8	NO	0.0482733	18	16.5833	16.64	16.5833	0.0851362
Rotifera	MT-GMYC	Dissotrocha	38	27	GTR+I+G	KC618773; HQ444170; HQ444171; KC618852; JQ309165; JQ309181; JQ309183; FJ426426; EU076828; JQ309460; JQ309578; DQ297789; JN936673; JN936516; HQ444166; HQ444168	PhyML	r8s	NO	0.0482733	18	16.5833	16.64	16.5833	0.0851362
Rotifera	MT-GMYC	Dissotrocha	38	27	GTR+I+G	KC618773; HQ444170; HQ444171; KC618852; JQ309165; JQ309181; JQ309183; FJ426426; EU076828; JQ309460; JQ309578; DQ297789; JN936673; JN936516; HQ444166; HQ444168	PhyML	chronopl	NO	0.0482733	19	16.5417	16.64	16.5417	0.147736
Rotifera	MT-GMYC	Dissotrocha	38	27	GTR+I+G	KC618773; HQ444170; HQ444171; KC618852; JQ309165; JQ309181; JQ309183; FJ426426; EU076828; JQ309460; JQ309578; DQ297789; JN936673; JN936516; HQ444166; HQ444168	PhyML	chronos	NO	0.0482733	19	16.5417	16.64	16.5417	0.147736
Rotifera	MT-GMYC	Dissotrocha	38	27	GTR+I+G	KC618773; HQ444170; HQ444171; KC618852; JQ309165; JQ309181; JQ309183; FJ426426; EU076828; JQ309460; JQ309578; DQ297789; JN936673; JN936516; HQ444166; HQ444168	RAxML	Raw	NA	0.178	NA	16.64	16.64	16.64	NA
Rotifera	MT-GMYC	Dissotrocha	38	27	GTR+I+G	KC618773; HQ444170; HQ444171; KC618852; JQ309165; JQ309181; JQ309183; FJ426426; EU076828; JQ309460; JQ309578; DQ297789; JN936673; JN936516; HQ444166; HQ444168	RAxML	PATHd8	YES	0.178	18	16.5833	16.64	16.5833	0.0851362
Rotifera	MT-GMYC	Dissotrocha	38	27	GTR+I+G	KC618773; HQ444170; HQ444171; KC618852; JQ309165; JQ309181; JQ309183; FJ426426; EU076828; JQ309460; JQ309578; DQ297789; JN936673; JN936516; HQ444166; HQ444168	RAxML	r8s	YES	0.178	19	16.5417	16.64	16.5417	0.147736
Rotifera	MT-GMYC	Dissotrocha	38	27	GTR+I+G	KC618773; HQ444170; HQ444171; KC618852; JQ309165; JQ309181; JQ309183; FJ426426; EU076828; JQ309460; JQ309578; DQ297789; JN936673; JN936516; HQ444166; HQ444168	RAxML	chronopl	NO	0.178	19	16.5417	16.64	16.5417	0.147736
Rotifera	MT-GMYC	Dissotrocha	38	27	GTR+I+G	KC618773; HQ444170; HQ444171; KC618852; JQ309165; JQ309181; JQ309183; FJ426426; EU076828; JQ309460; JQ309578; DQ297789; JN936673; JN936516; HQ444166; HQ444168	RAxML	chronos	NO	0.178	19	16.5417	16.64	16.5417	0.147736
Rotifera	MT-GMYC	Dissotrocha	38	27	GTR+I+G	KC618773; HQ444170; HQ444171; KC618852; JQ309165; JQ309181; JQ309183; FJ426426; EU076828; JQ309460; JQ309578; DQ297789; JN936673; JN936516; HQ444166; HQ444168	NJ	Raw	NA	0.0329014	NA	16.64	16.64	16.64	NA
Rotifera	MT-GMYC	Dissotrocha	38	27	GTR+I+G	KC618773; HQ444170; HQ444171; KC618852; JQ309165; JQ309181; JQ309183; FJ426426; EU076828; JQ309460; JQ309578; DQ297789; JN936673; JN936516; HQ444166; HQ444168	NJ	PATHd8	NO	0.0329014	4	17.1667	16.64	17.1667	0.791266
Rotifera	MT-GMYC	Dissotrocha	38	27	GTR+I+G	KC618773; HQ444170; HQ444171; KC618852; JQ309165; JQ309181; JQ309183; FJ426426; EU076828; JQ309460; JQ309578; DQ297789; JN936673; JN936516; HQ444166; HQ444168	NJ	r8s	NO	0.0329014	18	16.5833	16.64	16.5833	0.0851362
Rotifera	MT-GMYC	Dissotrocha	38	27	GTR+I+G	KC618773; HQ444170; HQ444171; KC618852; JQ309165; JQ309181; JQ309183; FJ426426; EU076828; JQ309460; JQ309578; DQ297789; JN936673; JN936516; HQ444166; HQ444168	NJ	chronopl	NO	0.0329014	20	16.5	16.64	16.5	0.210337
Rotifera	MT-GMYC	Dissotrocha	38	27	GTR+I+G	KC618773; HQ444170; HQ444171; KC618852; JQ309165; JQ309181; JQ309183; FJ426426; EU076828; JQ309460; JQ309578; DQ297789; JN936673; JN936516; HQ444166; HQ444168	NJ	chronos	NO	0.0329014	20	16.5	16.64	16.5	0.210337
Rotifera	MT-GMYC	Dissotrocha	38	27	GTR+I+G	KC618773; HQ444170; HQ444171; KC618852; JQ309165; JQ309181; JQ309183; FJ426426; EU076828; JQ309460; JQ309578; DQ297789; JN936673; JN936516; HQ444166; HQ444168	UPGMA	UPGMA	NO	NA	17	16.625	16.64	16.7054	0.0225361
Rotifera	MM-GMYC	Dissotrocha	38	27	GTR+I+G	KC618773; HQ444170; HQ444171; KC618852; JQ309165; JQ309181; JQ309183; FJ426426; EU076828; JQ309460; JQ309578; DQ297789; JN936673; JN936516; HQ444166; HQ444168	BEAST	BD_r	NO	NA	18.34	15.0433	15.2168	15.0433	0.216951
Rotifera	MM-GMYC	Dissotrocha	38	27	GTR+I+G	KC618773; HQ444170; HQ444171; KC618852; JQ309165; JQ309181; JQ309183; FJ426426; EU076828; JQ309460; JQ309578; DQ297789; JN936673; JN936516; HQ444166; HQ444168	BEAST	BD_s	NO	NA	13.7	15.3011	15.2168	15.3011	0.105164
Rotifera	MM-GMYC	Dissotrocha	38	27	GTR+I+G	KC618773; HQ444170; HQ444171; KC618852; JQ309165; JQ309181; JQ309183; FJ426426; EU076828; JQ309460; JQ309578; DQ297789; JN936673; JN936516; HQ444166; HQ444168	BEAST	C_R	NO	NA	17.22	15.1056	15.2168	15.1056	0.138934
Rotifera	MM-GMYC	Dissotrocha	38	27	GTR+I+G	KC618773; HQ444170; HQ444171; KC618852; JQ309165; JQ309181; JQ309183; FJ426426; EU076828; JQ309460; JQ309578; DQ297789; JN936673; JN936516; HQ444166; HQ444168	BEAST	C_S	NO	NA	18.12	15.0556	15.2168	15.0556	0.201411
Rotifera	MM-GMYC	Dissotrocha	38	27	GTR+I+G	KC618773; HQ444170; HQ444171; KC618852; JQ309165; JQ309181; JQ309183; FJ426426; EU076828; JQ309460; JQ309578; DQ297789; JN936673; JN936516; HQ444166; HQ444168	MrBayes	Raw	NA	0.0718139	NA	15.2168	15.2168	15.2168	NA
Rotifera	MM-GMYC	Dissotrocha	38	27	GTR+I+G	KC618773; HQ444170; HQ444171; KC618852; JQ309165; JQ309181; JQ309183; FJ426426; EU076828; JQ309460; JQ309578; DQ297789; JN936673; JN936516; HQ444166; HQ444168	MrBayes	PATHd8	YES	0.0718139	NA	15.2168	15.2168	15.2168	NA
Rotifera	MM-GMYC	Dissotrocha	38	27	GTR+I+G	KC618773; HQ444170; HQ444171; KC618852; JQ309165; JQ309181; JQ309183; FJ426426; EU076828; JQ309460; JQ309578; DQ297789; JN936673; JN936516; HQ444166; HQ444168	MrBayes	r8s	YES	0.0718139	NA	15.2168	15.2168	15.2168	NA
Rotifera	MM-GMYC	Dissotrocha	38	27	GTR+I+G	KC618773; HQ444170; HQ444171; KC618852; JQ309165; JQ309181; JQ309183; FJ426426; EU076828; JQ309460; JQ309578; DQ297789; JN936673; JN936516; HQ444166; HQ444168	MrBayes	chronopl	YES	0.0718139	NA	15.2168	15.2168	15.2168	NA
Rotifera	MM-GMYC	Dissotrocha	38	27	GTR+I+G	KC618773; HQ444170; HQ444171; KC618852; JQ309165; JQ309181; JQ309183; FJ426426; EU076828; JQ309460; JQ309578; DQ297789; JN936673; JN936516; HQ444166; HQ444168	MrBayes	chronos	YES	0.0718139	NA	15.2168	15.2168	15.2168	NA
Rotifera	MM-GMYC	Dissotrocha	38	27	GTR+I+G	KC618773; HQ444170; HQ444171; KC618852; JQ309165; JQ309181; JQ309183; FJ426426; EU076828; JQ309460; JQ309578; DQ297789; JN936673; JN936516; HQ444166; HQ444168	GARLI	Raw	NA	0.049859	NA	15.2168	15.2168	15.2168	NA
Rotifera	MM-GMYC	Dissotrocha	38	27	GTR+I+G	KC618773; HQ444170; HQ444171; KC618852; JQ309165; JQ309181; JQ309183; FJ426426; EU076828; JQ309460; JQ309578; DQ297789; JN936673; JN936516; HQ444166; HQ444168	GARLI	PATHd8	NO	0.049859	16.95	15.1206	15.2168	15.1206	0.120135
Rotifera	MM-GMYC	Dissotrocha	38	27	GTR+I+G	KC618773; HQ444170; HQ444171; KC618852; JQ309165; JQ309181; JQ309183; FJ426426; EU076828; JQ309460; JQ309578; DQ297789; JN936673; JN936516; HQ444166; HQ444168	GARLI	r8s	NO	0.049859	16.82	15.1278	15.2168	15.1278	0.111218
Rotifera	MM-GMYC	Dissotrocha	38	27	GTR+I+G	KC618773; HQ444170; HQ444171; KC618852; JQ309165; JQ309181; JQ309183; FJ426426; EU076828; JQ309460; JQ309578; DQ297789; JN936673; JN936516; HQ444166; HQ444168	GARLI	chronopl	NO	0.049859	17.29	15.1017	15.2168	15.1017	0.143564
Rotifera	MM-GMYC	Dissotrocha	38	27	GTR+I+G	KC618773; HQ444170; HQ444171; KC618852; JQ309165; JQ309181; JQ309183; FJ426426; EU076828; JQ309460; JQ309578; DQ297789; JN936673; JN936516; HQ444166; HQ444168	GARLI	chronos	NO	0.049859	17.29	15.1017	15.2168	15.1017	0.14357
Rotifera	MM-GMYC	Dissotrocha	38	27	GTR+I+G	KC618773; HQ444170; HQ444171; KC618852; JQ309165; JQ309181; JQ309183; FJ426426; EU076828; JQ309460; JQ309578; DQ297789; JN936673; JN936516; HQ444166; HQ444168	PhyML	Raw	NA	0.0482733	NA	15.2168	15.2168	15.2168	NA
Rotifera	MM-GMYC	Dissotrocha	38	27	GTR+I+G	KC618773; HQ444170; HQ444171; KC618852; JQ309165; JQ309181; JQ309183; FJ426426; EU076828; JQ309460; JQ309578; DQ297789; JN936673; JN936516; HQ444166; HQ444168	PhyML	PATHd8	NO	0.0482733	16.69	15.135	15.2168	15.135	0.10241
Rotifera	MM-GMYC	Dissotrocha	38	27	GTR+I+G	KC618773; HQ444170; HQ444171; KC618852; JQ309165; JQ309181; JQ309183; FJ426426; EU076828; JQ309460; JQ309578; DQ297789; JN936673; JN936516; HQ444166; HQ444168	PhyML	r8s	NO	0.0482733	16.46	15.1478	15.2168	15.1478	0.0860295
Rotifera	MM-GMYC	Dissotrocha	38	27	GTR+I+G	KC618773; HQ444170; HQ444171; KC618852; JQ309165; JQ309181; JQ309183; FJ426426; EU076828; JQ309460; JQ309578; DQ297789; JN936673; JN936516; HQ444166; HQ444168	PhyML	chronopl	NO	0.0482733	17.33	15.0994	15.2168	15.0994	0.146715
Rotifera	MM-GMYC	Dissotrocha	38	27	GTR+I+G	KC618773; HQ444170; HQ444171; KC618852; JQ309165; JQ309181; JQ309183; FJ426426; EU076828; JQ309460; JQ309578; DQ297789; JN936673; JN936516; HQ444166; HQ444168	PhyML	chronos	NO	0.0482733	17.33	15.0994	15.2168	15.0994	0.146694
Rotifera	MM-GMYC	Dissotrocha	38	27	GTR+I+G	KC618773; HQ444170; HQ444171; KC618852; JQ309165; JQ309181; JQ309183; FJ426426; EU076828; JQ309460; JQ309578; DQ297789; JN936673; JN936516; HQ444166; HQ444168	RAxML	Raw	NA	0.178	NA	15.2168	15.2168	15.2168	NA
Rotifera	MM-GMYC	Dissotrocha	38	27	GTR+I+G	KC618773; HQ444170; HQ444171; KC618852; JQ309165; JQ309181; JQ309183; FJ426426; EU076828; JQ309460; JQ309578; DQ297789; JN936673; JN936516; HQ444166; HQ444168	RAxML	PATHd8	YES	0.178	NA	15.2168	15.2168	15.2168	NA
Rotifera	MM-GMYC	Dissotrocha	38	27	GTR+I+G	KC618773; HQ444170; HQ444171; KC618852; JQ309165; JQ309181; JQ309183; FJ426426; EU076828; JQ309460; JQ309578; DQ297789; JN936673; JN936516; HQ444166; HQ444168	RAxML	r8s	YES	0.178	NA	15.2168	15.2168	15.2168	NA
Rotifera	MM-GMYC	Dissotrocha	38	27	GTR+I+G	KC618773; HQ444170; HQ444171; KC618852; JQ309165; JQ309181; JQ309183; FJ426426; EU076828; JQ309460; JQ309578; DQ297789; JN936673; JN936516; HQ444166; HQ444168	RAxML	chronopl	NO	0.178	12.08	15.3911	15.2168	15.3911	0.217582
Rotifera	MM-GMYC	Dissotrocha	38	27	GTR+I+G	KC618773; HQ444170; HQ444171; KC618852; JQ309165; JQ309181; JQ309183; FJ426426; EU076828; JQ309460; JQ309578; DQ297789; JN936673; JN936516; HQ444166; HQ444168	RAxML	chronos	NO	0.178	8.56	15.5867	15.2168	15.5867	0.461751
Rotifera	MM-GMYC	Dissotrocha	38	27	GTR+I+G	KC618773; HQ444170; HQ444171; KC618852; JQ309165; JQ309181; JQ309183; FJ426426; EU076828; JQ309460; JQ309578; DQ297789; JN936673; JN936516; HQ444166; HQ444168	NJ	Raw	NA	0.0329014	NA	15.2168	15.2168	15.2168	NA
Rotifera	MM-GMYC	Dissotrocha	38	27	GTR+I+G	KC618773; HQ444170; HQ444171; KC618852; JQ309165; JQ309181; JQ309183; FJ426426; EU076828; JQ309460; JQ309578; DQ297789; JN936673; JN936516; HQ444166; HQ444168	NJ	PATHd8	NO	0.0329014	4	15.84	15.2168	15.84	0.778081
Rotifera	MM-GMYC	Dissotrocha	38	27	GTR+I+G	KC618773; HQ444170; HQ444171; KC618852; JQ309165; JQ309181; JQ309183; FJ426426; EU076828; JQ309460; JQ309578; DQ297789; JN936673; JN936516; HQ444166; HQ444168	NJ	r8s	NO	0.0329014	15.98	15.1744	15.2168	15.1744	0.0530711
Rotifera	MM-GMYC	Dissotrocha	38	27	GTR+I+G	KC618773; HQ444170; HQ444171; KC618852; JQ309165; JQ309181; JQ309183; FJ426426; EU076828; JQ309460; JQ309578; DQ297789; JN936673; JN936516; HQ444166; HQ444168	NJ	chronopl	NO	0.0329014	13.72	15.3	15.2168	15.3	0.104003
Rotifera	MM-GMYC	Dissotrocha	38	27	GTR+I+G	KC618773; HQ444170; HQ444171; KC618852; JQ309165; JQ309181; JQ309183; FJ426426; EU076828; JQ309460; JQ309578; DQ297789; JN936673; JN936516; HQ444166; HQ444168	NJ	chronos	NO	0.0329014	13.7	15.3011	15.2168	15.3011	0.105055
Rotifera	MM-GMYC	Dissotrocha	38	27	GTR+I+G	KC618773; HQ444170; HQ444171; KC618852; JQ309165; JQ309181; JQ309183; FJ426426; EU076828; JQ309460; JQ309578; DQ297789; JN936673; JN936516; HQ444166; HQ444168	UPGMA	UPGMA	NO	NA	17.54	15.0878	15.2168	15.356	0.160931
Rotifera	PTP-all	Dissotrocha	38	27	GTR+I+G	KC618773; HQ444170; HQ444171; KC618852; JQ309165; JQ309181; JQ309183; FJ426426; EU076828; JQ309460; JQ309578; DQ297789; JN936673; JN936516; HQ444166; HQ444168	BEAST	BD_R	NO	NA	20	18.7586	18.8	18.7586	0.0660308
Rotifera	PTP-all	Dissotrocha	38	27	GTR+I+G	KC618773; HQ444170; HQ444171; KC618852; JQ309165; JQ309181; JQ309183; FJ426426; EU076828; JQ309460; JQ309578; DQ297789; JN936673; JN936516; HQ444166; HQ444168	BEAST	BD_S	NO	NA	18	18.8276	18.8	18.8276	0.0440205
Rotifera	PTP-all	Dissotrocha	38	27	GTR+I+G	KC618773; HQ444170; HQ444171; KC618852; JQ309165; JQ309181; JQ309183; FJ426426; EU076828; JQ309460; JQ309578; DQ297789; JN936673; JN936516; HQ444166; HQ444168	BEAST	C_R	NO	NA	19	18.7931	18.8	18.7931	0.0110051
Rotifera	PTP-all	Dissotrocha	38	27	GTR+I+G	KC618773; HQ444170; HQ444171; KC618852; JQ309165; JQ309181; JQ309183; FJ426426; EU076828; JQ309460; JQ309578; DQ297789; JN936673; JN936516; HQ444166; HQ444168	BEAST	C_S	NO	NA	19	18.7931	18.8	18.7931	0.0110051
Rotifera	PTP-all	Dissotrocha	38	27	GTR+I+G	KC618773; HQ444170; HQ444171; KC618852; JQ309165; JQ309181; JQ309183; FJ426426; EU076828; JQ309460; JQ309578; DQ297789; JN936673; JN936516; HQ444166; HQ444168	MrBayes	Raw	YES	0.0718139	19	18.7931	18.8	18.7931	0.0110051
Rotifera	PTP-all	Dissotrocha	38	27	GTR+I+G	KC618773; HQ444170; HQ444171; KC618852; JQ309165; JQ309181; JQ309183; FJ426426; EU076828; JQ309460; JQ309578; DQ297789; JN936673; JN936516; HQ444166; HQ444168	MrBayes	PATHd8	YES	0.0718139	18	18.8276	18.8	18.8276	0.0440205
Rotifera	PTP-all	Dissotrocha	38	27	GTR+I+G	KC618773; HQ444170; HQ444171; KC618852; JQ309165; JQ309181; JQ309183; FJ426426; EU076828; JQ309460; JQ309578; DQ297789; JN936673; JN936516; HQ444166; HQ444168	MrBayes	r8s	YES	0.0718139	18	18.8276	18.8	18.8276	0.0440205
Rotifera	PTP-all	Dissotrocha	38	27	GTR+I+G	KC618773; HQ444170; HQ444171; KC618852; JQ309165; JQ309181; JQ309183; FJ426426; EU076828; JQ309460; JQ309578; DQ297789; JN936673; JN936516; HQ444166; HQ444168	MrBayes	chronopl	YES	0.0718139	18	18.8276	18.8	18.8276	0.0440205
Rotifera	PTP-all	Dissotrocha	38	27	GTR+I+G	KC618773; HQ444170; HQ444171; KC618852; JQ309165; JQ309181; JQ309183; FJ426426; EU076828; JQ309460; JQ309578; DQ297789; JN936673; JN936516; HQ444166; HQ444168	MrBayes	chronos	YES	0.0718139	18	18.8276	18.8	18.8276	0.0440205
Rotifera	PTP-all	Dissotrocha	38	27	GTR+I+G	KC618773; HQ444170; HQ444171; KC618852; JQ309165; JQ309181; JQ309183; FJ426426; EU076828; JQ309460; JQ309578; DQ297789; JN936673; JN936516; HQ444166; HQ444168	GARLI	Raw	NO	0.049859	18	18.8276	18.8	18.8276	0.0440205
Rotifera	PTP-all	Dissotrocha	38	27	GTR+I+G	KC618773; HQ444170; HQ444171; KC618852; JQ309165; JQ309181; JQ309183; FJ426426; EU076828; JQ309460; JQ309578; DQ297789; JN936673; JN936516; HQ444166; HQ444168	GARLI	PATHd8	NO	0.049859	18	18.8276	18.8	18.8276	0.0440205
Rotifera	PTP-all	Dissotrocha	38	27	GTR+I+G	KC618773; HQ444170; HQ444171; KC618852; JQ309165; JQ309181; JQ309183; FJ426426; EU076828; JQ309460; JQ309578; DQ297789; JN936673; JN936516; HQ444166; HQ444168	GARLI	r8s	NO	0.049859	18	18.8276	18.8	18.8276	0.0440205
Rotifera	PTP-all	Dissotrocha	38	27	GTR+I+G	KC618773; HQ444170; HQ444171; KC618852; JQ309165; JQ309181; JQ309183; FJ426426; EU076828; JQ309460; JQ309578; DQ297789; JN936673; JN936516; HQ444166; HQ444168	GARLI	chronopl	NO	0.049859	19	18.7931	18.8	18.7931	0.0110051
Rotifera	PTP-all	Dissotrocha	38	27	GTR+I+G	KC618773; HQ444170; HQ444171; KC618852; JQ309165; JQ309181; JQ309183; FJ426426; EU076828; JQ309460; JQ309578; DQ297789; JN936673; JN936516; HQ444166; HQ444168	GARLI	chronos	NO	0.049859	19	18.7931	18.8	18.7931	0.0110051
Rotifera	PTP-all	Dissotrocha	38	27	GTR+I+G	KC618773; HQ444170; HQ444171; KC618852; JQ309165; JQ309181; JQ309183; FJ426426; EU076828; JQ309460; JQ309578; DQ297789; JN936673; JN936516; HQ444166; HQ444168	PhyML	Raw	NO	0.0482733	18	18.8276	18.8	18.8276	0.0440205
Rotifera	PTP-all	Dissotrocha	38	27	GTR+I+G	KC618773; HQ444170; HQ444171; KC618852; JQ309165; JQ309181; JQ309183; FJ426426; EU076828; JQ309460; JQ309578; DQ297789; JN936673; JN936516; HQ444166; HQ444168	PhyML	PATHd8	NO	0.0482733	18	18.8276	18.8	18.8276	0.0440205
Rotifera	PTP-all	Dissotrocha	38	27	GTR+I+G	KC618773; HQ444170; HQ444171; KC618852; JQ309165; JQ309181; JQ309183; FJ426426; EU076828; JQ309460; JQ309578; DQ297789; JN936673; JN936516; HQ444166; HQ444168	PhyML	r8s	NO	0.0482733	18	18.8276	18.8	18.8276	0.0440205
Rotifera	PTP-all	Dissotrocha	38	27	GTR+I+G	KC618773; HQ444170; HQ444171; KC618852; JQ309165; JQ309181; JQ309183; FJ426426; EU076828; JQ309460; JQ309578; DQ297789; JN936673; JN936516; HQ444166; HQ444168	PhyML	chronopl	NO	0.0482733	20	18.7586	18.8	18.7586	0.0660308
Rotifera	PTP-all	Dissotrocha	38	27	GTR+I+G	KC618773; HQ444170; HQ444171; KC618852; JQ309165; JQ309181; JQ309183; FJ426426; EU076828; JQ309460; JQ309578; DQ297789; JN936673; JN936516; HQ444166; HQ444168	PhyML	chronos	NO	0.0482733	20	18.7586	18.8	18.7586	0.0660308
Rotifera	PTP-all	Dissotrocha	38	27	GTR+I+G	KC618773; HQ444170; HQ444171; KC618852; JQ309165; JQ309181; JQ309183; FJ426426; EU076828; JQ309460; JQ309578; DQ297789; JN936673; JN936516; HQ444166; HQ444168	RAxML	Raw	NO	0.178	19	18.7931	18.8	18.7931	0.0110051
Rotifera	PTP-all	Dissotrocha	38	27	GTR+I+G	KC618773; HQ444170; HQ444171; KC618852; JQ309165; JQ309181; JQ309183; FJ426426; EU076828; JQ309460; JQ309578; DQ297789; JN936673; JN936516; HQ444166; HQ444168	RAxML	PATHd8	YES	0.178	19	18.7931	18.8	18.7931	0.0110051
Rotifera	PTP-all	Dissotrocha	38	27	GTR+I+G	KC618773; HQ444170; HQ444171; KC618852; JQ309165; JQ309181; JQ309183; FJ426426; EU076828; JQ309460; JQ309578; DQ297789; JN936673; JN936516; HQ444166; HQ444168	RAxML	r8s	YES	0.178	19	18.7931	18.8	18.7931	0.0110051
Rotifera	PTP-all	Dissotrocha	38	27	GTR+I+G	KC618773; HQ444170; HQ444171; KC618852; JQ309165; JQ309181; JQ309183; FJ426426; EU076828; JQ309460; JQ309578; DQ297789; JN936673; JN936516; HQ444166; HQ444168	RAxML	chronopl	NO	0.178	18	18.8276	18.8	18.8276	0.0440205
Rotifera	PTP-all	Dissotrocha	38	27	GTR+I+G	KC618773; HQ444170; HQ444171; KC618852; JQ309165; JQ309181; JQ309183; FJ426426; EU076828; JQ309460; JQ309578; DQ297789; JN936673; JN936516; HQ444166; HQ444168	RAxML	chronos	NO	0.178	19	18.7931	18.8	18.7931	0.0110051
Rotifera	PTP-all	Dissotrocha	38	27	GTR+I+G	KC618773; HQ444170; HQ444171; KC618852; JQ309165; JQ309181; JQ309183; FJ426426; EU076828; JQ309460; JQ309578; DQ297789; JN936673; JN936516; HQ444166; HQ444168	NJ	Raw	NO	0.0329014	18	18.8276	18.8	18.8276	0.0440205
Rotifera	PTP-all	Dissotrocha	38	27	GTR+I+G	KC618773; HQ444170; HQ444171; KC618852; JQ309165; JQ309181; JQ309183; FJ426426; EU076828; JQ309460; JQ309578; DQ297789; JN936673; JN936516; HQ444166; HQ444168	NJ	PATHd8	NO	0.0329014	18	18.8276	18.8	18.8276	0.0440205
Rotifera	PTP-all	Dissotrocha	38	27	GTR+I+G	KC618773; HQ444170; HQ444171; KC618852; JQ309165; JQ309181; JQ309183; FJ426426; EU076828; JQ309460; JQ309578; DQ297789; JN936673; JN936516; HQ444166; HQ444168	NJ	r8s	NO	0.0329014	21	18.7241	18.8	18.7241	0.121056
Rotifera	PTP-all	Dissotrocha	38	27	GTR+I+G	KC618773; HQ444170; HQ444171; KC618852; JQ309165; JQ309181; JQ309183; FJ426426; EU076828; JQ309460; JQ309578; DQ297789; JN936673; JN936516; HQ444166; HQ444168	NJ	chronopl	NO	0.0329014	21	18.7241	18.8	18.7241	0.121056
Rotifera	PTP-all	Dissotrocha	38	27	GTR+I+G	KC618773; HQ444170; HQ444171; KC618852; JQ309165; JQ309181; JQ309183; FJ426426; EU076828; JQ309460; JQ309578; DQ297789; JN936673; JN936516; HQ444166; HQ444168	NJ	chronos	NO	0.0329014	21	18.7241	18.8	18.7241	0.121056
Rotifera	PTP-all	Dissotrocha	38	27	GTR+I+G	KC618773; HQ444170; HQ444171; KC618852; JQ309165; JQ309181; JQ309183; FJ426426; EU076828; JQ309460; JQ309578; DQ297789; JN936673; JN936516; HQ444166; HQ444168	UPGMA	UPGMA	NO	NA	18	18.8276	18.8	18.8387	0.0440205
Rotifera	PTP-raw	Dissotrocha	38	27	GTR+I+G	KC618773; HQ444170; HQ444171; KC618852; JQ309165; JQ309181; JQ309183; FJ426426; EU076828; JQ309460; JQ309578; DQ297789; JN936673; JN936516; HQ444166; HQ444168	BEAST	BD_R	NO	NA	20	18.4444	18.6	18.4444	0.083632
Rotifera	PTP-raw	Dissotrocha	38	27	GTR+I+G	KC618773; HQ444170; HQ444171; KC618852; JQ309165; JQ309181; JQ309183; FJ426426; EU076828; JQ309460; JQ309578; DQ297789; JN936673; JN936516; HQ444166; HQ444168	BEAST	BD_S	NO	NA	18	18.6667	18.6	18.6667	0.0358423
Rotifera	PTP-raw	Dissotrocha	38	27	GTR+I+G	KC618773; HQ444170; HQ444171; KC618852; JQ309165; JQ309181; JQ309183; FJ426426; EU076828; JQ309460; JQ309578; DQ297789; JN936673; JN936516; HQ444166; HQ444168	BEAST	C_R	NO	NA	19	18.5556	18.6	18.5556	0.0238949
Rotifera	PTP-raw	Dissotrocha	38	27	GTR+I+G	KC618773; HQ444170; HQ444171; KC618852; JQ309165; JQ309181; JQ309183; FJ426426; EU076828; JQ309460; JQ309578; DQ297789; JN936673; JN936516; HQ444166; HQ444168	BEAST	C_S	NO	NA	19	18.5556	18.6	18.5556	0.0238949
Rotifera	PTP-raw	Dissotrocha	38	27	GTR+I+G	KC618773; HQ444170; HQ444171; KC618852; JQ309165; JQ309181; JQ309183; FJ426426; EU076828; JQ309460; JQ309578; DQ297789; JN936673; JN936516; HQ444166; HQ444168	MrBayes	Raw	YES	0.0718139	19	18.5556	18.6	18.5556	0.0238949
Rotifera	PTP-raw	Dissotrocha	38	27	GTR+I+G	KC618773; HQ444170; HQ444171; KC618852; JQ309165; JQ309181; JQ309183; FJ426426; EU076828; JQ309460; JQ309578; DQ297789; JN936673; JN936516; HQ444166; HQ444168	MrBayes	PATHd8	NA	0.0718139	NA	18.6	18.6	18.6	NA
Rotifera	PTP-raw	Dissotrocha	38	27	GTR+I+G	KC618773; HQ444170; HQ444171; KC618852; JQ309165; JQ309181; JQ309183; FJ426426; EU076828; JQ309460; JQ309578; DQ297789; JN936673; JN936516; HQ444166; HQ444168	MrBayes	r8s	NA	0.0718139	NA	18.6	18.6	18.6	NA
Rotifera	PTP-raw	Dissotrocha	38	27	GTR+I+G	KC618773; HQ444170; HQ444171; KC618852; JQ309165; JQ309181; JQ309183; FJ426426; EU076828; JQ309460; JQ309578; DQ297789; JN936673; JN936516; HQ444166; HQ444168	MrBayes	chronopl	NA	0.0718139	NA	18.6	18.6	18.6	NA
Rotifera	PTP-raw	Dissotrocha	38	27	GTR+I+G	KC618773; HQ444170; HQ444171; KC618852; JQ309165; JQ309181; JQ309183; FJ426426; EU076828; JQ309460; JQ309578; DQ297789; JN936673; JN936516; HQ444166; HQ444168	MrBayes	chronos	NA	0.0718139	NA	18.6	18.6	18.6	NA
Rotifera	PTP-raw	Dissotrocha	38	27	GTR+I+G	KC618773; HQ444170; HQ444171; KC618852; JQ309165; JQ309181; JQ309183; FJ426426; EU076828; JQ309460; JQ309578; DQ297789; JN936673; JN936516; HQ444166; HQ444168	GARLI	Raw	NO	0.049859	18	18.6667	18.6	18.6667	0.0358423
Rotifera	PTP-raw	Dissotrocha	38	27	GTR+I+G	KC618773; HQ444170; HQ444171; KC618852; JQ309165; JQ309181; JQ309183; FJ426426; EU076828; JQ309460; JQ309578; DQ297789; JN936673; JN936516; HQ444166; HQ444168	GARLI	PATHd8	NA	0.049859	NA	18.6	18.6	18.6	NA
Rotifera	PTP-raw	Dissotrocha	38	27	GTR+I+G	KC618773; HQ444170; HQ444171; KC618852; JQ309165; JQ309181; JQ309183; FJ426426; EU076828; JQ309460; JQ309578; DQ297789; JN936673; JN936516; HQ444166; HQ444168	GARLI	r8s	NA	0.049859	NA	18.6	18.6	18.6	NA
Rotifera	PTP-raw	Dissotrocha	38	27	GTR+I+G	KC618773; HQ444170; HQ444171; KC618852; JQ309165; JQ309181; JQ309183; FJ426426; EU076828; JQ309460; JQ309578; DQ297789; JN936673; JN936516; HQ444166; HQ444168	GARLI	chronopl	NA	0.049859	NA	18.6	18.6	18.6	NA
Rotifera	PTP-raw	Dissotrocha	38	27	GTR+I+G	KC618773; HQ444170; HQ444171; KC618852; JQ309165; JQ309181; JQ309183; FJ426426; EU076828; JQ309460; JQ309578; DQ297789; JN936673; JN936516; HQ444166; HQ444168	GARLI	chronos	NA	0.049859	NA	18.6	18.6	18.6	NA
Rotifera	PTP-raw	Dissotrocha	38	27	GTR+I+G	KC618773; HQ444170; HQ444171; KC618852; JQ309165; JQ309181; JQ309183; FJ426426; EU076828; JQ309460; JQ309578; DQ297789; JN936673; JN936516; HQ444166; HQ444168	PhyML	Raw	NO	0.0482733	18	18.6667	18.6	18.6667	0.0358423
Rotifera	PTP-raw	Dissotrocha	38	27	GTR+I+G	KC618773; HQ444170; HQ444171; KC618852; JQ309165; JQ309181; JQ309183; FJ426426; EU076828; JQ309460; JQ309578; DQ297789; JN936673; JN936516; HQ444166; HQ444168	PhyML	PATHd8	NA	0.0482733	NA	18.6	18.6	18.6	NA
Rotifera	PTP-raw	Dissotrocha	38	27	GTR+I+G	KC618773; HQ444170; HQ444171; KC618852; JQ309165; JQ309181; JQ309183; FJ426426; EU076828; JQ309460; JQ309578; DQ297789; JN936673; JN936516; HQ444166; HQ444168	PhyML	r8s	NA	0.0482733	NA	18.6	18.6	18.6	NA
Rotifera	PTP-raw	Dissotrocha	38	27	GTR+I+G	KC618773; HQ444170; HQ444171; KC618852; JQ309165; JQ309181; JQ309183; FJ426426; EU076828; JQ309460; JQ309578; DQ297789; JN936673; JN936516; HQ444166; HQ444168	PhyML	chronopl	NA	0.0482733	NA	18.6	18.6	18.6	NA
Rotifera	PTP-raw	Dissotrocha	38	27	GTR+I+G	KC618773; HQ444170; HQ444171; KC618852; JQ309165; JQ309181; JQ309183; FJ426426; EU076828; JQ309460; JQ309578; DQ297789; JN936673; JN936516; HQ444166; HQ444168	PhyML	chronos	NA	0.0482733	NA	18.6	18.6	18.6	NA
Rotifera	PTP-raw	Dissotrocha	38	27	GTR+I+G	KC618773; HQ444170; HQ444171; KC618852; JQ309165; JQ309181; JQ309183; FJ426426; EU076828; JQ309460; JQ309578; DQ297789; JN936673; JN936516; HQ444166; HQ444168	RAxML	Raw	NO	0.178	19	18.5556	18.6	18.5556	0.0238949
Rotifera	PTP-raw	Dissotrocha	38	27	GTR+I+G	KC618773; HQ444170; HQ444171; KC618852; JQ309165; JQ309181; JQ309183; FJ426426; EU076828; JQ309460; JQ309578; DQ297789; JN936673; JN936516; HQ444166; HQ444168	RAxML	PATHd8	NA	0.178	NA	18.6	18.6	18.6	NA
Rotifera	PTP-raw	Dissotrocha	38	27	GTR+I+G	KC618773; HQ444170; HQ444171; KC618852; JQ309165; JQ309181; JQ309183; FJ426426; EU076828; JQ309460; JQ309578; DQ297789; JN936673; JN936516; HQ444166; HQ444168	RAxML	r8s	NA	0.178	NA	18.6	18.6	18.6	NA
Rotifera	PTP-raw	Dissotrocha	38	27	GTR+I+G	KC618773; HQ444170; HQ444171; KC618852; JQ309165; JQ309181; JQ309183; FJ426426; EU076828; JQ309460; JQ309578; DQ297789; JN936673; JN936516; HQ444166; HQ444168	RAxML	chronopl	NA	0.178	NA	18.6	18.6	18.6	NA
Rotifera	PTP-raw	Dissotrocha	38	27	GTR+I+G	KC618773; HQ444170; HQ444171; KC618852; JQ309165; JQ309181; JQ309183; FJ426426; EU076828; JQ309460; JQ309578; DQ297789; JN936673; JN936516; HQ444166; HQ444168	RAxML	chronos	NA	0.178	NA	18.6	18.6	18.6	NA
Rotifera	PTP-raw	Dissotrocha	38	27	GTR+I+G	KC618773; HQ444170; HQ444171; KC618852; JQ309165; JQ309181; JQ309183; FJ426426; EU076828; JQ309460; JQ309578; DQ297789; JN936673; JN936516; HQ444166; HQ444168	NJ	Raw	NO	0.0329014	18	18.6667	18.6	18.6667	0.0358423
Rotifera	PTP-raw	Dissotrocha	38	27	GTR+I+G	KC618773; HQ444170; HQ444171; KC618852; JQ309165; JQ309181; JQ309183; FJ426426; EU076828; JQ309460; JQ309578; DQ297789; JN936673; JN936516; HQ444166; HQ444168	NJ	PATHd8	NA	0.0329014	NA	18.6	18.6	18.6	NA
Rotifera	PTP-raw	Dissotrocha	38	27	GTR+I+G	KC618773; HQ444170; HQ444171; KC618852; JQ309165; JQ309181; JQ309183; FJ426426; EU076828; JQ309460; JQ309578; DQ297789; JN936673; JN936516; HQ444166; HQ444168	NJ	r8s	NA	0.0329014	NA	18.6	18.6	18.6	NA
Rotifera	PTP-raw	Dissotrocha	38	27	GTR+I+G	KC618773; HQ444170; HQ444171; KC618852; JQ309165; JQ309181; JQ309183; FJ426426; EU076828; JQ309460; JQ309578; DQ297789; JN936673; JN936516; HQ444166; HQ444168	NJ	chronopl	NA	0.0329014	NA	18.6	18.6	18.6	NA
Rotifera	PTP-raw	Dissotrocha	38	27	GTR+I+G	KC618773; HQ444170; HQ444171; KC618852; JQ309165; JQ309181; JQ309183; FJ426426; EU076828; JQ309460; JQ309578; DQ297789; JN936673; JN936516; HQ444166; HQ444168	NJ	chronos	NA	0.0329014	NA	18.6	18.6	18.6	NA
Rotifera	PTP-raw	Dissotrocha	38	27	GTR+I+G	KC618773; HQ444170; HQ444171; KC618852; JQ309165; JQ309181; JQ309183; FJ426426; EU076828; JQ309460; JQ309578; DQ297789; JN936673; JN936516; HQ444166; HQ444168	UPGMA	UPGMA	NO	NA	18	18.6667	18.6	34.5455	0.0322581
Rotifera	ST-GMYC	Keratella	108	42	GTR+I+G	KC618773; HQ444170; HQ444171; KC618852; JQ309165; JQ309181; JQ309183; FJ426426; EU076828; JQ309460; JQ309578; DQ297789; JN936673; JN936516; HQ444166; HQ444168	BEAST	BD_R	NO	NA	13	17.1667	17	17.1667	0.245098
Rotifera	ST-GMYC	Keratella	108	42	GTR+I+G	KC618773; HQ444170; HQ444171; KC618852; JQ309165; JQ309181; JQ309183; FJ426426; EU076828; JQ309460; JQ309578; DQ297789; JN936673; JN936516; HQ444166; HQ444168	BEAST	BD_S	NO	NA	13	17.1667	17	17.1667	0.245098
Rotifera	ST-GMYC	Keratella	108	42	GTR+I+G	KC618773; HQ444170; HQ444171; KC618852; JQ309165; JQ309181; JQ309183; FJ426426; EU076828; JQ309460; JQ309578; DQ297789; JN936673; JN936516; HQ444166; HQ444168	BEAST	C_R	NO	NA	14	17.125	17	17.125	0.183824
Rotifera	ST-GMYC	Keratella	108	42	GTR+I+G	KC618773; HQ444170; HQ444171; KC618852; JQ309165; JQ309181; JQ309183; FJ426426; EU076828; JQ309460; JQ309578; DQ297789; JN936673; JN936516; HQ444166; HQ444168	BEAST	C_S	NO	NA	13	17.1667	17	17.1667	0.245098
Rotifera	ST-GMYC	Keratella	108	42	GTR+I+G	KC618773; HQ444170; HQ444171; KC618852; JQ309165; JQ309181; JQ309183; FJ426426; EU076828; JQ309460; JQ309578; DQ297789; JN936673; JN936516; HQ444166; HQ444168	MrBayes	Raw	NA	0.0697021	NA	17	17	17	NA
Rotifera	ST-GMYC	Keratella	108	42	GTR+I+G	KC618773; HQ444170; HQ444171; KC618852; JQ309165; JQ309181; JQ309183; FJ426426; EU076828; JQ309460; JQ309578; DQ297789; JN936673; JN936516; HQ444166; HQ444168	MrBayes	PATHd8	NO	0.0697021	13	17.1667	17	17.1667	0.245098
Rotifera	ST-GMYC	Keratella	108	42	GTR+I+G	KC618773; HQ444170; HQ444171; KC618852; JQ309165; JQ309181; JQ309183; FJ426426; EU076828; JQ309460; JQ309578; DQ297789; JN936673; JN936516; HQ444166; HQ444168	MrBayes	r8s	NO	0.0697021	13	17.1667	17	17.1667	0.245098
Rotifera	ST-GMYC	Keratella	108	42	GTR+I+G	KC618773; HQ444170; HQ444171; KC618852; JQ309165; JQ309181; JQ309183; FJ426426; EU076828; JQ309460; JQ309578; DQ297789; JN936673; JN936516; HQ444166; HQ444168	MrBayes	chronopl	NO	0.0697021	13	17.1667	17	17.1667	0.245098
Rotifera	ST-GMYC	Keratella	108	42	GTR+I+G	KC618773; HQ444170; HQ444171; KC618852; JQ309165; JQ309181; JQ309183; FJ426426; EU076828; JQ309460; JQ309578; DQ297789; JN936673; JN936516; HQ444166; HQ444168	MrBayes	chronos	NO	0.0697021	7	17.4167	17	17.4167	0.612745
Rotifera	ST-GMYC	Keratella	108	42	GTR+I+G	KC618773; HQ444170; HQ444171; KC618852; JQ309165; JQ309181; JQ309183; FJ426426; EU076828; JQ309460; JQ309578; DQ297789; JN936673; JN936516; HQ444166; HQ444168	GARLI	Raw	NA	0.111978	NA	17	17	17	NA
Rotifera	ST-GMYC	Keratella	108	42	GTR+I+G	KC618773; HQ444170; HQ444171; KC618852; JQ309165; JQ309181; JQ309183; FJ426426; EU076828; JQ309460; JQ309578; DQ297789; JN936673; JN936516; HQ444166; HQ444168	GARLI	PATHd8	NO	0.111978	14	17.125	17	17.125	0.183824
Rotifera	ST-GMYC	Keratella	108	42	GTR+I+G	KC618773; HQ444170; HQ444171; KC618852; JQ309165; JQ309181; JQ309183; FJ426426; EU076828; JQ309460; JQ309578; DQ297789; JN936673; JN936516; HQ444166; HQ444168	GARLI	r8s	NO	0.111978	14	17.125	17	17.125	0.183824
Rotifera	ST-GMYC	Keratella	108	42	GTR+I+G	KC618773; HQ444170; HQ444171; KC618852; JQ309165; JQ309181; JQ309183; FJ426426; EU076828; JQ309460; JQ309578; DQ297789; JN936673; JN936516; HQ444166; HQ444168	GARLI	chronopl	NO	0.111978	14	17.125	17	17.125	0.183824
Rotifera	ST-GMYC	Keratella	108	42	GTR+I+G	KC618773; HQ444170; HQ444171; KC618852; JQ309165; JQ309181; JQ309183; FJ426426; EU076828; JQ309460; JQ309578; DQ297789; JN936673; JN936516; HQ444166; HQ444168	GARLI	chronos	NO	0.111978	13	17.1667	17	17.1667	0.245098
Rotifera	ST-GMYC	Keratella	108	42	GTR+I+G	KC618773; HQ444170; HQ444171; KC618852; JQ309165; JQ309181; JQ309183; FJ426426; EU076828; JQ309460; JQ309578; DQ297789; JN936673; JN936516; HQ444166; HQ444168	PhyML	Raw	NA	0.109386	NA	17	17	17	NA
Rotifera	ST-GMYC	Keratella	108	42	GTR+I+G	KC618773; HQ444170; HQ444171; KC618852; JQ309165; JQ309181; JQ309183; FJ426426; EU076828; JQ309460; JQ309578; DQ297789; JN936673; JN936516; HQ444166; HQ444168	PhyML	PATHd8	NO	0.109386	14	17.125	17	17.125	0.183824
Rotifera	ST-GMYC	Keratella	108	42	GTR+I+G	KC618773; HQ444170; HQ444171; KC618852; JQ309165; JQ309181; JQ309183; FJ426426; EU076828; JQ309460; JQ309578; DQ297789; JN936673; JN936516; HQ444166; HQ444168	PhyML	r8s	NO	0.109386	14	17.125	17	17.125	0.183824
Rotifera	ST-GMYC	Keratella	108	42	GTR+I+G	KC618773; HQ444170; HQ444171; KC618852; JQ309165; JQ309181; JQ309183; FJ426426; EU076828; JQ309460; JQ309578; DQ297789; JN936673; JN936516; HQ444166; HQ444168	PhyML	chronopl	NO	0.109386	13	17.1667	17	17.1667	0.245098
Rotifera	ST-GMYC	Keratella	108	42	GTR+I+G	KC618773; HQ444170; HQ444171; KC618852; JQ309165; JQ309181; JQ309183; FJ426426; EU076828; JQ309460; JQ309578; DQ297789; JN936673; JN936516; HQ444166; HQ444168	PhyML	chronos	NO	0.109386	13	17.1667	17	17.1667	0.245098
Rotifera	ST-GMYC	Keratella	108	42	GTR+I+G	KC618773; HQ444170; HQ444171; KC618852; JQ309165; JQ309181; JQ309183; FJ426426; EU076828; JQ309460; JQ309578; DQ297789; JN936673; JN936516; HQ444166; HQ444168	RAxML	Raw	NA	0.086309	NA	17	17	17	NA
Rotifera	ST-GMYC	Keratella	108	42	GTR+I+G	KC618773; HQ444170; HQ444171; KC618852; JQ309165; JQ309181; JQ309183; FJ426426; EU076828; JQ309460; JQ309578; DQ297789; JN936673; JN936516; HQ444166; HQ444168	RAxML	PATHd8	NO	0.086309	14	17.125	17	17.125	0.183824
Rotifera	ST-GMYC	Keratella	108	42	GTR+I+G	KC618773; HQ444170; HQ444171; KC618852; JQ309165; JQ309181; JQ309183; FJ426426; EU076828; JQ309460; JQ309578; DQ297789; JN936673; JN936516; HQ444166; HQ444168	RAxML	r8s	NO	0.086309	14	17.125	17	17.125	0.183824
Rotifera	ST-GMYC	Keratella	108	42	GTR+I+G	KC618773; HQ444170; HQ444171; KC618852; JQ309165; JQ309181; JQ309183; FJ426426; EU076828; JQ309460; JQ309578; DQ297789; JN936673; JN936516; HQ444166; HQ444168	RAxML	chronopl	NO	0.086309	13	17.1667	17	17.1667	0.245098
Rotifera	ST-GMYC	Keratella	108	42	GTR+I+G	KC618773; HQ444170; HQ444171; KC618852; JQ309165; JQ309181; JQ309183; FJ426426; EU076828; JQ309460; JQ309578; DQ297789; JN936673; JN936516; HQ444166; HQ444168	RAxML	chronos	NO	0.086309	14	17.125	17	17.125	0.183824
Rotifera	ST-GMYC	Keratella	108	42	GTR+I+G	KC618773; HQ444170; HQ444171; KC618852; JQ309165; JQ309181; JQ309183; FJ426426; EU076828; JQ309460; JQ309578; DQ297789; JN936673; JN936516; HQ444166; HQ444168	NJ	Raw	NA	0.0292845	NA	17	17	17	NA
Rotifera	ST-GMYC	Keratella	108	42	GTR+I+G	KC618773; HQ444170; HQ444171; KC618852; JQ309165; JQ309181; JQ309183; FJ426426; EU076828; JQ309460; JQ309578; DQ297789; JN936673; JN936516; HQ444166; HQ444168	NJ	PATHd8	NO	0.0292845	22	16.7917	17	16.7917	0.306373
Rotifera	ST-GMYC	Keratella	108	42	GTR+I+G	KC618773; HQ444170; HQ444171; KC618852; JQ309165; JQ309181; JQ309183; FJ426426; EU076828; JQ309460; JQ309578; DQ297789; JN936673; JN936516; HQ444166; HQ444168	NJ	r8s	NO	0.0292845	41	16	17	16	1.47059
Rotifera	ST-GMYC	Keratella	108	42	GTR+I+G	KC618773; HQ444170; HQ444171; KC618852; JQ309165; JQ309181; JQ309183; FJ426426; EU076828; JQ309460; JQ309578; DQ297789; JN936673; JN936516; HQ444166; HQ444168	NJ	chronopl	NO	0.0292845	41	16	17	16	1.47059
Rotifera	ST-GMYC	Keratella	108	42	GTR+I+G	KC618773; HQ444170; HQ444171; KC618852; JQ309165; JQ309181; JQ309183; FJ426426; EU076828; JQ309460; JQ309578; DQ297789; JN936673; JN936516; HQ444166; HQ444168	NJ	chronos	NO	0.0292845	40	16.0417	17	16.0417	1.40931
Rotifera	ST-GMYC	Keratella	108	42	GTR+I+G	KC618773; HQ444170; HQ444171; KC618852; JQ309165; JQ309181; JQ309183; FJ426426; EU076828; JQ309460; JQ309578; DQ297789; JN936673; JN936516; HQ444166; HQ444168	UPGMA	UPGMA	NO	NA	18	16.9583	17	16.8846	0.0612745
Rotifera	MT-GMYC	Keratella	108	42	GTR+I+G	KC618773; HQ444170; HQ444171; KC618852; JQ309165; JQ309181; JQ309183; FJ426426; EU076828; JQ309460; JQ309578; DQ297789; JN936673; JN936516; HQ444166; HQ444168	BEAST	BD_R	NO	NA	16	17.9167	17.84	17.9167	0.107436
Rotifera	MT-GMYC	Keratella	108	42	GTR+I+G	KC618773; HQ444170; HQ444171; KC618852; JQ309165; JQ309181; JQ309183; FJ426426; EU076828; JQ309460; JQ309578; DQ297789; JN936673; JN936516; HQ444166; HQ444168	BEAST	BD_S	NO	NA	15	17.9583	17.84	17.9583	0.165826
Rotifera	MT-GMYC	Keratella	108	42	GTR+I+G	KC618773; HQ444170; HQ444171; KC618852; JQ309165; JQ309181; JQ309183; FJ426426; EU076828; JQ309460; JQ309578; DQ297789; JN936673; JN936516; HQ444166; HQ444168	BEAST	C_R	NO	NA	11	18.125	17.84	18.125	0.399383
Rotifera	MT-GMYC	Keratella	108	42	GTR+I+G	KC618773; HQ444170; HQ444171; KC618852; JQ309165; JQ309181; JQ309183; FJ426426; EU076828; JQ309460; JQ309578; DQ297789; JN936673; JN936516; HQ444166; HQ444168	BEAST	C_S	NO	NA	18	17.8333	17.84	17.8333	0.0093423
Rotifera	MT-GMYC	Keratella	108	42	GTR+I+G	KC618773; HQ444170; HQ444171; KC618852; JQ309165; JQ309181; JQ309183; FJ426426; EU076828; JQ309460; JQ309578; DQ297789; JN936673; JN936516; HQ444166; HQ444168	MrBayes	Raw	NA	0.0697021	NA	17.84	17.84	17.84	NA
Rotifera	MT-GMYC	Keratella	108	42	GTR+I+G	KC618773; HQ444170; HQ444171; KC618852; JQ309165; JQ309181; JQ309183; FJ426426; EU076828; JQ309460; JQ309578; DQ297789; JN936673; JN936516; HQ444166; HQ444168	MrBayes	PATHd8	NO	0.0697021	21	17.7083	17.84	17.7083	0.18451
Rotifera	MT-GMYC	Keratella	108	42	GTR+I+G	KC618773; HQ444170; HQ444171; KC618852; JQ309165; JQ309181; JQ309183; FJ426426; EU076828; JQ309460; JQ309578; DQ297789; JN936673; JN936516; HQ444166; HQ444168	MrBayes	r8s	NO	0.0697021	17	17.875	17.84	17.875	0.0490471
Rotifera	MT-GMYC	Keratella	108	42	GTR+I+G	KC618773; HQ444170; HQ444171; KC618852; JQ309165; JQ309181; JQ309183; FJ426426; EU076828; JQ309460; JQ309578; DQ297789; JN936673; JN936516; HQ444166; HQ444168	MrBayes	chronopl	NO	0.0697021	16	17.9167	17.84	17.9167	0.107436
Rotifera	MT-GMYC	Keratella	108	42	GTR+I+G	KC618773; HQ444170; HQ444171; KC618852; JQ309165; JQ309181; JQ309183; FJ426426; EU076828; JQ309460; JQ309578; DQ297789; JN936673; JN936516; HQ444166; HQ444168	MrBayes	chronos	NO	0.0697021	10	18.1667	17.84	18.1667	0.457773
Rotifera	MT-GMYC	Keratella	108	42	GTR+I+G	KC618773; HQ444170; HQ444171; KC618852; JQ309165; JQ309181; JQ309183; FJ426426; EU076828; JQ309460; JQ309578; DQ297789; JN936673; JN936516; HQ444166; HQ444168	GARLI	Raw	NA	0.111978	NA	17.84	17.84	17.84	NA
Rotifera	MT-GMYC	Keratella	108	42	GTR+I+G	KC618773; HQ444170; HQ444171; KC618852; JQ309165; JQ309181; JQ309183; FJ426426; EU076828; JQ309460; JQ309578; DQ297789; JN936673; JN936516; HQ444166; HQ444168	GARLI	PATHd8	NO	0.111978	14	18	17.84	18	0.224215
Rotifera	MT-GMYC	Keratella	108	42	GTR+I+G	KC618773; HQ444170; HQ444171; KC618852; JQ309165; JQ309181; JQ309183; FJ426426; EU076828; JQ309460; JQ309578; DQ297789; JN936673; JN936516; HQ444166; HQ444168	GARLI	r8s	NO	0.111978	18	17.8333	17.84	17.8333	0.0093423
Rotifera	MT-GMYC	Keratella	108	42	GTR+I+G	KC618773; HQ444170; HQ444171; KC618852; JQ309165; JQ309181; JQ309183; FJ426426; EU076828; JQ309460; JQ309578; DQ297789; JN936673; JN936516; HQ444166; HQ444168	GARLI	chronopl	NO	0.111978	16	17.9167	17.84	17.9167	0.107436
Rotifera	MT-GMYC	Keratella	108	42	GTR+I+G	KC618773; HQ444170; HQ444171; KC618852; JQ309165; JQ309181; JQ309183; FJ426426; EU076828; JQ309460; JQ309578; DQ297789; JN936673; JN936516; HQ444166; HQ444168	GARLI	chronos	NO	0.111978	14	18	17.84	18	0.224215
Rotifera	MT-GMYC	Keratella	108	42	GTR+I+G	KC618773; HQ444170; HQ444171; KC618852; JQ309165; JQ309181; JQ309183; FJ426426; EU076828; JQ309460; JQ309578; DQ297789; JN936673; JN936516; HQ444166; HQ444168	PhyML	Raw	NA	0.109386	NA	17.84	17.84	17.84	NA
Rotifera	MT-GMYC	Keratella	108	42	GTR+I+G	KC618773; HQ444170; HQ444171; KC618852; JQ309165; JQ309181; JQ309183; FJ426426; EU076828; JQ309460; JQ309578; DQ297789; JN936673; JN936516; HQ444166; HQ444168	PhyML	PATHd8	NO	0.109386	22	17.6667	17.84	17.6667	0.2429
Rotifera	MT-GMYC	Keratella	108	42	GTR+I+G	KC618773; HQ444170; HQ444171; KC618852; JQ309165; JQ309181; JQ309183; FJ426426; EU076828; JQ309460; JQ309578; DQ297789; JN936673; JN936516; HQ444166; HQ444168	PhyML	r8s	NO	0.109386	14	18	17.84	18	0.224215
Rotifera	MT-GMYC	Keratella	108	42	GTR+I+G	KC618773; HQ444170; HQ444171; KC618852; JQ309165; JQ309181; JQ309183; FJ426426; EU076828; JQ309460; JQ309578; DQ297789; JN936673; JN936516; HQ444166; HQ444168	PhyML	chronopl	NO	0.109386	19	17.7917	17.84	17.7917	0.0677317
Rotifera	MT-GMYC	Keratella	108	42	GTR+I+G	KC618773; HQ444170; HQ444171; KC618852; JQ309165; JQ309181; JQ309183; FJ426426; EU076828; JQ309460; JQ309578; DQ297789; JN936673; JN936516; HQ444166; HQ444168	PhyML	chronos	NO	0.109386	16	17.9167	17.84	17.9167	0.107436
Rotifera	MT-GMYC	Keratella	108	42	GTR+I+G	KC618773; HQ444170; HQ444171; KC618852; JQ309165; JQ309181; JQ309183; FJ426426; EU076828; JQ309460; JQ309578; DQ297789; JN936673; JN936516; HQ444166; HQ444168	RAxML	Raw	NA	0.086309	NA	17.84	17.84	17.84	NA
Rotifera	MT-GMYC	Keratella	108	42	GTR+I+G	KC618773; HQ444170; HQ444171; KC618852; JQ309165; JQ309181; JQ309183; FJ426426; EU076828; JQ309460; JQ309578; DQ297789; JN936673; JN936516; HQ444166; HQ444168	RAxML	PATHd8	NO	0.086309	15	17.9583	17.84	17.9583	0.165826
Rotifera	MT-GMYC	Keratella	108	42	GTR+I+G	KC618773; HQ444170; HQ444171; KC618852; JQ309165; JQ309181; JQ309183; FJ426426; EU076828; JQ309460; JQ309578; DQ297789; JN936673; JN936516; HQ444166; HQ444168	RAxML	r8s	NO	0.086309	16	17.9167	17.84	17.9167	0.107436
Rotifera	MT-GMYC	Keratella	108	42	GTR+I+G	KC618773; HQ444170; HQ444171; KC618852; JQ309165; JQ309181; JQ309183; FJ426426; EU076828; JQ309460; JQ309578; DQ297789; JN936673; JN936516; HQ444166; HQ444168	RAxML	chronopl	NO	0.086309	13	18.0417	17.84	18.0417	0.282605
Rotifera	MT-GMYC	Keratella	108	42	GTR+I+G	KC618773; HQ444170; HQ444171; KC618852; JQ309165; JQ309181; JQ309183; FJ426426; EU076828; JQ309460; JQ309578; DQ297789; JN936673; JN936516; HQ444166; HQ444168	RAxML	chronos	NO	0.086309	16	17.9167	17.84	17.9167	0.107436
Rotifera	MT-GMYC	Keratella	108	42	GTR+I+G	KC618773; HQ444170; HQ444171; KC618852; JQ309165; JQ309181; JQ309183; FJ426426; EU076828; JQ309460; JQ309578; DQ297789; JN936673; JN936516; HQ444166; HQ444168	NJ	Raw	NA	0.0292845	NA	17.84	17.84	17.84	NA
Rotifera	MT-GMYC	Keratella	108	42	GTR+I+G	KC618773; HQ444170; HQ444171; KC618852; JQ309165; JQ309181; JQ309183; FJ426426; EU076828; JQ309460; JQ309578; DQ297789; JN936673; JN936516; HQ444166; HQ444168	NJ	PATHd8	NO	0.0292845	22	17.6667	17.84	17.6667	0.2429
Rotifera	MT-GMYC	Keratella	108	42	GTR+I+G	KC618773; HQ444170; HQ444171; KC618852; JQ309165; JQ309181; JQ309183; FJ426426; EU076828; JQ309460; JQ309578; DQ297789; JN936673; JN936516; HQ444166; HQ444168	NJ	r8s	NO	0.0292845	28	17.4167	17.84	17.4167	0.593236
Rotifera	MT-GMYC	Keratella	108	42	GTR+I+G	KC618773; HQ444170; HQ444171; KC618852; JQ309165; JQ309181; JQ309183; FJ426426; EU076828; JQ309460; JQ309578; DQ297789; JN936673; JN936516; HQ444166; HQ444168	NJ	chronopl	NO	0.0292845	32	17.25	17.84	17.25	0.826794
Rotifera	MT-GMYC	Keratella	108	42	GTR+I+G	KC618773; HQ444170; HQ444171; KC618852; JQ309165; JQ309181; JQ309183; FJ426426; EU076828; JQ309460; JQ309578; DQ297789; JN936673; JN936516; HQ444166; HQ444168	NJ	chronos	NO	0.0292845	28	17.4167	17.84	17.4167	0.593236
Rotifera	MT-GMYC	Keratella	108	42	GTR+I+G	KC618773; HQ444170; HQ444171; KC618852; JQ309165; JQ309181; JQ309183; FJ426426; EU076828; JQ309460; JQ309578; DQ297789; JN936673; JN936516; HQ444166; HQ444168	UPGMA	UPGMA	NO	NA	19	17.7917	17.84	17.6412	0.0677317
Rotifera	MM-GMYC	Keratella	108	42	GTR+I+G	KC618773; HQ444170; HQ444171; KC618852; JQ309165; JQ309181; JQ309183; FJ426426; EU076828; JQ309460; JQ309578; DQ297789; JN936673; JN936516; HQ444166; HQ444168	BEAST	BD_r	NO	NA	12.67	17.3375	17.1508	17.3375	0.272007
Rotifera	MM-GMYC	Keratella	108	42	GTR+I+G	KC618773; HQ444170; HQ444171; KC618852; JQ309165; JQ309181; JQ309183; FJ426426; EU076828; JQ309460; JQ309578; DQ297789; JN936673; JN936516; HQ444166; HQ444168	BEAST	BD_s	NO	NA	13	17.3238	17.1508	17.3238	0.252116
Rotifera	MM-GMYC	Keratella	108	42	GTR+I+G	KC618773; HQ444170; HQ444171; KC618852; JQ309165; JQ309181; JQ309183; FJ426426; EU076828; JQ309460; JQ309578; DQ297789; JN936673; JN936516; HQ444166; HQ444168	BEAST	C_R	NO	NA	14.05	17.28	17.1508	17.28	0.188268
Rotifera	MM-GMYC	Keratella	108	42	GTR+I+G	KC618773; HQ444170; HQ444171; KC618852; JQ309165; JQ309181; JQ309183; FJ426426; EU076828; JQ309460; JQ309578; DQ297789; JN936673; JN936516; HQ444166; HQ444168	BEAST	C_S	NO	NA	13.4	17.3071	17.1508	17.3071	0.227529
Rotifera	MM-GMYC	Keratella	108	42	GTR+I+G	KC618773; HQ444170; HQ444171; KC618852; JQ309165; JQ309181; JQ309183; FJ426426; EU076828; JQ309460; JQ309578; DQ297789; JN936673; JN936516; HQ444166; HQ444168	MrBayes	Raw	NA	0.0697021	NA	17.1508	17.1508	17.1508	NA
Rotifera	MM-GMYC	Keratella	108	42	GTR+I+G	KC618773; HQ444170; HQ444171; KC618852; JQ309165; JQ309181; JQ309183; FJ426426; EU076828; JQ309460; JQ309578; DQ297789; JN936673; JN936516; HQ444166; HQ444168	MrBayes	PATHd8	NO	0.0697021	13.69	17.295	17.1508	17.295	0.210414
Rotifera	MM-GMYC	Keratella	108	42	GTR+I+G	KC618773; HQ444170; HQ444171; KC618852; JQ309165; JQ309181; JQ309183; FJ426426; EU076828; JQ309460; JQ309578; DQ297789; JN936673; JN936516; HQ444166; HQ444168	MrBayes	r8s	NO	0.0697021	13.71	17.2942	17.1508	17.2942	0.209152
Rotifera	MM-GMYC	Keratella	108	42	GTR+I+G	KC618773; HQ444170; HQ444171; KC618852; JQ309165; JQ309181; JQ309183; FJ426426; EU076828; JQ309460; JQ309578; DQ297789; JN936673; JN936516; HQ444166; HQ444168	MrBayes	chronopl	NO	0.0697021	13.4	17.3071	17.1508	17.3071	0.228018
Rotifera	MM-GMYC	Keratella	108	42	GTR+I+G	KC618773; HQ444170; HQ444171; KC618852; JQ309165; JQ309181; JQ309183; FJ426426; EU076828; JQ309460; JQ309578; DQ297789; JN936673; JN936516; HQ444166; HQ444168	MrBayes	chronos	NO	0.0697021	12.1	17.3612	17.1508	17.3612	0.306859
Rotifera	MM-GMYC	Keratella	108	42	GTR+I+G	KC618773; HQ444170; HQ444171; KC618852; JQ309165; JQ309181; JQ309183; FJ426426; EU076828; JQ309460; JQ309578; DQ297789; JN936673; JN936516; HQ444166; HQ444168	GARLI	Raw	NA	0.111978	NA	17.1508	17.1508	17.1508	NA
Rotifera	MM-GMYC	Keratella	108	42	GTR+I+G	KC618773; HQ444170; HQ444171; KC618852; JQ309165; JQ309181; JQ309183; FJ426426; EU076828; JQ309460; JQ309578; DQ297789; JN936673; JN936516; HQ444166; HQ444168	GARLI	PATHd8	NO	0.111978	13.91	17.2858	17.1508	17.2858	0.196948
Rotifera	MM-GMYC	Keratella	108	42	GTR+I+G	KC618773; HQ444170; HQ444171; KC618852; JQ309165; JQ309181; JQ309183; FJ426426; EU076828; JQ309460; JQ309578; DQ297789; JN936673; JN936516; HQ444166; HQ444168	GARLI	r8s	NO	0.111978	13.77	17.2917	17.1508	17.2917	0.205597
Rotifera	MM-GMYC	Keratella	108	42	GTR+I+G	KC618773; HQ444170; HQ444171; KC618852; JQ309165; JQ309181; JQ309183; FJ426426; EU076828; JQ309460; JQ309578; DQ297789; JN936673; JN936516; HQ444166; HQ444168	GARLI	chronopl	NO	0.111978	14.26	17.2712	17.1508	17.2712	0.175674
Rotifera	MM-GMYC	Keratella	108	42	GTR+I+G	KC618773; HQ444170; HQ444171; KC618852; JQ309165; JQ309181; JQ309183; FJ426426; EU076828; JQ309460; JQ309578; DQ297789; JN936673; JN936516; HQ444166; HQ444168	GARLI	chronos	NO	0.111978	12.22	17.3562	17.1508	17.3562	0.299728
Rotifera	MM-GMYC	Keratella	108	42	GTR+I+G	KC618773; HQ444170; HQ444171; KC618852; JQ309165; JQ309181; JQ309183; FJ426426; EU076828; JQ309460; JQ309578; DQ297789; JN936673; JN936516; HQ444166; HQ444168	PhyML	Raw	NA	0.109386	NA	17.1508	17.1508	17.1508	NA
Rotifera	MM-GMYC	Keratella	108	42	GTR+I+G	KC618773; HQ444170; HQ444171; KC618852; JQ309165; JQ309181; JQ309183; FJ426426; EU076828; JQ309460; JQ309578; DQ297789; JN936673; JN936516; HQ444166; HQ444168	PhyML	PATHd8	NO	0.109386	12.7	17.3362	17.1508	17.3362	0.270033
Rotifera	MM-GMYC	Keratella	108	42	GTR+I+G	KC618773; HQ444170; HQ444171; KC618852; JQ309165; JQ309181; JQ309183; FJ426426; EU076828; JQ309460; JQ309578; DQ297789; JN936673; JN936516; HQ444166; HQ444168	PhyML	r8s	NO	0.109386	14.03	17.2808	17.1508	17.2808	0.189288
Rotifera	MM-GMYC	Keratella	108	42	GTR+I+G	KC618773; HQ444170; HQ444171; KC618852; JQ309165; JQ309181; JQ309183; FJ426426; EU076828; JQ309460; JQ309578; DQ297789; JN936673; JN936516; HQ444166; HQ444168	PhyML	chronopl	NO	0.109386	16.09	17.195	17.1508	17.195	0.0641878
Rotifera	MM-GMYC	Keratella	108	42	GTR+I+G	KC618773; HQ444170; HQ444171; KC618852; JQ309165; JQ309181; JQ309183; FJ426426; EU076828; JQ309460; JQ309578; DQ297789; JN936673; JN936516; HQ444166; HQ444168	PhyML	chronos	NO	0.109386	14.01	17.2817	17.1508	17.2817	0.190881
Rotifera	MM-GMYC	Keratella	108	42	GTR+I+G	KC618773; HQ444170; HQ444171; KC618852; JQ309165; JQ309181; JQ309183; FJ426426; EU076828; JQ309460; JQ309578; DQ297789; JN936673; JN936516; HQ444166; HQ444168	RAxML	Raw	NA	0.086309	NA	17.1508	17.1508	17.1508	NA
Rotifera	MM-GMYC	Keratella	108	42	GTR+I+G	KC618773; HQ444170; HQ444171; KC618852; JQ309165; JQ309181; JQ309183; FJ426426; EU076828; JQ309460; JQ309578; DQ297789; JN936673; JN936516; HQ444166; HQ444168	RAxML	PATHd8	NO	0.086309	13.88	17.2871	17.1508	17.2871	0.198925
Rotifera	MM-GMYC	Keratella	108	42	GTR+I+G	KC618773; HQ444170; HQ444171; KC618852; JQ309165; JQ309181; JQ309183; FJ426426; EU076828; JQ309460; JQ309578; DQ297789; JN936673; JN936516; HQ444166; HQ444168	RAxML	r8s	NO	0.086309	14.18	17.2746	17.1508	17.2746	0.180543
Rotifera	MM-GMYC	Keratella	108	42	GTR+I+G	KC618773; HQ444170; HQ444171; KC618852; JQ309165; JQ309181; JQ309183; FJ426426; EU076828; JQ309460; JQ309578; DQ297789; JN936673; JN936516; HQ444166; HQ444168	RAxML	chronopl	NO	0.086309	17.95	17.1175	17.1508	17.1175	0.0487341
Rotifera	MM-GMYC	Keratella	108	42	GTR+I+G	KC618773; HQ444170; HQ444171; KC618852; JQ309165; JQ309181; JQ309183; FJ426426; EU076828; JQ309460; JQ309578; DQ297789; JN936673; JN936516; HQ444166; HQ444168	RAxML	chronos	NO	0.086309	14.43	17.2642	17.1508	17.2642	0.165442
Rotifera	MM-GMYC	Keratella	108	42	GTR+I+G	KC618773; HQ444170; HQ444171; KC618852; JQ309165; JQ309181; JQ309183; FJ426426; EU076828; JQ309460; JQ309578; DQ297789; JN936673; JN936516; HQ444166; HQ444168	NJ	Raw	NA	0.0292845	NA	17.1508	17.1508	17.1508	NA
Rotifera	MM-GMYC	Keratella	108	42	GTR+I+G	KC618773; HQ444170; HQ444171; KC618852; JQ309165; JQ309181; JQ309183; FJ426426; EU076828; JQ309460; JQ309578; DQ297789; JN936673; JN936516; HQ444166; HQ444168	NJ	PATHd8	NO	0.0292845	23.66	16.8796	17.1508	16.8796	0.395498
Rotifera	MM-GMYC	Keratella	108	42	GTR+I+G	KC618773; HQ444170; HQ444171; KC618852; JQ309165; JQ309181; JQ309183; FJ426426; EU076828; JQ309460; JQ309578; DQ297789; JN936673; JN936516; HQ444166; HQ444168	NJ	r8s	NO	0.0292845	40.35	16.1842	17.1508	16.1842	1.40894
Rotifera	MM-GMYC	Keratella	108	42	GTR+I+G	KC618773; HQ444170; HQ444171; KC618852; JQ309165; JQ309181; JQ309183; FJ426426; EU076828; JQ309460; JQ309578; DQ297789; JN936673; JN936516; HQ444166; HQ444168	NJ	chronopl	NO	0.0292845	37.74	16.2929	17.1508	16.2929	1.25079
Rotifera	MM-GMYC	Keratella	108	42	GTR+I+G	KC618773; HQ444170; HQ444171; KC618852; JQ309165; JQ309181; JQ309183; FJ426426; EU076828; JQ309460; JQ309578; DQ297789; JN936673; JN936516; HQ444166; HQ444168	NJ	chronos	NO	0.0292845	33.12	16.4854	17.1508	16.4854	0.970201
Rotifera	MM-GMYC	Keratella	108	42	GTR+I+G	KC618773; HQ444170; HQ444171; KC618852; JQ309165; JQ309181; JQ309183; FJ426426; EU076828; JQ309460; JQ309578; DQ297789; JN936673; JN936516; HQ444166; HQ444168	UPGMA	UPGMA	NO	NA	16.45	17.18	17.1508	16.9912	0.0425497
Rotifera	PTP-all	Keratella	108	42	GTR+I+G	KC618773; HQ444170; HQ444171; KC618852; JQ309165; JQ309181; JQ309183; FJ426426; EU076828; JQ309460; JQ309578; DQ297789; JN936673; JN936516; HQ444166; HQ444168	BEAST	BD_R	NO	NA	14	16.8966	16.8	16.8966	0.172414
Rotifera	PTP-all	Keratella	108	42	GTR+I+G	KC618773; HQ444170; HQ444171; KC618852; JQ309165; JQ309181; JQ309183; FJ426426; EU076828; JQ309460; JQ309578; DQ297789; JN936673; JN936516; HQ444166; HQ444168	BEAST	BD_S	NO	NA	14	16.8966	16.8	16.8966	0.172414
Rotifera	PTP-all	Keratella	108	42	GTR+I+G	KC618773; HQ444170; HQ444171; KC618852; JQ309165; JQ309181; JQ309183; FJ426426; EU076828; JQ309460; JQ309578; DQ297789; JN936673; JN936516; HQ444166; HQ444168	BEAST	C_R	NO	NA	21	16.6552	16.8	16.6552	0.258621
Rotifera	PTP-all	Keratella	108	42	GTR+I+G	KC618773; HQ444170; HQ444171; KC618852; JQ309165; JQ309181; JQ309183; FJ426426; EU076828; JQ309460; JQ309578; DQ297789; JN936673; JN936516; HQ444166; HQ444168	BEAST	C_S	NO	NA	14	16.8966	16.8	16.8966	0.172414
Rotifera	PTP-all	Keratella	108	42	GTR+I+G	KC618773; HQ444170; HQ444171; KC618852; JQ309165; JQ309181; JQ309183; FJ426426; EU076828; JQ309460; JQ309578; DQ297789; JN936673; JN936516; HQ444166; HQ444168	MrBayes	Raw	NO	0.0697021	14	16.8966	16.8	16.8966	0.172414
Rotifera	PTP-all	Keratella	108	42	GTR+I+G	KC618773; HQ444170; HQ444171; KC618852; JQ309165; JQ309181; JQ309183; FJ426426; EU076828; JQ309460; JQ309578; DQ297789; JN936673; JN936516; HQ444166; HQ444168	MrBayes	PATHd8	NO	0.0697021	14	16.8966	16.8	16.8966	0.172414
Rotifera	PTP-all	Keratella	108	42	GTR+I+G	KC618773; HQ444170; HQ444171; KC618852; JQ309165; JQ309181; JQ309183; FJ426426; EU076828; JQ309460; JQ309578; DQ297789; JN936673; JN936516; HQ444166; HQ444168	MrBayes	r8s	NO	0.0697021	14	16.8966	16.8	16.8966	0.172414
Rotifera	PTP-all	Keratella	108	42	GTR+I+G	KC618773; HQ444170; HQ444171; KC618852; JQ309165; JQ309181; JQ309183; FJ426426; EU076828; JQ309460; JQ309578; DQ297789; JN936673; JN936516; HQ444166; HQ444168	MrBayes	chronopl	NO	0.0697021	14	16.8966	16.8	16.8966	0.172414
Rotifera	PTP-all	Keratella	108	42	GTR+I+G	KC618773; HQ444170; HQ444171; KC618852; JQ309165; JQ309181; JQ309183; FJ426426; EU076828; JQ309460; JQ309578; DQ297789; JN936673; JN936516; HQ444166; HQ444168	MrBayes	chronos	NO	0.0697021	21	16.6552	16.8	16.6552	0.258621
Rotifera	PTP-all	Keratella	108	42	GTR+I+G	KC618773; HQ444170; HQ444171; KC618852; JQ309165; JQ309181; JQ309183; FJ426426; EU076828; JQ309460; JQ309578; DQ297789; JN936673; JN936516; HQ444166; HQ444168	GARLI	Raw	NO	0.111978	14	16.8966	16.8	16.8966	0.172414
Rotifera	PTP-all	Keratella	108	42	GTR+I+G	KC618773; HQ444170; HQ444171; KC618852; JQ309165; JQ309181; JQ309183; FJ426426; EU076828; JQ309460; JQ309578; DQ297789; JN936673; JN936516; HQ444166; HQ444168	GARLI	PATHd8	NO	0.111978	14	16.8966	16.8	16.8966	0.172414
Rotifera	PTP-all	Keratella	108	42	GTR+I+G	KC618773; HQ444170; HQ444171; KC618852; JQ309165; JQ309181; JQ309183; FJ426426; EU076828; JQ309460; JQ309578; DQ297789; JN936673; JN936516; HQ444166; HQ444168	GARLI	r8s	NO	0.111978	14	16.8966	16.8	16.8966	0.172414
Rotifera	PTP-all	Keratella	108	42	GTR+I+G	KC618773; HQ444170; HQ444171; KC618852; JQ309165; JQ309181; JQ309183; FJ426426; EU076828; JQ309460; JQ309578; DQ297789; JN936673; JN936516; HQ444166; HQ444168	GARLI	chronopl	NO	0.111978	15	16.8621	16.8	16.8621	0.110837
Rotifera	PTP-all	Keratella	108	42	GTR+I+G	KC618773; HQ444170; HQ444171; KC618852; JQ309165; JQ309181; JQ309183; FJ426426; EU076828; JQ309460; JQ309578; DQ297789; JN936673; JN936516; HQ444166; HQ444168	GARLI	chronos	NO	0.111978	21	16.6552	16.8	16.6552	0.258621
Rotifera	PTP-all	Keratella	108	42	GTR+I+G	KC618773; HQ444170; HQ444171; KC618852; JQ309165; JQ309181; JQ309183; FJ426426; EU076828; JQ309460; JQ309578; DQ297789; JN936673; JN936516; HQ444166; HQ444168	PhyML	Raw	NO	0.109386	14	16.8966	16.8	16.8966	0.172414
Rotifera	PTP-all	Keratella	108	42	GTR+I+G	KC618773; HQ444170; HQ444171; KC618852; JQ309165; JQ309181; JQ309183; FJ426426; EU076828; JQ309460; JQ309578; DQ297789; JN936673; JN936516; HQ444166; HQ444168	PhyML	PATHd8	NO	0.109386	14	16.8966	16.8	16.8966	0.172414
Rotifera	PTP-all	Keratella	108	42	GTR+I+G	KC618773; HQ444170; HQ444171; KC618852; JQ309165; JQ309181; JQ309183; FJ426426; EU076828; JQ309460; JQ309578; DQ297789; JN936673; JN936516; HQ444166; HQ444168	PhyML	r8s	NO	0.109386	14	16.8966	16.8	16.8966	0.172414
Rotifera	PTP-all	Keratella	108	42	GTR+I+G	KC618773; HQ444170; HQ444171; KC618852; JQ309165; JQ309181; JQ309183; FJ426426; EU076828; JQ309460; JQ309578; DQ297789; JN936673; JN936516; HQ444166; HQ444168	PhyML	chronopl	NO	0.109386	14	16.8966	16.8	16.8966	0.172414
Rotifera	PTP-all	Keratella	108	42	GTR+I+G	KC618773; HQ444170; HQ444171; KC618852; JQ309165; JQ309181; JQ309183; FJ426426; EU076828; JQ309460; JQ309578; DQ297789; JN936673; JN936516; HQ444166; HQ444168	PhyML	chronos	NO	0.109386	14	16.8966	16.8	16.8966	0.172414
Rotifera	PTP-all	Keratella	108	42	GTR+I+G	KC618773; HQ444170; HQ444171; KC618852; JQ309165; JQ309181; JQ309183; FJ426426; EU076828; JQ309460; JQ309578; DQ297789; JN936673; JN936516; HQ444166; HQ444168	RAxML	Raw	NO	0.086309	14	16.8966	16.8	16.8966	0.172414
Rotifera	PTP-all	Keratella	108	42	GTR+I+G	KC618773; HQ444170; HQ444171; KC618852; JQ309165; JQ309181; JQ309183; FJ426426; EU076828; JQ309460; JQ309578; DQ297789; JN936673; JN936516; HQ444166; HQ444168	RAxML	PATHd8	NO	0.086309	26	16.4828	16.8	16.4828	0.566502
Rotifera	PTP-all	Keratella	108	42	GTR+I+G	KC618773; HQ444170; HQ444171; KC618852; JQ309165; JQ309181; JQ309183; FJ426426; EU076828; JQ309460; JQ309578; DQ297789; JN936673; JN936516; HQ444166; HQ444168	RAxML	r8s	NO	0.086309	14	16.8966	16.8	16.8966	0.172414
Rotifera	PTP-all	Keratella	108	42	GTR+I+G	KC618773; HQ444170; HQ444171; KC618852; JQ309165; JQ309181; JQ309183; FJ426426; EU076828; JQ309460; JQ309578; DQ297789; JN936673; JN936516; HQ444166; HQ444168	RAxML	chronopl	NO	0.086309	17	16.7931	16.8	16.7931	0.0123153
Rotifera	PTP-all	Keratella	108	42	GTR+I+G	KC618773; HQ444170; HQ444171; KC618852; JQ309165; JQ309181; JQ309183; FJ426426; EU076828; JQ309460; JQ309578; DQ297789; JN936673; JN936516; HQ444166; HQ444168	RAxML	chronos	NO	0.086309	15	16.8621	16.8	16.8621	0.110837
Rotifera	PTP-all	Keratella	108	42	GTR+I+G	KC618773; HQ444170; HQ444171; KC618852; JQ309165; JQ309181; JQ309183; FJ426426; EU076828; JQ309460; JQ309578; DQ297789; JN936673; JN936516; HQ444166; HQ444168	NJ	Raw	NO	0.0292845	30	16.3448	16.8	16.3448	0.812808
Rotifera	PTP-all	Keratella	108	42	GTR+I+G	KC618773; HQ444170; HQ444171; KC618852; JQ309165; JQ309181; JQ309183; FJ426426; EU076828; JQ309460; JQ309578; DQ297789; JN936673; JN936516; HQ444166; HQ444168	NJ	PATHd8	NO	0.0292845	30	16.3448	16.8	16.3448	0.812808
Rotifera	PTP-all	Keratella	108	42	GTR+I+G	KC618773; HQ444170; HQ444171; KC618852; JQ309165; JQ309181; JQ309183; FJ426426; EU076828; JQ309460; JQ309578; DQ297789; JN936673; JN936516; HQ444166; HQ444168	NJ	r8s	NO	0.0292845	36	16.1379	16.8	16.1379	1.18227
Rotifera	PTP-all	Keratella	108	42	GTR+I+G	KC618773; HQ444170; HQ444171; KC618852; JQ309165; JQ309181; JQ309183; FJ426426; EU076828; JQ309460; JQ309578; DQ297789; JN936673; JN936516; HQ444166; HQ444168	NJ	chronopl	NO	0.0292845	8	17.1034	16.8	17.1034	0.541872
Rotifera	PTP-all	Keratella	108	42	GTR+I+G	KC618773; HQ444170; HQ444171; KC618852; JQ309165; JQ309181; JQ309183; FJ426426; EU076828; JQ309460; JQ309578; DQ297789; JN936673; JN936516; HQ444166; HQ444168	NJ	chronos	NO	0.0292845	7	17.1379	16.8	17.1379	0.603448
Rotifera	PTP-all	Keratella	108	42	GTR+I+G	KC618773; HQ444170; HQ444171; KC618852; JQ309165; JQ309181; JQ309183; FJ426426; EU076828; JQ309460; JQ309578; DQ297789; JN936673; JN936516; HQ444166; HQ444168	UPGMA	UPGMA	NO	NA	19	16.7241	16.8	16.7097	0.135468
Rotifera	PTP-raw	Keratella	108	42	GTR+I+G	KC618773; HQ444170; HQ444171; KC618852; JQ309165; JQ309181; JQ309183; FJ426426; EU076828; JQ309460; JQ309578; DQ297789; JN936673; JN936516; HQ444166; HQ444168	BEAST	BD_R	NO	NA	14	17.1111	16.8	17.1111	0.185185
Rotifera	PTP-raw	Keratella	108	42	GTR+I+G	KC618773; HQ444170; HQ444171; KC618852; JQ309165; JQ309181; JQ309183; FJ426426; EU076828; JQ309460; JQ309578; DQ297789; JN936673; JN936516; HQ444166; HQ444168	BEAST	BD_S	NO	NA	14	17.1111	16.8	17.1111	0.185185
Rotifera	PTP-raw	Keratella	108	42	GTR+I+G	KC618773; HQ444170; HQ444171; KC618852; JQ309165; JQ309181; JQ309183; FJ426426; EU076828; JQ309460; JQ309578; DQ297789; JN936673; JN936516; HQ444166; HQ444168	BEAST	C_R	NO	NA	21	16.3333	16.8	16.3333	0.277778
Rotifera	PTP-raw	Keratella	108	42	GTR+I+G	KC618773; HQ444170; HQ444171; KC618852; JQ309165; JQ309181; JQ309183; FJ426426; EU076828; JQ309460; JQ309578; DQ297789; JN936673; JN936516; HQ444166; HQ444168	BEAST	C_S	NO	NA	14	17.1111	16.8	17.1111	0.185185
Rotifera	PTP-raw	Keratella	108	42	GTR+I+G	KC618773; HQ444170; HQ444171; KC618852; JQ309165; JQ309181; JQ309183; FJ426426; EU076828; JQ309460; JQ309578; DQ297789; JN936673; JN936516; HQ444166; HQ444168	MrBayes	Raw	NO	0.0697021	14	17.1111	16.8	17.1111	0.185185
Rotifera	PTP-raw	Keratella	108	42	GTR+I+G	KC618773; HQ444170; HQ444171; KC618852; JQ309165; JQ309181; JQ309183; FJ426426; EU076828; JQ309460; JQ309578; DQ297789; JN936673; JN936516; HQ444166; HQ444168	MrBayes	PATHd8	NA	0.0697021	NA	16.8	16.8	16.8	NA
Rotifera	PTP-raw	Keratella	108	42	GTR+I+G	KC618773; HQ444170; HQ444171; KC618852; JQ309165; JQ309181; JQ309183; FJ426426; EU076828; JQ309460; JQ309578; DQ297789; JN936673; JN936516; HQ444166; HQ444168	MrBayes	r8s	NA	0.0697021	NA	16.8	16.8	16.8	NA
Rotifera	PTP-raw	Keratella	108	42	GTR+I+G	KC618773; HQ444170; HQ444171; KC618852; JQ309165; JQ309181; JQ309183; FJ426426; EU076828; JQ309460; JQ309578; DQ297789; JN936673; JN936516; HQ444166; HQ444168	MrBayes	chronopl	NA	0.0697021	NA	16.8	16.8	16.8	NA
Rotifera	PTP-raw	Keratella	108	42	GTR+I+G	KC618773; HQ444170; HQ444171; KC618852; JQ309165; JQ309181; JQ309183; FJ426426; EU076828; JQ309460; JQ309578; DQ297789; JN936673; JN936516; HQ444166; HQ444168	MrBayes	chronos	NA	0.0697021	NA	16.8	16.8	16.8	NA
Rotifera	PTP-raw	Keratella	108	42	GTR+I+G	KC618773; HQ444170; HQ444171; KC618852; JQ309165; JQ309181; JQ309183; FJ426426; EU076828; JQ309460; JQ309578; DQ297789; JN936673; JN936516; HQ444166; HQ444168	GARLI	Raw	NO	0.111978	14	17.1111	16.8	17.1111	0.185185
Rotifera	PTP-raw	Keratella	108	42	GTR+I+G	KC618773; HQ444170; HQ444171; KC618852; JQ309165; JQ309181; JQ309183; FJ426426; EU076828; JQ309460; JQ309578; DQ297789; JN936673; JN936516; HQ444166; HQ444168	GARLI	PATHd8	NA	0.111978	NA	16.8	16.8	16.8	NA
Rotifera	PTP-raw	Keratella	108	42	GTR+I+G	KC618773; HQ444170; HQ444171; KC618852; JQ309165; JQ309181; JQ309183; FJ426426; EU076828; JQ309460; JQ309578; DQ297789; JN936673; JN936516; HQ444166; HQ444168	GARLI	r8s	NA	0.111978	NA	16.8	16.8	16.8	NA
Rotifera	PTP-raw	Keratella	108	42	GTR+I+G	KC618773; HQ444170; HQ444171; KC618852; JQ309165; JQ309181; JQ309183; FJ426426; EU076828; JQ309460; JQ309578; DQ297789; JN936673; JN936516; HQ444166; HQ444168	GARLI	chronopl	NA	0.111978	NA	16.8	16.8	16.8	NA
Rotifera	PTP-raw	Keratella	108	42	GTR+I+G	KC618773; HQ444170; HQ444171; KC618852; JQ309165; JQ309181; JQ309183; FJ426426; EU076828; JQ309460; JQ309578; DQ297789; JN936673; JN936516; HQ444166; HQ444168	GARLI	chronos	NA	0.111978	NA	16.8	16.8	16.8	NA
Rotifera	PTP-raw	Keratella	108	42	GTR+I+G	KC618773; HQ444170; HQ444171; KC618852; JQ309165; JQ309181; JQ309183; FJ426426; EU076828; JQ309460; JQ309578; DQ297789; JN936673; JN936516; HQ444166; HQ444168	PhyML	Raw	NO	0.109386	14	17.1111	16.8	17.1111	0.185185
Rotifera	PTP-raw	Keratella	108	42	GTR+I+G	KC618773; HQ444170; HQ444171; KC618852; JQ309165; JQ309181; JQ309183; FJ426426; EU076828; JQ309460; JQ309578; DQ297789; JN936673; JN936516; HQ444166; HQ444168	PhyML	PATHd8	NA	0.109386	NA	16.8	16.8	16.8	NA
Rotifera	PTP-raw	Keratella	108	42	GTR+I+G	KC618773; HQ444170; HQ444171; KC618852; JQ309165; JQ309181; JQ309183; FJ426426; EU076828; JQ309460; JQ309578; DQ297789; JN936673; JN936516; HQ444166; HQ444168	PhyML	r8s	NA	0.109386	NA	16.8	16.8	16.8	NA
Rotifera	PTP-raw	Keratella	108	42	GTR+I+G	KC618773; HQ444170; HQ444171; KC618852; JQ309165; JQ309181; JQ309183; FJ426426; EU076828; JQ309460; JQ309578; DQ297789; JN936673; JN936516; HQ444166; HQ444168	PhyML	chronopl	NA	0.109386	NA	16.8	16.8	16.8	NA
Rotifera	PTP-raw	Keratella	108	42	GTR+I+G	KC618773; HQ444170; HQ444171; KC618852; JQ309165; JQ309181; JQ309183; FJ426426; EU076828; JQ309460; JQ309578; DQ297789; JN936673; JN936516; HQ444166; HQ444168	PhyML	chronos	NA	0.109386	NA	16.8	16.8	16.8	NA
Rotifera	PTP-raw	Keratella	108	42	GTR+I+G	KC618773; HQ444170; HQ444171; KC618852; JQ309165; JQ309181; JQ309183; FJ426426; EU076828; JQ309460; JQ309578; DQ297789; JN936673; JN936516; HQ444166; HQ444168	RAxML	Raw	NO	0.086309	14	17.1111	16.8	17.1111	0.185185
Rotifera	PTP-raw	Keratella	108	42	GTR+I+G	KC618773; HQ444170; HQ444171; KC618852; JQ309165; JQ309181; JQ309183; FJ426426; EU076828; JQ309460; JQ309578; DQ297789; JN936673; JN936516; HQ444166; HQ444168	RAxML	PATHd8	NA	0.086309	NA	16.8	16.8	16.8	NA
Rotifera	PTP-raw	Keratella	108	42	GTR+I+G	KC618773; HQ444170; HQ444171; KC618852; JQ309165; JQ309181; JQ309183; FJ426426; EU076828; JQ309460; JQ309578; DQ297789; JN936673; JN936516; HQ444166; HQ444168	RAxML	r8s	NA	0.086309	NA	16.8	16.8	16.8	NA
Rotifera	PTP-raw	Keratella	108	42	GTR+I+G	KC618773; HQ444170; HQ444171; KC618852; JQ309165; JQ309181; JQ309183; FJ426426; EU076828; JQ309460; JQ309578; DQ297789; JN936673; JN936516; HQ444166; HQ444168	RAxML	chronopl	NA	0.086309	NA	16.8	16.8	16.8	NA
Rotifera	PTP-raw	Keratella	108	42	GTR+I+G	KC618773; HQ444170; HQ444171; KC618852; JQ309165; JQ309181; JQ309183; FJ426426; EU076828; JQ309460; JQ309578; DQ297789; JN936673; JN936516; HQ444166; HQ444168	RAxML	chronos	NA	0.086309	NA	16.8	16.8	16.8	NA
Rotifera	PTP-raw	Keratella	108	42	GTR+I+G	KC618773; HQ444170; HQ444171; KC618852; JQ309165; JQ309181; JQ309183; FJ426426; EU076828; JQ309460; JQ309578; DQ297789; JN936673; JN936516; HQ444166; HQ444168	NJ	Raw	NO	0.0292845	30	15.3333	16.8	15.3333	0.873016
Rotifera	PTP-raw	Keratella	108	42	GTR+I+G	KC618773; HQ444170; HQ444171; KC618852; JQ309165; JQ309181; JQ309183; FJ426426; EU076828; JQ309460; JQ309578; DQ297789; JN936673; JN936516; HQ444166; HQ444168	NJ	PATHd8	NA	0.0292845	NA	16.8	16.8	16.8	NA
Rotifera	PTP-raw	Keratella	108	42	GTR+I+G	KC618773; HQ444170; HQ444171; KC618852; JQ309165; JQ309181; JQ309183; FJ426426; EU076828; JQ309460; JQ309578; DQ297789; JN936673; JN936516; HQ444166; HQ444168	NJ	r8s	NA	0.0292845	NA	16.8	16.8	16.8	NA
Rotifera	PTP-raw	Keratella	108	42	GTR+I+G	KC618773; HQ444170; HQ444171; KC618852; JQ309165; JQ309181; JQ309183; FJ426426; EU076828; JQ309460; JQ309578; DQ297789; JN936673; JN936516; HQ444166; HQ444168	NJ	chronopl	NA	0.0292845	NA	16.8	16.8	16.8	NA
Rotifera	PTP-raw	Keratella	108	42	GTR+I+G	KC618773; HQ444170; HQ444171; KC618852; JQ309165; JQ309181; JQ309183; FJ426426; EU076828; JQ309460; JQ309578; DQ297789; JN936673; JN936516; HQ444166; HQ444168	NJ	chronos	NA	0.0292845	NA	16.8	16.8	16.8	NA
Rotifera	PTP-raw	Keratella	108	42	GTR+I+G	KC618773; HQ444170; HQ444171; KC618852; JQ309165; JQ309181; JQ309183; FJ426426; EU076828; JQ309460; JQ309578; DQ297789; JN936673; JN936516; HQ444166; HQ444168	UPGMA	UPGMA	NO	NA	19	16.5556	16.8	19.3636	0.130952
Rotifera	ST-GMYC	Lecane	134	81	GTR+I+G	KC618773; HQ444170; HQ444171; KC618852; JQ309165; JQ309181; JQ309183; FJ426426; EU076828; JQ309460; JQ309578; DQ297789; JN936673; JN936516; HQ444166; HQ444168	BEAST	BD_R	NO	NA	40	47.4167	47.12	47.4167	0.1574
Rotifera	ST-GMYC	Lecane	134	81	GTR+I+G	KC618773; HQ444170; HQ444171; KC618852; JQ309165; JQ309181; JQ309183; FJ426426; EU076828; JQ309460; JQ309578; DQ297789; JN936673; JN936516; HQ444166; HQ444168	BEAST	BD_S	NO	NA	41	47.375	47.12	47.375	0.135293
Rotifera	ST-GMYC	Lecane	134	81	GTR+I+G	KC618773; HQ444170; HQ444171; KC618852; JQ309165; JQ309181; JQ309183; FJ426426; EU076828; JQ309460; JQ309578; DQ297789; JN936673; JN936516; HQ444166; HQ444168	BEAST	C_R	NO	NA	40	47.4167	47.12	47.4167	0.1574
Rotifera	ST-GMYC	Lecane	134	81	GTR+I+G	KC618773; HQ444170; HQ444171; KC618852; JQ309165; JQ309181; JQ309183; FJ426426; EU076828; JQ309460; JQ309578; DQ297789; JN936673; JN936516; HQ444166; HQ444168	BEAST	C_S	NO	NA	41	47.375	47.12	47.375	0.135293
Rotifera	ST-GMYC	Lecane	134	81	GTR+I+G	KC618773; HQ444170; HQ444171; KC618852; JQ309165; JQ309181; JQ309183; FJ426426; EU076828; JQ309460; JQ309578; DQ297789; JN936673; JN936516; HQ444166; HQ444168	MrBayes	Raw	NA	0.0927241	NA	47.12	47.12	47.12	NA
Rotifera	ST-GMYC	Lecane	134	81	GTR+I+G	KC618773; HQ444170; HQ444171; KC618852; JQ309165; JQ309181; JQ309183; FJ426426; EU076828; JQ309460; JQ309578; DQ297789; JN936673; JN936516; HQ444166; HQ444168	MrBayes	PATHd8	NO	0.0927241	40	47.4167	47.12	47.4167	0.1574
Rotifera	ST-GMYC	Lecane	134	81	GTR+I+G	KC618773; HQ444170; HQ444171; KC618852; JQ309165; JQ309181; JQ309183; FJ426426; EU076828; JQ309460; JQ309578; DQ297789; JN936673; JN936516; HQ444166; HQ444168	MrBayes	r8s	NO	0.0927241	40	47.4167	47.12	47.4167	0.1574
Rotifera	ST-GMYC	Lecane	134	81	GTR+I+G	KC618773; HQ444170; HQ444171; KC618852; JQ309165; JQ309181; JQ309183; FJ426426; EU076828; JQ309460; JQ309578; DQ297789; JN936673; JN936516; HQ444166; HQ444168	MrBayes	chronopl	NO	0.0927241	40	47.4167	47.12	47.4167	0.1574
Rotifera	ST-GMYC	Lecane	134	81	GTR+I+G	KC618773; HQ444170; HQ444171; KC618852; JQ309165; JQ309181; JQ309183; FJ426426; EU076828; JQ309460; JQ309578; DQ297789; JN936673; JN936516; HQ444166; HQ444168	MrBayes	chronos	NO	0.0927241	41	47.375	47.12	47.375	0.135293
Rotifera	ST-GMYC	Lecane	134	81	GTR+I+G	KC618773; HQ444170; HQ444171; KC618852; JQ309165; JQ309181; JQ309183; FJ426426; EU076828; JQ309460; JQ309578; DQ297789; JN936673; JN936516; HQ444166; HQ444168	GARLI	Raw	NA	0.0816058	NA	47.12	47.12	47.12	NA
Rotifera	ST-GMYC	Lecane	134	81	GTR+I+G	KC618773; HQ444170; HQ444171; KC618852; JQ309165; JQ309181; JQ309183; FJ426426; EU076828; JQ309460; JQ309578; DQ297789; JN936673; JN936516; HQ444166; HQ444168	GARLI	PATHd8	NO	0.0816058	40	47.4167	47.12	47.4167	0.1574
Rotifera	ST-GMYC	Lecane	134	81	GTR+I+G	KC618773; HQ444170; HQ444171; KC618852; JQ309165; JQ309181; JQ309183; FJ426426; EU076828; JQ309460; JQ309578; DQ297789; JN936673; JN936516; HQ444166; HQ444168	GARLI	r8s	NO	0.0816058	74	46	47.12	46	0.594228
Rotifera	ST-GMYC	Lecane	134	81	GTR+I+G	KC618773; HQ444170; HQ444171; KC618852; JQ309165; JQ309181; JQ309183; FJ426426; EU076828; JQ309460; JQ309578; DQ297789; JN936673; JN936516; HQ444166; HQ444168	GARLI	chronopl	NO	0.0816058	41	47.375	47.12	47.375	0.135293
Rotifera	ST-GMYC	Lecane	134	81	GTR+I+G	KC618773; HQ444170; HQ444171; KC618852; JQ309165; JQ309181; JQ309183; FJ426426; EU076828; JQ309460; JQ309578; DQ297789; JN936673; JN936516; HQ444166; HQ444168	GARLI	chronos	NO	0.0816058	44	47.25	47.12	47.25	0.0689728
Rotifera	ST-GMYC	Lecane	134	81	GTR+I+G	KC618773; HQ444170; HQ444171; KC618852; JQ309165; JQ309181; JQ309183; FJ426426; EU076828; JQ309460; JQ309578; DQ297789; JN936673; JN936516; HQ444166; HQ444168	PhyML	Raw	NA	0.0780354	NA	47.12	47.12	47.12	NA
Rotifera	ST-GMYC	Lecane	134	81	GTR+I+G	KC618773; HQ444170; HQ444171; KC618852; JQ309165; JQ309181; JQ309183; FJ426426; EU076828; JQ309460; JQ309578; DQ297789; JN936673; JN936516; HQ444166; HQ444168	PhyML	PATHd8	NO	0.0780354	40	47.4167	47.12	47.4167	0.1574
Rotifera	ST-GMYC	Lecane	134	81	GTR+I+G	KC618773; HQ444170; HQ444171; KC618852; JQ309165; JQ309181; JQ309183; FJ426426; EU076828; JQ309460; JQ309578; DQ297789; JN936673; JN936516; HQ444166; HQ444168	PhyML	r8s	NO	0.0780354	77	45.875	47.12	45.875	0.660548
Rotifera	ST-GMYC	Lecane	134	81	GTR+I+G	KC618773; HQ444170; HQ444171; KC618852; JQ309165; JQ309181; JQ309183; FJ426426; EU076828; JQ309460; JQ309578; DQ297789; JN936673; JN936516; HQ444166; HQ444168	PhyML	chronopl	NO	0.0780354	19	48.2917	47.12	48.2917	0.62164
Rotifera	ST-GMYC	Lecane	134	81	GTR+I+G	KC618773; HQ444170; HQ444171; KC618852; JQ309165; JQ309181; JQ309183; FJ426426; EU076828; JQ309460; JQ309578; DQ297789; JN936673; JN936516; HQ444166; HQ444168	PhyML	chronos	NO	0.0780354	41	47.375	47.12	47.375	0.135293
Rotifera	ST-GMYC	Lecane	134	81	GTR+I+G	KC618773; HQ444170; HQ444171; KC618852; JQ309165; JQ309181; JQ309183; FJ426426; EU076828; JQ309460; JQ309578; DQ297789; JN936673; JN936516; HQ444166; HQ444168	RAxML	Raw	NA	0.0690373	NA	47.12	47.12	47.12	NA
Rotifera	ST-GMYC	Lecane	134	81	GTR+I+G	KC618773; HQ444170; HQ444171; KC618852; JQ309165; JQ309181; JQ309183; FJ426426; EU076828; JQ309460; JQ309578; DQ297789; JN936673; JN936516; HQ444166; HQ444168	RAxML	PATHd8	NO	0.0690373	40	47.4167	47.12	47.4167	0.1574
Rotifera	ST-GMYC	Lecane	134	81	GTR+I+G	KC618773; HQ444170; HQ444171; KC618852; JQ309165; JQ309181; JQ309183; FJ426426; EU076828; JQ309460; JQ309578; DQ297789; JN936673; JN936516; HQ444166; HQ444168	RAxML	r8s	NO	0.0690373	40	47.4167	47.12	47.4167	0.1574
Rotifera	ST-GMYC	Lecane	134	81	GTR+I+G	KC618773; HQ444170; HQ444171; KC618852; JQ309165; JQ309181; JQ309183; FJ426426; EU076828; JQ309460; JQ309578; DQ297789; JN936673; JN936516; HQ444166; HQ444168	RAxML	chronopl	NO	0.0690373	48	47.0833	47.12	47.0833	0.0194539
Rotifera	ST-GMYC	Lecane	134	81	GTR+I+G	KC618773; HQ444170; HQ444171; KC618852; JQ309165; JQ309181; JQ309183; FJ426426; EU076828; JQ309460; JQ309578; DQ297789; JN936673; JN936516; HQ444166; HQ444168	RAxML	chronos	NO	0.0690373	42	47.3333	47.12	47.3333	0.113186
Rotifera	ST-GMYC	Lecane	134	81	GTR+I+G	KC618773; HQ444170; HQ444171; KC618852; JQ309165; JQ309181; JQ309183; FJ426426; EU076828; JQ309460; JQ309578; DQ297789; JN936673; JN936516; HQ444166; HQ444168	NJ	Raw	NA	0.0316495	NA	47.12	47.12	47.12	NA
Rotifera	ST-GMYC	Lecane	134	81	GTR+I+G	KC618773; HQ444170; HQ444171; KC618852; JQ309165; JQ309181; JQ309183; FJ426426; EU076828; JQ309460; JQ309578; DQ297789; JN936673; JN936516; HQ444166; HQ444168	NJ	PATHd8	YES	0.0316495	30	47.8333	47.12	47.8333	0.378466
Rotifera	ST-GMYC	Lecane	134	81	GTR+I+G	KC618773; HQ444170; HQ444171; KC618852; JQ309165; JQ309181; JQ309183; FJ426426; EU076828; JQ309460; JQ309578; DQ297789; JN936673; JN936516; HQ444166; HQ444168	NJ	r8s	YES	0.0316495	79	45.7917	47.12	45.7917	0.704761
Rotifera	ST-GMYC	Lecane	134	81	GTR+I+G	KC618773; HQ444170; HQ444171; KC618852; JQ309165; JQ309181; JQ309183; FJ426426; EU076828; JQ309460; JQ309578; DQ297789; JN936673; JN936516; HQ444166; HQ444168	NJ	chronopl	YES	0.0316495	80	45.75	47.12	45.75	0.726868
Rotifera	ST-GMYC	Lecane	134	81	GTR+I+G	KC618773; HQ444170; HQ444171; KC618852; JQ309165; JQ309181; JQ309183; FJ426426; EU076828; JQ309460; JQ309578; DQ297789; JN936673; JN936516; HQ444166; HQ444168	NJ	chronos	YES	0.0316495	80	45.75	47.12	45.75	0.726868
Rotifera	ST-GMYC	Lecane	134	81	GTR+I+G	KC618773; HQ444170; HQ444171; KC618852; JQ309165; JQ309181; JQ309183; FJ426426; EU076828; JQ309460; JQ309578; DQ297789; JN936673; JN936516; HQ444166; HQ444168	UPGMA	UPGMA	NO	NA	40	47.4167	47.12	46.8462	0.1574
Rotifera	MT-GMYC	Lecane	134	81	GTR+I+G	KC618773; HQ444170; HQ444171; KC618852; JQ309165; JQ309181; JQ309183; FJ426426; EU076828; JQ309460; JQ309578; DQ297789; JN936673; JN936516; HQ444166; HQ444168	BEAST	BD_R	NO	NA	45	42.5833	42.68	42.5833	0.0566229
Rotifera	MT-GMYC	Lecane	134	81	GTR+I+G	KC618773; HQ444170; HQ444171; KC618852; JQ309165; JQ309181; JQ309183; FJ426426; EU076828; JQ309460; JQ309578; DQ297789; JN936673; JN936516; HQ444166; HQ444168	BEAST	BD_S	NO	NA	42	42.7083	42.68	42.7083	0.0165964
Rotifera	MT-GMYC	Lecane	134	81	GTR+I+G	KC618773; HQ444170; HQ444171; KC618852; JQ309165; JQ309181; JQ309183; FJ426426; EU076828; JQ309460; JQ309578; DQ297789; JN936673; JN936516; HQ444166; HQ444168	BEAST	C_R	NO	NA	44	42.625	42.68	42.625	0.0322165
Rotifera	MT-GMYC	Lecane	134	81	GTR+I+G	KC618773; HQ444170; HQ444171; KC618852; JQ309165; JQ309181; JQ309183; FJ426426; EU076828; JQ309460; JQ309578; DQ297789; JN936673; JN936516; HQ444166; HQ444168	BEAST	C_S	NO	NA	42	42.7083	42.68	42.7083	0.0165964
Rotifera	MT-GMYC	Lecane	134	81	GTR+I+G	KC618773; HQ444170; HQ444171; KC618852; JQ309165; JQ309181; JQ309183; FJ426426; EU076828; JQ309460; JQ309578; DQ297789; JN936673; JN936516; HQ444166; HQ444168	MrBayes	Raw	NA	0.0927241	NA	42.68	42.68	42.68	NA
Rotifera	MT-GMYC	Lecane	134	81	GTR+I+G	KC618773; HQ444170; HQ444171; KC618852; JQ309165; JQ309181; JQ309183; FJ426426; EU076828; JQ309460; JQ309578; DQ297789; JN936673; JN936516; HQ444166; HQ444168	MrBayes	PATHd8	NO	0.0927241	44	42.625	42.68	42.625	0.0322165
Rotifera	MT-GMYC	Lecane	134	81	GTR+I+G	KC618773; HQ444170; HQ444171; KC618852; JQ309165; JQ309181; JQ309183; FJ426426; EU076828; JQ309460; JQ309578; DQ297789; JN936673; JN936516; HQ444166; HQ444168	MrBayes	r8s	NO	0.0927241	44	42.625	42.68	42.625	0.0322165
Rotifera	MT-GMYC	Lecane	134	81	GTR+I+G	KC618773; HQ444170; HQ444171; KC618852; JQ309165; JQ309181; JQ309183; FJ426426; EU076828; JQ309460; JQ309578; DQ297789; JN936673; JN936516; HQ444166; HQ444168	MrBayes	chronopl	NO	0.0927241	44	42.625	42.68	42.625	0.0322165
Rotifera	MT-GMYC	Lecane	134	81	GTR+I+G	KC618773; HQ444170; HQ444171; KC618852; JQ309165; JQ309181; JQ309183; FJ426426; EU076828; JQ309460; JQ309578; DQ297789; JN936673; JN936516; HQ444166; HQ444168	MrBayes	chronos	NO	0.0927241	46	42.5417	42.68	42.5417	0.0810294
Rotifera	MT-GMYC	Lecane	134	81	GTR+I+G	KC618773; HQ444170; HQ444171; KC618852; JQ309165; JQ309181; JQ309183; FJ426426; EU076828; JQ309460; JQ309578; DQ297789; JN936673; JN936516; HQ444166; HQ444168	GARLI	Raw	NA	0.0816058	NA	42.68	42.68	42.68	NA
Rotifera	MT-GMYC	Lecane	134	81	GTR+I+G	KC618773; HQ444170; HQ444171; KC618852; JQ309165; JQ309181; JQ309183; FJ426426; EU076828; JQ309460; JQ309578; DQ297789; JN936673; JN936516; HQ444166; HQ444168	GARLI	PATHd8	NO	0.0816058	44	42.625	42.68	42.625	0.0322165
Rotifera	MT-GMYC	Lecane	134	81	GTR+I+G	KC618773; HQ444170; HQ444171; KC618852; JQ309165; JQ309181; JQ309183; FJ426426; EU076828; JQ309460; JQ309578; DQ297789; JN936673; JN936516; HQ444166; HQ444168	GARLI	r8s	NO	0.0816058	52	42.2917	42.68	42.2917	0.227468
Rotifera	MT-GMYC	Lecane	134	81	GTR+I+G	KC618773; HQ444170; HQ444171; KC618852; JQ309165; JQ309181; JQ309183; FJ426426; EU076828; JQ309460; JQ309578; DQ297789; JN936673; JN936516; HQ444166; HQ444168	GARLI	chronopl	NO	0.0816058	45	42.5833	42.68	42.5833	0.0566229
Rotifera	MT-GMYC	Lecane	134	81	GTR+I+G	KC618773; HQ444170; HQ444171; KC618852; JQ309165; JQ309181; JQ309183; FJ426426; EU076828; JQ309460; JQ309578; DQ297789; JN936673; JN936516; HQ444166; HQ444168	GARLI	chronos	NO	0.0816058	46	42.5417	42.68	42.5417	0.0810294
Rotifera	MT-GMYC	Lecane	134	81	GTR+I+G	KC618773; HQ444170; HQ444171; KC618852; JQ309165; JQ309181; JQ309183; FJ426426; EU076828; JQ309460; JQ309578; DQ297789; JN936673; JN936516; HQ444166; HQ444168	PhyML	Raw	NA	0.0780354	NA	42.68	42.68	42.68	NA
Rotifera	MT-GMYC	Lecane	134	81	GTR+I+G	KC618773; HQ444170; HQ444171; KC618852; JQ309165; JQ309181; JQ309183; FJ426426; EU076828; JQ309460; JQ309578; DQ297789; JN936673; JN936516; HQ444166; HQ444168	PhyML	PATHd8	NO	0.0780354	43	42.6667	42.68	42.6667	0.00781006
Rotifera	MT-GMYC	Lecane	134	81	GTR+I+G	KC618773; HQ444170; HQ444171; KC618852; JQ309165; JQ309181; JQ309183; FJ426426; EU076828; JQ309460; JQ309578; DQ297789; JN936673; JN936516; HQ444166; HQ444168	PhyML	r8s	NO	0.0780354	23	43.5	42.68	43.5	0.480319
Rotifera	MT-GMYC	Lecane	134	81	GTR+I+G	KC618773; HQ444170; HQ444171; KC618852; JQ309165; JQ309181; JQ309183; FJ426426; EU076828; JQ309460; JQ309578; DQ297789; JN936673; JN936516; HQ444166; HQ444168	PhyML	chronopl	NO	0.0780354	24	43.4583	42.68	43.4583	0.455912
Rotifera	MT-GMYC	Lecane	134	81	GTR+I+G	KC618773; HQ444170; HQ444171; KC618852; JQ309165; JQ309181; JQ309183; FJ426426; EU076828; JQ309460; JQ309578; DQ297789; JN936673; JN936516; HQ444166; HQ444168	PhyML	chronos	NO	0.0780354	45	42.5833	42.68	42.5833	0.0566229
Rotifera	MT-GMYC	Lecane	134	81	GTR+I+G	KC618773; HQ444170; HQ444171; KC618852; JQ309165; JQ309181; JQ309183; FJ426426; EU076828; JQ309460; JQ309578; DQ297789; JN936673; JN936516; HQ444166; HQ444168	RAxML	Raw	NA	0.0690373	NA	42.68	42.68	42.68	NA
Rotifera	MT-GMYC	Lecane	134	81	GTR+I+G	KC618773; HQ444170; HQ444171; KC618852; JQ309165; JQ309181; JQ309183; FJ426426; EU076828; JQ309460; JQ309578; DQ297789; JN936673; JN936516; HQ444166; HQ444168	RAxML	PATHd8	NO	0.0690373	46	42.5417	42.68	42.5417	0.0810294
Rotifera	MT-GMYC	Lecane	134	81	GTR+I+G	KC618773; HQ444170; HQ444171; KC618852; JQ309165; JQ309181; JQ309183; FJ426426; EU076828; JQ309460; JQ309578; DQ297789; JN936673; JN936516; HQ444166; HQ444168	RAxML	r8s	NO	0.0690373	44	42.625	42.68	42.625	0.0322165
Rotifera	MT-GMYC	Lecane	134	81	GTR+I+G	KC618773; HQ444170; HQ444171; KC618852; JQ309165; JQ309181; JQ309183; FJ426426; EU076828; JQ309460; JQ309578; DQ297789; JN936673; JN936516; HQ444166; HQ444168	RAxML	chronopl	NO	0.0690373	48	42.4583	42.68	42.4583	0.129842
Rotifera	MT-GMYC	Lecane	134	81	GTR+I+G	KC618773; HQ444170; HQ444171; KC618852; JQ309165; JQ309181; JQ309183; FJ426426; EU076828; JQ309460; JQ309578; DQ297789; JN936673; JN936516; HQ444166; HQ444168	RAxML	chronos	NO	0.0690373	45	42.5833	42.68	42.5833	0.0566229
Rotifera	MT-GMYC	Lecane	134	81	GTR+I+G	KC618773; HQ444170; HQ444171; KC618852; JQ309165; JQ309181; JQ309183; FJ426426; EU076828; JQ309460; JQ309578; DQ297789; JN936673; JN936516; HQ444166; HQ444168	NJ	Raw	NA	0.0316495	NA	42.68	42.68	42.68	NA
Rotifera	MT-GMYC	Lecane	134	81	GTR+I+G	KC618773; HQ444170; HQ444171; KC618852; JQ309165; JQ309181; JQ309183; FJ426426; EU076828; JQ309460; JQ309578; DQ297789; JN936673; JN936516; HQ444166; HQ444168	NJ	PATHd8	YES	0.0316495	29	43.25	42.68	43.25	0.33388
Rotifera	MT-GMYC	Lecane	134	81	GTR+I+G	KC618773; HQ444170; HQ444171; KC618852; JQ309165; JQ309181; JQ309183; FJ426426; EU076828; JQ309460; JQ309578; DQ297789; JN936673; JN936516; HQ444166; HQ444168	NJ	r8s	YES	0.0316495	16	43.7917	42.68	43.7917	0.651164
Rotifera	MT-GMYC	Lecane	134	81	GTR+I+G	KC618773; HQ444170; HQ444171; KC618852; JQ309165; JQ309181; JQ309183; FJ426426; EU076828; JQ309460; JQ309578; DQ297789; JN936673; JN936516; HQ444166; HQ444168	NJ	chronopl	YES	0.0316495	56	42.125	42.68	42.125	0.325094
Rotifera	MT-GMYC	Lecane	134	81	GTR+I+G	KC618773; HQ444170; HQ444171; KC618852; JQ309165; JQ309181; JQ309183; FJ426426; EU076828; JQ309460; JQ309578; DQ297789; JN936673; JN936516; HQ444166; HQ444168	NJ	chronos	YES	0.0316495	63	41.8333	42.68	41.8333	0.495939
Rotifera	MT-GMYC	Lecane	134	81	GTR+I+G	KC618773; HQ444170; HQ444171; KC618852; JQ309165; JQ309181; JQ309183; FJ426426; EU076828; JQ309460; JQ309578; DQ297789; JN936673; JN936516; HQ444166; HQ444168	UPGMA	UPGMA	NO	NA	47	42.5	42.68	42.6742	0.105436
Rotifera	MM-GMYC	Lecane	134	81	GTR+I+G	KC618773; HQ444170; HQ444171; KC618852; JQ309165; JQ309181; JQ309183; FJ426426; EU076828; JQ309460; JQ309578; DQ297789; JN936673; JN936516; HQ444166; HQ444168	BEAST	BD_r	NO	NA	42.53	43.138	43.109	43.138	0.0140544
Rotifera	MM-GMYC	Lecane	134	81	GTR+I+G	KC618773; HQ444170; HQ444171; KC618852; JQ309165; JQ309181; JQ309183; FJ426426; EU076828; JQ309460; JQ309578; DQ297789; JN936673; JN936516; HQ444166; HQ444168	BEAST	BD_s	NO	NA	40.91	43.219	43.109	43.219	0.0536218
Rotifera	MM-GMYC	Lecane	134	81	GTR+I+G	KC618773; HQ444170; HQ444171; KC618852; JQ309165; JQ309181; JQ309183; FJ426426; EU076828; JQ309460; JQ309578; DQ297789; JN936673; JN936516; HQ444166; HQ444168	BEAST	C_R	NO	NA	41.14	43.2075	43.109	43.2075	0.0479717
Rotifera	MM-GMYC	Lecane	134	81	GTR+I+G	KC618773; HQ444170; HQ444171; KC618852; JQ309165; JQ309181; JQ309183; FJ426426; EU076828; JQ309460; JQ309578; DQ297789; JN936673; JN936516; HQ444166; HQ444168	BEAST	C_S	NO	NA	41.46	43.1915	43.109	43.1915	0.0402488
Rotifera	MM-GMYC	Lecane	134	81	GTR+I+G	KC618773; HQ444170; HQ444171; KC618852; JQ309165; JQ309181; JQ309183; FJ426426; EU076828; JQ309460; JQ309578; DQ297789; JN936673; JN936516; HQ444166; HQ444168	MrBayes	Raw	NA	0.0927241	NA	43.109	43.109	43.109	NA
Rotifera	MM-GMYC	Lecane	134	81	GTR+I+G	KC618773; HQ444170; HQ444171; KC618852; JQ309165; JQ309181; JQ309183; FJ426426; EU076828; JQ309460; JQ309578; DQ297789; JN936673; JN936516; HQ444166; HQ444168	MrBayes	PATHd8	NO	0.0927241	41.25	43.202	43.109	43.202	0.0452317
Rotifera	MM-GMYC	Lecane	134	81	GTR+I+G	KC618773; HQ444170; HQ444171; KC618852; JQ309165; JQ309181; JQ309183; FJ426426; EU076828; JQ309460; JQ309578; DQ297789; JN936673; JN936516; HQ444166; HQ444168	MrBayes	r8s	NO	0.0927241	41.37	43.196	43.109	43.196	0.0424373
Rotifera	MM-GMYC	Lecane	134	81	GTR+I+G	KC618773; HQ444170; HQ444171; KC618852; JQ309165; JQ309181; JQ309183; FJ426426; EU076828; JQ309460; JQ309578; DQ297789; JN936673; JN936516; HQ444166; HQ444168	MrBayes	chronopl	NO	0.0927241	42.44	43.1425	43.109	43.1425	0.0162752
Rotifera	MM-GMYC	Lecane	134	81	GTR+I+G	KC618773; HQ444170; HQ444171; KC618852; JQ309165; JQ309181; JQ309183; FJ426426; EU076828; JQ309460; JQ309578; DQ297789; JN936673; JN936516; HQ444166; HQ444168	MrBayes	chronos	NO	0.0927241	40.53	43.238	43.109	43.238	0.062877
Rotifera	MM-GMYC	Lecane	134	81	GTR+I+G	KC618773; HQ444170; HQ444171; KC618852; JQ309165; JQ309181; JQ309183; FJ426426; EU076828; JQ309460; JQ309578; DQ297789; JN936673; JN936516; HQ444166; HQ444168	GARLI	Raw	NA	0.0816058	NA	43.109	43.109	43.109	NA
Rotifera	MM-GMYC	Lecane	134	81	GTR+I+G	KC618773; HQ444170; HQ444171; KC618852; JQ309165; JQ309181; JQ309183; FJ426426; EU076828; JQ309460; JQ309578; DQ297789; JN936673; JN936516; HQ444166; HQ444168	GARLI	PATHd8	NO	0.0816058	41.11	43.209	43.109	43.209	0.0486861
Rotifera	MM-GMYC	Lecane	134	81	GTR+I+G	KC618773; HQ444170; HQ444171; KC618852; JQ309165; JQ309181; JQ309183; FJ426426; EU076828; JQ309460; JQ309578; DQ297789; JN936673; JN936516; HQ444166; HQ444168	GARLI	r8s	NO	0.0816058	46.61	42.934	43.109	42.934	0.0852222
Rotifera	MM-GMYC	Lecane	134	81	GTR+I+G	KC618773; HQ444170; HQ444171; KC618852; JQ309165; JQ309181; JQ309183; FJ426426; EU076828; JQ309460; JQ309578; DQ297789; JN936673; JN936516; HQ444166; HQ444168	GARLI	chronopl	NO	0.0816058	41.88	43.1705	43.109	43.1705	0.0298434
Rotifera	MM-GMYC	Lecane	134	81	GTR+I+G	KC618773; HQ444170; HQ444171; KC618852; JQ309165; JQ309181; JQ309183; FJ426426; EU076828; JQ309460; JQ309578; DQ297789; JN936673; JN936516; HQ444166; HQ444168	GARLI	chronos	NO	0.0816058	43	43.1145	43.109	43.1145	0.00268087
Rotifera	MM-GMYC	Lecane	134	81	GTR+I+G	KC618773; HQ444170; HQ444171; KC618852; JQ309165; JQ309181; JQ309183; FJ426426; EU076828; JQ309460; JQ309578; DQ297789; JN936673; JN936516; HQ444166; HQ444168	PhyML	Raw	NA	0.0780354	NA	43.109	43.109	43.109	NA
Rotifera	MM-GMYC	Lecane	134	81	GTR+I+G	KC618773; HQ444170; HQ444171; KC618852; JQ309165; JQ309181; JQ309183; FJ426426; EU076828; JQ309460; JQ309578; DQ297789; JN936673; JN936516; HQ444166; HQ444168	PhyML	PATHd8	NO	0.0780354	41.48	43.1905	43.109	43.1905	0.0397573
Rotifera	MM-GMYC	Lecane	134	81	GTR+I+G	KC618773; HQ444170; HQ444171; KC618852; JQ309165; JQ309181; JQ309183; FJ426426; EU076828; JQ309460; JQ309578; DQ297789; JN936673; JN936516; HQ444166; HQ444168	PhyML	r8s	NO	0.0780354	77	41.4145	43.109	41.4145	0.825482
Rotifera	MM-GMYC	Lecane	134	81	GTR+I+G	KC618773; HQ444170; HQ444171; KC618852; JQ309165; JQ309181; JQ309183; FJ426426; EU076828; JQ309460; JQ309578; DQ297789; JN936673; JN936516; HQ444166; HQ444168	PhyML	chronopl	NO	0.0780354	26.92	43.9185	43.109	43.9185	0.394397
Rotifera	MM-GMYC	Lecane	134	81	GTR+I+G	KC618773; HQ444170; HQ444171; KC618852; JQ309165; JQ309181; JQ309183; FJ426426; EU076828; JQ309460; JQ309578; DQ297789; JN936673; JN936516; HQ444166; HQ444168	PhyML	chronos	NO	0.0780354	42.28	43.1505	43.109	43.1505	0.0202095
Rotifera	MM-GMYC	Lecane	134	81	GTR+I+G	KC618773; HQ444170; HQ444171; KC618852; JQ309165; JQ309181; JQ309183; FJ426426; EU076828; JQ309460; JQ309578; DQ297789; JN936673; JN936516; HQ444166; HQ444168	RAxML	Raw	NA	0.0690373	NA	43.109	43.109	43.109	NA
Rotifera	MM-GMYC	Lecane	134	81	GTR+I+G	KC618773; HQ444170; HQ444171; KC618852; JQ309165; JQ309181; JQ309183; FJ426426; EU076828; JQ309460; JQ309578; DQ297789; JN936673; JN936516; HQ444166; HQ444168	RAxML	PATHd8	NO	0.0690373	42.19	43.155	43.109	43.155	0.0224363
Rotifera	MM-GMYC	Lecane	134	81	GTR+I+G	KC618773; HQ444170; HQ444171; KC618852; JQ309165; JQ309181; JQ309183; FJ426426; EU076828; JQ309460; JQ309578; DQ297789; JN936673; JN936516; HQ444166; HQ444168	RAxML	r8s	NO	0.0690373	41.82	43.1735	43.109	43.1735	0.0312963
Rotifera	MM-GMYC	Lecane	134	81	GTR+I+G	KC618773; HQ444170; HQ444171; KC618852; JQ309165; JQ309181; JQ309183; FJ426426; EU076828; JQ309460; JQ309578; DQ297789; JN936673; JN936516; HQ444166; HQ444168	RAxML	chronopl	NO	0.0690373	44.02	43.0635	43.109	43.0635	0.0223053
Rotifera	MM-GMYC	Lecane	134	81	GTR+I+G	KC618773; HQ444170; HQ444171; KC618852; JQ309165; JQ309181; JQ309183; FJ426426; EU076828; JQ309460; JQ309578; DQ297789; JN936673; JN936516; HQ444166; HQ444168	RAxML	chronos	NO	0.0690373	43.29	43.1	43.109	43.1	0.00444162
Rotifera	MM-GMYC	Lecane	134	81	GTR+I+G	KC618773; HQ444170; HQ444171; KC618852; JQ309165; JQ309181; JQ309183; FJ426426; EU076828; JQ309460; JQ309578; DQ297789; JN936673; JN936516; HQ444166; HQ444168	NJ	Raw	NA	0.0316495	NA	43.109	43.109	43.109	NA
Rotifera	MM-GMYC	Lecane	134	81	GTR+I+G	KC618773; HQ444170; HQ444171; KC618852; JQ309165; JQ309181; JQ309183; FJ426426; EU076828; JQ309460; JQ309578; DQ297789; JN936673; JN936516; HQ444166; HQ444168	NJ	PATHd8	YES	0.0316495	NA	43.109	43.109	43.109	NA
Rotifera	MM-GMYC	Lecane	134	81	GTR+I+G	KC618773; HQ444170; HQ444171; KC618852; JQ309165; JQ309181; JQ309183; FJ426426; EU076828; JQ309460; JQ309578; DQ297789; JN936673; JN936516; HQ444166; HQ444168	NJ	r8s	YES	0.0316495	NA	43.109	43.109	43.109	NA
Rotifera	MM-GMYC	Lecane	134	81	GTR+I+G	KC618773; HQ444170; HQ444171; KC618852; JQ309165; JQ309181; JQ309183; FJ426426; EU076828; JQ309460; JQ309578; DQ297789; JN936673; JN936516; HQ444166; HQ444168	NJ	chronopl	YES	0.0316495	NA	43.109	43.109	43.109	NA
Rotifera	MM-GMYC	Lecane	134	81	GTR+I+G	KC618773; HQ444170; HQ444171; KC618852; JQ309165; JQ309181; JQ309183; FJ426426; EU076828; JQ309460; JQ309578; DQ297789; JN936673; JN936516; HQ444166; HQ444168	NJ	chronos	YES	0.0316495	NA	43.109	43.109	43.109	NA
Rotifera	MM-GMYC	Lecane	134	81	GTR+I+G	KC618773; HQ444170; HQ444171; KC618852; JQ309165; JQ309181; JQ309183; FJ426426; EU076828; JQ309460; JQ309578; DQ297789; JN936673; JN936516; HQ444166; HQ444168	UPGMA	UPGMA	NO	NA	42.06	43.1615	43.109	42.9677	0.0254265
Rotifera	PTP-all	Lecane	134	81	GTR+I+G	KC618773; HQ444170; HQ444171; KC618852; JQ309165; JQ309181; JQ309183; FJ426426; EU076828; JQ309460; JQ309578; DQ297789; JN936673; JN936516; HQ444166; HQ444168	BEAST	BD_R	NO	NA	40	40.4828	40.4667	40.4828	0.0119298
Rotifera	PTP-all	Lecane	134	81	GTR+I+G	KC618773; HQ444170; HQ444171; KC618852; JQ309165; JQ309181; JQ309183; FJ426426; EU076828; JQ309460; JQ309578; DQ297789; JN936673; JN936516; HQ444166; HQ444168	BEAST	BD_S	NO	NA	40	40.4828	40.4667	40.4828	0.0119298
Rotifera	PTP-all	Lecane	134	81	GTR+I+G	KC618773; HQ444170; HQ444171; KC618852; JQ309165; JQ309181; JQ309183; FJ426426; EU076828; JQ309460; JQ309578; DQ297789; JN936673; JN936516; HQ444166; HQ444168	BEAST	C_R	NO	NA	42	40.4138	40.4667	40.4138	0.0391979
Rotifera	PTP-all	Lecane	134	81	GTR+I+G	KC618773; HQ444170; HQ444171; KC618852; JQ309165; JQ309181; JQ309183; FJ426426; EU076828; JQ309460; JQ309578; DQ297789; JN936673; JN936516; HQ444166; HQ444168	BEAST	C_S	NO	NA	42	40.4138	40.4667	40.4138	0.0391979
Rotifera	PTP-all	Lecane	134	81	GTR+I+G	KC618773; HQ444170; HQ444171; KC618852; JQ309165; JQ309181; JQ309183; FJ426426; EU076828; JQ309460; JQ309578; DQ297789; JN936673; JN936516; HQ444166; HQ444168	MrBayes	Raw	NO	0.0927241	34	40.6897	40.4667	40.6897	0.165313
Rotifera	PTP-all	Lecane	134	81	GTR+I+G	KC618773; HQ444170; HQ444171; KC618852; JQ309165; JQ309181; JQ309183; FJ426426; EU076828; JQ309460; JQ309578; DQ297789; JN936673; JN936516; HQ444166; HQ444168	MrBayes	PATHd8	NO	0.0927241	42	40.4138	40.4667	40.4138	0.0391979
Rotifera	PTP-all	Lecane	134	81	GTR+I+G	KC618773; HQ444170; HQ444171; KC618852; JQ309165; JQ309181; JQ309183; FJ426426; EU076828; JQ309460; JQ309578; DQ297789; JN936673; JN936516; HQ444166; HQ444168	MrBayes	r8s	NO	0.0927241	40	40.4828	40.4667	40.4828	0.0119298
Rotifera	PTP-all	Lecane	134	81	GTR+I+G	KC618773; HQ444170; HQ444171; KC618852; JQ309165; JQ309181; JQ309183; FJ426426; EU076828; JQ309460; JQ309578; DQ297789; JN936673; JN936516; HQ444166; HQ444168	MrBayes	chronopl	NO	0.0927241	40	40.4828	40.4667	40.4828	0.0119298
Rotifera	PTP-all	Lecane	134	81	GTR+I+G	KC618773; HQ444170; HQ444171; KC618852; JQ309165; JQ309181; JQ309183; FJ426426; EU076828; JQ309460; JQ309578; DQ297789; JN936673; JN936516; HQ444166; HQ444168	MrBayes	chronos	NO	0.0927241	41	40.4483	40.4667	40.4483	0.013634
Rotifera	PTP-all	Lecane	134	81	GTR+I+G	KC618773; HQ444170; HQ444171; KC618852; JQ309165; JQ309181; JQ309183; FJ426426; EU076828; JQ309460; JQ309578; DQ297789; JN936673; JN936516; HQ444166; HQ444168	GARLI	Raw	NO	0.0816058	40	40.4828	40.4667	40.4828	0.0119298
Rotifera	PTP-all	Lecane	134	81	GTR+I+G	KC618773; HQ444170; HQ444171; KC618852; JQ309165; JQ309181; JQ309183; FJ426426; EU076828; JQ309460; JQ309578; DQ297789; JN936673; JN936516; HQ444166; HQ444168	GARLI	PATHd8	NO	0.0816058	42	40.4138	40.4667	40.4138	0.0391979
Rotifera	PTP-all	Lecane	134	81	GTR+I+G	KC618773; HQ444170; HQ444171; KC618852; JQ309165; JQ309181; JQ309183; FJ426426; EU076828; JQ309460; JQ309578; DQ297789; JN936673; JN936516; HQ444166; HQ444168	GARLI	r8s	NO	0.0816058	49	40.1724	40.4667	40.1724	0.218145
Rotifera	PTP-all	Lecane	134	81	GTR+I+G	KC618773; HQ444170; HQ444171; KC618852; JQ309165; JQ309181; JQ309183; FJ426426; EU076828; JQ309460; JQ309578; DQ297789; JN936673; JN936516; HQ444166; HQ444168	GARLI	chronopl	NO	0.0816058	43	40.3793	40.4667	40.3793	0.0647617
Rotifera	PTP-all	Lecane	134	81	GTR+I+G	KC618773; HQ444170; HQ444171; KC618852; JQ309165; JQ309181; JQ309183; FJ426426; EU076828; JQ309460; JQ309578; DQ297789; JN936673; JN936516; HQ444166; HQ444168	GARLI	chronos	NO	0.0816058	43	40.3793	40.4667	40.3793	0.0647617
Rotifera	PTP-all	Lecane	134	81	GTR+I+G	KC618773; HQ444170; HQ444171; KC618852; JQ309165; JQ309181; JQ309183; FJ426426; EU076828; JQ309460; JQ309578; DQ297789; JN936673; JN936516; HQ444166; HQ444168	PhyML	Raw	NO	0.0780354	42	40.4138	40.4667	40.4138	0.0391979
Rotifera	PTP-all	Lecane	134	81	GTR+I+G	KC618773; HQ444170; HQ444171; KC618852; JQ309165; JQ309181; JQ309183; FJ426426; EU076828; JQ309460; JQ309578; DQ297789; JN936673; JN936516; HQ444166; HQ444168	PhyML	PATHd8	NO	0.0780354	42	40.4138	40.4667	40.4138	0.0391979
Rotifera	PTP-all	Lecane	134	81	GTR+I+G	KC618773; HQ444170; HQ444171; KC618852; JQ309165; JQ309181; JQ309183; FJ426426; EU076828; JQ309460; JQ309578; DQ297789; JN936673; JN936516; HQ444166; HQ444168	PhyML	r8s	NO	0.0780354	24	41.0345	40.4667	41.0345	0.420951
Rotifera	PTP-all	Lecane	134	81	GTR+I+G	KC618773; HQ444170; HQ444171; KC618852; JQ309165; JQ309181; JQ309183; FJ426426; EU076828; JQ309460; JQ309578; DQ297789; JN936673; JN936516; HQ444166; HQ444168	PhyML	chronopl	NO	0.0780354	60	39.7931	40.4667	39.7931	0.499347
Rotifera	PTP-all	Lecane	134	81	GTR+I+G	KC618773; HQ444170; HQ444171; KC618852; JQ309165; JQ309181; JQ309183; FJ426426; EU076828; JQ309460; JQ309578; DQ297789; JN936673; JN936516; HQ444166; HQ444168	PhyML	chronos	NO	0.0780354	43	40.3793	40.4667	40.3793	0.0647617
Rotifera	PTP-all	Lecane	134	81	GTR+I+G	KC618773; HQ444170; HQ444171; KC618852; JQ309165; JQ309181; JQ309183; FJ426426; EU076828; JQ309460; JQ309578; DQ297789; JN936673; JN936516; HQ444166; HQ444168	RAxML	Raw	NO	0.0690373	42	40.4138	40.4667	40.4138	0.0391979
Rotifera	PTP-all	Lecane	134	81	GTR+I+G	KC618773; HQ444170; HQ444171; KC618852; JQ309165; JQ309181; JQ309183; FJ426426; EU076828; JQ309460; JQ309578; DQ297789; JN936673; JN936516; HQ444166; HQ444168	RAxML	PATHd8	NO	0.0690373	42	40.4138	40.4667	40.4138	0.0391979
Rotifera	PTP-all	Lecane	134	81	GTR+I+G	KC618773; HQ444170; HQ444171; KC618852; JQ309165; JQ309181; JQ309183; FJ426426; EU076828; JQ309460; JQ309578; DQ297789; JN936673; JN936516; HQ444166; HQ444168	RAxML	r8s	NO	0.0690373	40	40.4828	40.4667	40.4828	0.0119298
Rotifera	PTP-all	Lecane	134	81	GTR+I+G	KC618773; HQ444170; HQ444171; KC618852; JQ309165; JQ309181; JQ309183; FJ426426; EU076828; JQ309460; JQ309578; DQ297789; JN936673; JN936516; HQ444166; HQ444168	RAxML	chronopl	NO	0.0690373	46	40.2759	40.4667	40.2759	0.141453
Rotifera	PTP-all	Lecane	134	81	GTR+I+G	KC618773; HQ444170; HQ444171; KC618852; JQ309165; JQ309181; JQ309183; FJ426426; EU076828; JQ309460; JQ309578; DQ297789; JN936673; JN936516; HQ444166; HQ444168	RAxML	chronos	NO	0.0690373	45	40.3103	40.4667	40.3103	0.115889
Rotifera	PTP-all	Lecane	134	81	GTR+I+G	KC618773; HQ444170; HQ444171; KC618852; JQ309165; JQ309181; JQ309183; FJ426426; EU076828; JQ309460; JQ309578; DQ297789; JN936673; JN936516; HQ444166; HQ444168	NJ	Raw	YES	0.0316495	47	40.2414	40.4667	40.2414	0.167017
Rotifera	PTP-all	Lecane	134	81	GTR+I+G	KC618773; HQ444170; HQ444171; KC618852; JQ309165; JQ309181; JQ309183; FJ426426; EU076828; JQ309460; JQ309578; DQ297789; JN936673; JN936516; HQ444166; HQ444168	NJ	PATHd8	YES	0.0316495	60	39.7931	40.4667	39.7931	0.499347
Rotifera	PTP-all	Lecane	134	81	GTR+I+G	KC618773; HQ444170; HQ444171; KC618852; JQ309165; JQ309181; JQ309183; FJ426426; EU076828; JQ309460; JQ309578; DQ297789; JN936673; JN936516; HQ444166; HQ444168	NJ	r8s	YES	0.0316495	53	40.0345	40.4667	40.0345	0.3204
Rotifera	PTP-all	Lecane	134	81	GTR+I+G	KC618773; HQ444170; HQ444171; KC618852; JQ309165; JQ309181; JQ309183; FJ426426; EU076828; JQ309460; JQ309578; DQ297789; JN936673; JN936516; HQ444166; HQ444168	NJ	chronopl	YES	0.0316495	5	41.6897	40.4667	41.6897	0.906664
Rotifera	PTP-all	Lecane	134	81	GTR+I+G	KC618773; HQ444170; HQ444171; KC618852; JQ309165; JQ309181; JQ309183; FJ426426; EU076828; JQ309460; JQ309578; DQ297789; JN936673; JN936516; HQ444166; HQ444168	NJ	chronos	YES	0.0316495	5	41.6897	40.4667	41.6897	0.906664
Rotifera	PTP-all	Lecane	134	81	GTR+I+G	KC618773; HQ444170; HQ444171; KC618852; JQ309165; JQ309181; JQ309183; FJ426426; EU076828; JQ309460; JQ309578; DQ297789; JN936673; JN936516; HQ444166; HQ444168	UPGMA	UPGMA	NO	NA	40	40.4828	40.4667	40.4516	0.0119298
Rotifera	PTP-raw	Lecane	134	81	GTR+I+G	KC618773; HQ444170; HQ444171; KC618852; JQ309165; JQ309181; JQ309183; FJ426426; EU076828; JQ309460; JQ309578; DQ297789; JN936673; JN936516; HQ444166; HQ444168	BEAST	BD_R	NO	NA	40	41	40.9	41	0.0244499
Rotifera	PTP-raw	Lecane	134	81	GTR+I+G	KC618773; HQ444170; HQ444171; KC618852; JQ309165; JQ309181; JQ309183; FJ426426; EU076828; JQ309460; JQ309578; DQ297789; JN936673; JN936516; HQ444166; HQ444168	BEAST	BD_S	NO	NA	40	41	40.9	41	0.0244499
Rotifera	PTP-raw	Lecane	134	81	GTR+I+G	KC618773; HQ444170; HQ444171; KC618852; JQ309165; JQ309181; JQ309183; FJ426426; EU076828; JQ309460; JQ309578; DQ297789; JN936673; JN936516; HQ444166; HQ444168	BEAST	C_R	NO	NA	42	40.7778	40.9	40.7778	0.0298832
Rotifera	PTP-raw	Lecane	134	81	GTR+I+G	KC618773; HQ444170; HQ444171; KC618852; JQ309165; JQ309181; JQ309183; FJ426426; EU076828; JQ309460; JQ309578; DQ297789; JN936673; JN936516; HQ444166; HQ444168	BEAST	C_S	NO	NA	42	40.7778	40.9	40.7778	0.0298832
Rotifera	PTP-raw	Lecane	134	81	GTR+I+G	KC618773; HQ444170; HQ444171; KC618852; JQ309165; JQ309181; JQ309183; FJ426426; EU076828; JQ309460; JQ309578; DQ297789; JN936673; JN936516; HQ444166; HQ444168	MrBayes	Raw	NO	0.0927241	34	41.6667	40.9	41.6667	0.187449
Rotifera	PTP-raw	Lecane	134	81	GTR+I+G	KC618773; HQ444170; HQ444171; KC618852; JQ309165; JQ309181; JQ309183; FJ426426; EU076828; JQ309460; JQ309578; DQ297789; JN936673; JN936516; HQ444166; HQ444168	MrBayes	PATHd8	NA	0.0927241	NA	40.9	40.9	40.9	NA
Rotifera	PTP-raw	Lecane	134	81	GTR+I+G	KC618773; HQ444170; HQ444171; KC618852; JQ309165; JQ309181; JQ309183; FJ426426; EU076828; JQ309460; JQ309578; DQ297789; JN936673; JN936516; HQ444166; HQ444168	MrBayes	r8s	NA	0.0927241	NA	40.9	40.9	40.9	NA
Rotifera	PTP-raw	Lecane	134	81	GTR+I+G	KC618773; HQ444170; HQ444171; KC618852; JQ309165; JQ309181; JQ309183; FJ426426; EU076828; JQ309460; JQ309578; DQ297789; JN936673; JN936516; HQ444166; HQ444168	MrBayes	chronopl	NA	0.0927241	NA	40.9	40.9	40.9	NA
Rotifera	PTP-raw	Lecane	134	81	GTR+I+G	KC618773; HQ444170; HQ444171; KC618852; JQ309165; JQ309181; JQ309183; FJ426426; EU076828; JQ309460; JQ309578; DQ297789; JN936673; JN936516; HQ444166; HQ444168	MrBayes	chronos	NA	0.0927241	NA	40.9	40.9	40.9	NA
Rotifera	PTP-raw	Lecane	134	81	GTR+I+G	KC618773; HQ444170; HQ444171; KC618852; JQ309165; JQ309181; JQ309183; FJ426426; EU076828; JQ309460; JQ309578; DQ297789; JN936673; JN936516; HQ444166; HQ444168	GARLI	Raw	NO	0.0816058	40	41	40.9	41	0.0244499
Rotifera	PTP-raw	Lecane	134	81	GTR+I+G	KC618773; HQ444170; HQ444171; KC618852; JQ309165; JQ309181; JQ309183; FJ426426; EU076828; JQ309460; JQ309578; DQ297789; JN936673; JN936516; HQ444166; HQ444168	GARLI	PATHd8	NA	0.0816058	NA	40.9	40.9	40.9	NA
Rotifera	PTP-raw	Lecane	134	81	GTR+I+G	KC618773; HQ444170; HQ444171; KC618852; JQ309165; JQ309181; JQ309183; FJ426426; EU076828; JQ309460; JQ309578; DQ297789; JN936673; JN936516; HQ444166; HQ444168	GARLI	r8s	NA	0.0816058	NA	40.9	40.9	40.9	NA
Rotifera	PTP-raw	Lecane	134	81	GTR+I+G	KC618773; HQ444170; HQ444171; KC618852; JQ309165; JQ309181; JQ309183; FJ426426; EU076828; JQ309460; JQ309578; DQ297789; JN936673; JN936516; HQ444166; HQ444168	GARLI	chronopl	NA	0.0816058	NA	40.9	40.9	40.9	NA
Rotifera	PTP-raw	Lecane	134	81	GTR+I+G	KC618773; HQ444170; HQ444171; KC618852; JQ309165; JQ309181; JQ309183; FJ426426; EU076828; JQ309460; JQ309578; DQ297789; JN936673; JN936516; HQ444166; HQ444168	GARLI	chronos	NA	0.0816058	NA	40.9	40.9	40.9	NA
Rotifera	PTP-raw	Lecane	134	81	GTR+I+G	KC618773; HQ444170; HQ444171; KC618852; JQ309165; JQ309181; JQ309183; FJ426426; EU076828; JQ309460; JQ309578; DQ297789; JN936673; JN936516; HQ444166; HQ444168	PhyML	Raw	NO	0.0780354	42	40.7778	40.9	40.7778	0.0298832
Rotifera	PTP-raw	Lecane	134	81	GTR+I+G	KC618773; HQ444170; HQ444171; KC618852; JQ309165; JQ309181; JQ309183; FJ426426; EU076828; JQ309460; JQ309578; DQ297789; JN936673; JN936516; HQ444166; HQ444168	PhyML	PATHd8	NA	0.0780354	NA	40.9	40.9	40.9	NA
Rotifera	PTP-raw	Lecane	134	81	GTR+I+G	KC618773; HQ444170; HQ444171; KC618852; JQ309165; JQ309181; JQ309183; FJ426426; EU076828; JQ309460; JQ309578; DQ297789; JN936673; JN936516; HQ444166; HQ444168	PhyML	r8s	NA	0.0780354	NA	40.9	40.9	40.9	NA
Rotifera	PTP-raw	Lecane	134	81	GTR+I+G	KC618773; HQ444170; HQ444171; KC618852; JQ309165; JQ309181; JQ309183; FJ426426; EU076828; JQ309460; JQ309578; DQ297789; JN936673; JN936516; HQ444166; HQ444168	PhyML	chronopl	NA	0.0780354	NA	40.9	40.9	40.9	NA
Rotifera	PTP-raw	Lecane	134	81	GTR+I+G	KC618773; HQ444170; HQ444171; KC618852; JQ309165; JQ309181; JQ309183; FJ426426; EU076828; JQ309460; JQ309578; DQ297789; JN936673; JN936516; HQ444166; HQ444168	PhyML	chronos	NA	0.0780354	NA	40.9	40.9	40.9	NA
Rotifera	PTP-raw	Lecane	134	81	GTR+I+G	KC618773; HQ444170; HQ444171; KC618852; JQ309165; JQ309181; JQ309183; FJ426426; EU076828; JQ309460; JQ309578; DQ297789; JN936673; JN936516; HQ444166; HQ444168	RAxML	Raw	NO	0.0690373	42	40.7778	40.9	40.7778	0.0298832
Rotifera	PTP-raw	Lecane	134	81	GTR+I+G	KC618773; HQ444170; HQ444171; KC618852; JQ309165; JQ309181; JQ309183; FJ426426; EU076828; JQ309460; JQ309578; DQ297789; JN936673; JN936516; HQ444166; HQ444168	RAxML	PATHd8	NA	0.0690373	NA	40.9	40.9	40.9	NA
Rotifera	PTP-raw	Lecane	134	81	GTR+I+G	KC618773; HQ444170; HQ444171; KC618852; JQ309165; JQ309181; JQ309183; FJ426426; EU076828; JQ309460; JQ309578; DQ297789; JN936673; JN936516; HQ444166; HQ444168	RAxML	r8s	NA	0.0690373	NA	40.9	40.9	40.9	NA
Rotifera	PTP-raw	Lecane	134	81	GTR+I+G	KC618773; HQ444170; HQ444171; KC618852; JQ309165; JQ309181; JQ309183; FJ426426; EU076828; JQ309460; JQ309578; DQ297789; JN936673; JN936516; HQ444166; HQ444168	RAxML	chronopl	NA	0.0690373	NA	40.9	40.9	40.9	NA
Rotifera	PTP-raw	Lecane	134	81	GTR+I+G	KC618773; HQ444170; HQ444171; KC618852; JQ309165; JQ309181; JQ309183; FJ426426; EU076828; JQ309460; JQ309578; DQ297789; JN936673; JN936516; HQ444166; HQ444168	RAxML	chronos	NA	0.0690373	NA	40.9	40.9	40.9	NA
Rotifera	PTP-raw	Lecane	134	81	GTR+I+G	KC618773; HQ444170; HQ444171; KC618852; JQ309165; JQ309181; JQ309183; FJ426426; EU076828; JQ309460; JQ309578; DQ297789; JN936673; JN936516; HQ444166; HQ444168	NJ	Raw	YES	0.0316495	47	40.2222	40.9	40.2222	0.165716
Rotifera	PTP-raw	Lecane	134	81	GTR+I+G	KC618773; HQ444170; HQ444171; KC618852; JQ309165; JQ309181; JQ309183; FJ426426; EU076828; JQ309460; JQ309578; DQ297789; JN936673; JN936516; HQ444166; HQ444168	NJ	PATHd8	NA	0.0316495	NA	40.9	40.9	40.9	NA
Rotifera	PTP-raw	Lecane	134	81	GTR+I+G	KC618773; HQ444170; HQ444171; KC618852; JQ309165; JQ309181; JQ309183; FJ426426; EU076828; JQ309460; JQ309578; DQ297789; JN936673; JN936516; HQ444166; HQ444168	NJ	r8s	NA	0.0316495	NA	40.9	40.9	40.9	NA
Rotifera	PTP-raw	Lecane	134	81	GTR+I+G	KC618773; HQ444170; HQ444171; KC618852; JQ309165; JQ309181; JQ309183; FJ426426; EU076828; JQ309460; JQ309578; DQ297789; JN936673; JN936516; HQ444166; HQ444168	NJ	chronopl	NA	0.0316495	NA	40.9	40.9	40.9	NA
Rotifera	PTP-raw	Lecane	134	81	GTR+I+G	KC618773; HQ444170; HQ444171; KC618852; JQ309165; JQ309181; JQ309183; FJ426426; EU076828; JQ309460; JQ309578; DQ297789; JN936673; JN936516; HQ444166; HQ444168	NJ	chronos	NA	0.0316495	NA	40.9	40.9	40.9	NA
Rotifera	PTP-raw	Lecane	134	81	GTR+I+G	KC618773; HQ444170; HQ444171; KC618852; JQ309165; JQ309181; JQ309183; FJ426426; EU076828; JQ309460; JQ309578; DQ297789; JN936673; JN936516; HQ444166; HQ444168	UPGMA	UPGMA	NO	NA	40	41	40.9	41.5455	0.0220049
Rotifera	ST-GMYC	Macrotrachela	194	80	GTR+I+G	KC618773; HQ444170; HQ444171; KC618852; JQ309165; JQ309181; JQ309183; FJ426426; EU076828; JQ309460; JQ309578; DQ297789; JN936673; JN936516; HQ444166; HQ444168	BEAST	BD_R	NO	NA	50	33.4583	34.12	33.4583	0.484809
Rotifera	ST-GMYC	Macrotrachela	194	80	GTR+I+G	KC618773; HQ444170; HQ444171; KC618852; JQ309165; JQ309181; JQ309183; FJ426426; EU076828; JQ309460; JQ309578; DQ297789; JN936673; JN936516; HQ444166; HQ444168	BEAST	BD_S	NO	NA	44	33.7083	34.12	33.7083	0.301631
Rotifera	ST-GMYC	Macrotrachela	194	80	GTR+I+G	KC618773; HQ444170; HQ444171; KC618852; JQ309165; JQ309181; JQ309183; FJ426426; EU076828; JQ309460; JQ309578; DQ297789; JN936673; JN936516; HQ444166; HQ444168	BEAST	C_R	NO	NA	44	33.7083	34.12	33.7083	0.301631
Rotifera	ST-GMYC	Macrotrachela	194	80	GTR+I+G	KC618773; HQ444170; HQ444171; KC618852; JQ309165; JQ309181; JQ309183; FJ426426; EU076828; JQ309460; JQ309578; DQ297789; JN936673; JN936516; HQ444166; HQ444168	BEAST	C_S	NO	NA	43	33.75	34.12	33.75	0.271102
Rotifera	ST-GMYC	Macrotrachela	194	80	GTR+I+G	KC618773; HQ444170; HQ444171; KC618852; JQ309165; JQ309181; JQ309183; FJ426426; EU076828; JQ309460; JQ309578; DQ297789; JN936673; JN936516; HQ444166; HQ444168	MrBayes	Raw	NA	0.0870457	NA	34.12	34.12	34.12	NA
Rotifera	ST-GMYC	Macrotrachela	194	80	GTR+I+G	KC618773; HQ444170; HQ444171; KC618852; JQ309165; JQ309181; JQ309183; FJ426426; EU076828; JQ309460; JQ309578; DQ297789; JN936673; JN936516; HQ444166; HQ444168	MrBayes	PATHd8	NO	0.0870457	45	33.6667	34.12	33.6667	0.332161
Rotifera	ST-GMYC	Macrotrachela	194	80	GTR+I+G	KC618773; HQ444170; HQ444171; KC618852; JQ309165; JQ309181; JQ309183; FJ426426; EU076828; JQ309460; JQ309578; DQ297789; JN936673; JN936516; HQ444166; HQ444168	MrBayes	r8s	NO	0.0870457	44	33.7083	34.12	33.7083	0.301631
Rotifera	ST-GMYC	Macrotrachela	194	80	GTR+I+G	KC618773; HQ444170; HQ444171; KC618852; JQ309165; JQ309181; JQ309183; FJ426426; EU076828; JQ309460; JQ309578; DQ297789; JN936673; JN936516; HQ444166; HQ444168	MrBayes	chronopl	NO	0.0870457	44	33.7083	34.12	33.7083	0.301631
Rotifera	ST-GMYC	Macrotrachela	194	80	GTR+I+G	KC618773; HQ444170; HQ444171; KC618852; JQ309165; JQ309181; JQ309183; FJ426426; EU076828; JQ309460; JQ309578; DQ297789; JN936673; JN936516; HQ444166; HQ444168	MrBayes	chronos	NO	0.0870457	39	33.9167	34.12	33.9167	0.148984
Rotifera	ST-GMYC	Macrotrachela	194	80	GTR+I+G	KC618773; HQ444170; HQ444171; KC618852; JQ309165; JQ309181; JQ309183; FJ426426; EU076828; JQ309460; JQ309578; DQ297789; JN936673; JN936516; HQ444166; HQ444168	GARLI	Raw	NA	0.105539	NA	34.12	34.12	34.12	NA
Rotifera	ST-GMYC	Macrotrachela	194	80	GTR+I+G	KC618773; HQ444170; HQ444171; KC618852; JQ309165; JQ309181; JQ309183; FJ426426; EU076828; JQ309460; JQ309578; DQ297789; JN936673; JN936516; HQ444166; HQ444168	GARLI	PATHd8	NO	0.105539	45	33.6667	34.12	33.6667	0.332161
Rotifera	ST-GMYC	Macrotrachela	194	80	GTR+I+G	KC618773; HQ444170; HQ444171; KC618852; JQ309165; JQ309181; JQ309183; FJ426426; EU076828; JQ309460; JQ309578; DQ297789; JN936673; JN936516; HQ444166; HQ444168	GARLI	r8s	NO	0.105539	44	33.7083	34.12	33.7083	0.301631
Rotifera	ST-GMYC	Macrotrachela	194	80	GTR+I+G	KC618773; HQ444170; HQ444171; KC618852; JQ309165; JQ309181; JQ309183; FJ426426; EU076828; JQ309460; JQ309578; DQ297789; JN936673; JN936516; HQ444166; HQ444168	GARLI	chronopl	NO	0.105539	44	33.7083	34.12	33.7083	0.301631
Rotifera	ST-GMYC	Macrotrachela	194	80	GTR+I+G	KC618773; HQ444170; HQ444171; KC618852; JQ309165; JQ309181; JQ309183; FJ426426; EU076828; JQ309460; JQ309578; DQ297789; JN936673; JN936516; HQ444166; HQ444168	GARLI	chronos	NO	0.105539	48	33.5417	34.12	33.5417	0.42375
Rotifera	ST-GMYC	Macrotrachela	194	80	GTR+I+G	KC618773; HQ444170; HQ444171; KC618852; JQ309165; JQ309181; JQ309183; FJ426426; EU076828; JQ309460; JQ309578; DQ297789; JN936673; JN936516; HQ444166; HQ444168	PhyML	Raw	NA	0.155259	NA	34.12	34.12	34.12	NA
Rotifera	ST-GMYC	Macrotrachela	194	80	GTR+I+G	KC618773; HQ444170; HQ444171; KC618852; JQ309165; JQ309181; JQ309183; FJ426426; EU076828; JQ309460; JQ309578; DQ297789; JN936673; JN936516; HQ444166; HQ444168	PhyML	PATHd8	YES	0.155259	48	33.5417	34.12	33.5417	0.42375
Rotifera	ST-GMYC	Macrotrachela	194	80	GTR+I+G	KC618773; HQ444170; HQ444171; KC618852; JQ309165; JQ309181; JQ309183; FJ426426; EU076828; JQ309460; JQ309578; DQ297789; JN936673; JN936516; HQ444166; HQ444168	PhyML	r8s	YES	0.155259	43	33.75	34.12	33.75	0.271102
Rotifera	ST-GMYC	Macrotrachela	194	80	GTR+I+G	KC618773; HQ444170; HQ444171; KC618852; JQ309165; JQ309181; JQ309183; FJ426426; EU076828; JQ309460; JQ309578; DQ297789; JN936673; JN936516; HQ444166; HQ444168	PhyML	chronopl	NO	0.155259	18	34.7917	34.12	34.7917	0.492136
Rotifera	ST-GMYC	Macrotrachela	194	80	GTR+I+G	KC618773; HQ444170; HQ444171; KC618852; JQ309165; JQ309181; JQ309183; FJ426426; EU076828; JQ309460; JQ309578; DQ297789; JN936673; JN936516; HQ444166; HQ444168	PhyML	chronos	NO	0.155259	45	33.6667	34.12	33.6667	0.332161
Rotifera	ST-GMYC	Macrotrachela	194	80	GTR+I+G	KC618773; HQ444170; HQ444171; KC618852; JQ309165; JQ309181; JQ309183; FJ426426; EU076828; JQ309460; JQ309578; DQ297789; JN936673; JN936516; HQ444166; HQ444168	RAxML	Raw	NA	0.0923648	NA	34.12	34.12	34.12	NA
Rotifera	ST-GMYC	Macrotrachela	194	80	GTR+I+G	KC618773; HQ444170; HQ444171; KC618852; JQ309165; JQ309181; JQ309183; FJ426426; EU076828; JQ309460; JQ309578; DQ297789; JN936673; JN936516; HQ444166; HQ444168	RAxML	PATHd8	NO	0.0923648	48	33.5417	34.12	33.5417	0.42375
Rotifera	ST-GMYC	Macrotrachela	194	80	GTR+I+G	KC618773; HQ444170; HQ444171; KC618852; JQ309165; JQ309181; JQ309183; FJ426426; EU076828; JQ309460; JQ309578; DQ297789; JN936673; JN936516; HQ444166; HQ444168	RAxML	r8s	NO	0.0923648	44	33.7083	34.12	33.7083	0.301631
Rotifera	ST-GMYC	Macrotrachela	194	80	GTR+I+G	KC618773; HQ444170; HQ444171; KC618852; JQ309165; JQ309181; JQ309183; FJ426426; EU076828; JQ309460; JQ309578; DQ297789; JN936673; JN936516; HQ444166; HQ444168	RAxML	chronopl	NO	0.0923648	11	35.0833	34.12	35.0833	0.705842
Rotifera	ST-GMYC	Macrotrachela	194	80	GTR+I+G	KC618773; HQ444170; HQ444171; KC618852; JQ309165; JQ309181; JQ309183; FJ426426; EU076828; JQ309460; JQ309578; DQ297789; JN936673; JN936516; HQ444166; HQ444168	RAxML	chronos	NO	0.0923648	3	35.4167	34.12	35.4167	0.950078
Rotifera	ST-GMYC	Macrotrachela	194	80	GTR+I+G	KC618773; HQ444170; HQ444171; KC618852; JQ309165; JQ309181; JQ309183; FJ426426; EU076828; JQ309460; JQ309578; DQ297789; JN936673; JN936516; HQ444166; HQ444168	NJ	Raw	NA	0.0222782	NA	34.12	34.12	34.12	NA
Rotifera	ST-GMYC	Macrotrachela	194	80	GTR+I+G	KC618773; HQ444170; HQ444171; KC618852; JQ309165; JQ309181; JQ309183; FJ426426; EU076828; JQ309460; JQ309578; DQ297789; JN936673; JN936516; HQ444166; HQ444168	NJ	PATHd8	NO	0.0222782	3	35.4167	34.12	35.4167	0.950078
Rotifera	ST-GMYC	Macrotrachela	194	80	GTR+I+G	KC618773; HQ444170; HQ444171; KC618852; JQ309165; JQ309181; JQ309183; FJ426426; EU076828; JQ309460; JQ309578; DQ297789; JN936673; JN936516; HQ444166; HQ444168	NJ	r8s	NO	0.0222782	3	35.4167	34.12	35.4167	0.950078
Rotifera	ST-GMYC	Macrotrachela	194	80	GTR+I+G	KC618773; HQ444170; HQ444171; KC618852; JQ309165; JQ309181; JQ309183; FJ426426; EU076828; JQ309460; JQ309578; DQ297789; JN936673; JN936516; HQ444166; HQ444168	NJ	chronopl	NO	0.0222782	3	35.4167	34.12	35.4167	0.950078
Rotifera	ST-GMYC	Macrotrachela	194	80	GTR+I+G	KC618773; HQ444170; HQ444171; KC618852; JQ309165; JQ309181; JQ309183; FJ426426; EU076828; JQ309460; JQ309578; DQ297789; JN936673; JN936516; HQ444166; HQ444168	NJ	chronos	NO	0.0222782	3	35.4167	34.12	35.4167	0.950078
Rotifera	ST-GMYC	Macrotrachela	194	80	GTR+I+G	KC618773; HQ444170; HQ444171; KC618852; JQ309165; JQ309181; JQ309183; FJ426426; EU076828; JQ309460; JQ309578; DQ297789; JN936673; JN936516; HQ444166; HQ444168	UPGMA	UPGMA	NO	NA	47	33.5833	34.12	34.8077	0.39322
Rotifera	MT-GMYC	Macrotrachela	194	80	GTR+I+G	KC618773; HQ444170; HQ444171; KC618852; JQ309165; JQ309181; JQ309183; FJ426426; EU076828; JQ309460; JQ309578; DQ297789; JN936673; JN936516; HQ444166; HQ444168	BEAST	BD_R	NO	NA	48	44.1667	44.32	44.1667	0.0864922
Rotifera	MT-GMYC	Macrotrachela	194	80	GTR+I+G	KC618773; HQ444170; HQ444171; KC618852; JQ309165; JQ309181; JQ309183; FJ426426; EU076828; JQ309460; JQ309578; DQ297789; JN936673; JN936516; HQ444166; HQ444168	BEAST	BD_S	NO	NA	48	44.1667	44.32	44.1667	0.0864922
Rotifera	MT-GMYC	Macrotrachela	194	80	GTR+I+G	KC618773; HQ444170; HQ444171; KC618852; JQ309165; JQ309181; JQ309183; FJ426426; EU076828; JQ309460; JQ309578; DQ297789; JN936673; JN936516; HQ444166; HQ444168	BEAST	C_R	NO	NA	48	44.1667	44.32	44.1667	0.0864922
Rotifera	MT-GMYC	Macrotrachela	194	80	GTR+I+G	KC618773; HQ444170; HQ444171; KC618852; JQ309165; JQ309181; JQ309183; FJ426426; EU076828; JQ309460; JQ309578; DQ297789; JN936673; JN936516; HQ444166; HQ444168	BEAST	C_S	NO	NA	47	44.2083	44.32	44.2083	0.0629889
Rotifera	MT-GMYC	Macrotrachela	194	80	GTR+I+G	KC618773; HQ444170; HQ444171; KC618852; JQ309165; JQ309181; JQ309183; FJ426426; EU076828; JQ309460; JQ309578; DQ297789; JN936673; JN936516; HQ444166; HQ444168	MrBayes	Raw	NA	0.0870457	NA	44.32	44.32	44.32	NA
Rotifera	MT-GMYC	Macrotrachela	194	80	GTR+I+G	KC618773; HQ444170; HQ444171; KC618852; JQ309165; JQ309181; JQ309183; FJ426426; EU076828; JQ309460; JQ309578; DQ297789; JN936673; JN936516; HQ444166; HQ444168	MrBayes	PATHd8	NO	0.0870457	51	44.0417	44.32	44.0417	0.157002
Rotifera	MT-GMYC	Macrotrachela	194	80	GTR+I+G	KC618773; HQ444170; HQ444171; KC618852; JQ309165; JQ309181; JQ309183; FJ426426; EU076828; JQ309460; JQ309578; DQ297789; JN936673; JN936516; HQ444166; HQ444168	MrBayes	r8s	NO	0.0870457	9	45.7917	44.32	45.7917	0.830137
Rotifera	MT-GMYC	Macrotrachela	194	80	GTR+I+G	KC618773; HQ444170; HQ444171; KC618852; JQ309165; JQ309181; JQ309183; FJ426426; EU076828; JQ309460; JQ309578; DQ297789; JN936673; JN936516; HQ444166; HQ444168	MrBayes	chronopl	NO	0.0870457	8	45.8333	44.32	45.8333	0.85364
Rotifera	MT-GMYC	Macrotrachela	194	80	GTR+I+G	KC618773; HQ444170; HQ444171; KC618852; JQ309165; JQ309181; JQ309183; FJ426426; EU076828; JQ309460; JQ309578; DQ297789; JN936673; JN936516; HQ444166; HQ444168	MrBayes	chronos	NO	0.0870457	36	44.6667	44.32	44.6667	0.195548
Rotifera	MT-GMYC	Macrotrachela	194	80	GTR+I+G	KC618773; HQ444170; HQ444171; KC618852; JQ309165; JQ309181; JQ309183; FJ426426; EU076828; JQ309460; JQ309578; DQ297789; JN936673; JN936516; HQ444166; HQ444168	GARLI	Raw	NA	0.105539	NA	44.32	44.32	44.32	NA
Rotifera	MT-GMYC	Macrotrachela	194	80	GTR+I+G	KC618773; HQ444170; HQ444171; KC618852; JQ309165; JQ309181; JQ309183; FJ426426; EU076828; JQ309460; JQ309578; DQ297789; JN936673; JN936516; HQ444166; HQ444168	GARLI	PATHd8	NO	0.105539	48	44.1667	44.32	44.1667	0.0864922
Rotifera	MT-GMYC	Macrotrachela	194	80	GTR+I+G	KC618773; HQ444170; HQ444171; KC618852; JQ309165; JQ309181; JQ309183; FJ426426; EU076828; JQ309460; JQ309578; DQ297789; JN936673; JN936516; HQ444166; HQ444168	GARLI	r8s	NO	0.105539	49	44.125	44.32	44.125	0.109995
Rotifera	MT-GMYC	Macrotrachela	194	80	GTR+I+G	KC618773; HQ444170; HQ444171; KC618852; JQ309165; JQ309181; JQ309183; FJ426426; EU076828; JQ309460; JQ309578; DQ297789; JN936673; JN936516; HQ444166; HQ444168	GARLI	chronopl	NO	0.105539	48	44.1667	44.32	44.1667	0.0864922
Rotifera	MT-GMYC	Macrotrachela	194	80	GTR+I+G	KC618773; HQ444170; HQ444171; KC618852; JQ309165; JQ309181; JQ309183; FJ426426; EU076828; JQ309460; JQ309578; DQ297789; JN936673; JN936516; HQ444166; HQ444168	GARLI	chronos	NO	0.105539	47	44.2083	44.32	44.2083	0.0629889
Rotifera	MT-GMYC	Macrotrachela	194	80	GTR+I+G	KC618773; HQ444170; HQ444171; KC618852; JQ309165; JQ309181; JQ309183; FJ426426; EU076828; JQ309460; JQ309578; DQ297789; JN936673; JN936516; HQ444166; HQ444168	PhyML	Raw	NA	0.155259	NA	44.32	44.32	44.32	NA
Rotifera	MT-GMYC	Macrotrachela	194	80	GTR+I+G	KC618773; HQ444170; HQ444171; KC618852; JQ309165; JQ309181; JQ309183; FJ426426; EU076828; JQ309460; JQ309578; DQ297789; JN936673; JN936516; HQ444166; HQ444168	PhyML	PATHd8	YES	0.155259	51	44.0417	44.32	44.0417	0.157002
Rotifera	MT-GMYC	Macrotrachela	194	80	GTR+I+G	KC618773; HQ444170; HQ444171; KC618852; JQ309165; JQ309181; JQ309183; FJ426426; EU076828; JQ309460; JQ309578; DQ297789; JN936673; JN936516; HQ444166; HQ444168	PhyML	r8s	YES	0.155259	49	44.125	44.32	44.125	0.109995
Rotifera	MT-GMYC	Macrotrachela	194	80	GTR+I+G	KC618773; HQ444170; HQ444171; KC618852; JQ309165; JQ309181; JQ309183; FJ426426; EU076828; JQ309460; JQ309578; DQ297789; JN936673; JN936516; HQ444166; HQ444168	PhyML	chronopl	NO	0.155259	27	45.0417	44.32	45.0417	0.407077
Rotifera	MT-GMYC	Macrotrachela	194	80	GTR+I+G	KC618773; HQ444170; HQ444171; KC618852; JQ309165; JQ309181; JQ309183; FJ426426; EU076828; JQ309460; JQ309578; DQ297789; JN936673; JN936516; HQ444166; HQ444168	PhyML	chronos	NO	0.155259	51	44.0417	44.32	44.0417	0.157002
Rotifera	MT-GMYC	Macrotrachela	194	80	GTR+I+G	KC618773; HQ444170; HQ444171; KC618852; JQ309165; JQ309181; JQ309183; FJ426426; EU076828; JQ309460; JQ309578; DQ297789; JN936673; JN936516; HQ444166; HQ444168	RAxML	Raw	NA	0.0923648	NA	44.32	44.32	44.32	NA
Rotifera	MT-GMYC	Macrotrachela	194	80	GTR+I+G	KC618773; HQ444170; HQ444171; KC618852; JQ309165; JQ309181; JQ309183; FJ426426; EU076828; JQ309460; JQ309578; DQ297789; JN936673; JN936516; HQ444166; HQ444168	RAxML	PATHd8	NO	0.0923648	46	44.25	44.32	44.25	0.0394856
Rotifera	MT-GMYC	Macrotrachela	194	80	GTR+I+G	KC618773; HQ444170; HQ444171; KC618852; JQ309165; JQ309181; JQ309183; FJ426426; EU076828; JQ309460; JQ309578; DQ297789; JN936673; JN936516; HQ444166; HQ444168	RAxML	r8s	NO	0.0923648	51	44.0417	44.32	44.0417	0.157002
Rotifera	MT-GMYC	Macrotrachela	194	80	GTR+I+G	KC618773; HQ444170; HQ444171; KC618852; JQ309165; JQ309181; JQ309183; FJ426426; EU076828; JQ309460; JQ309578; DQ297789; JN936673; JN936516; HQ444166; HQ444168	RAxML	chronopl	NO	0.0923648	25	45.125	44.32	45.125	0.454084
Rotifera	MT-GMYC	Macrotrachela	194	80	GTR+I+G	KC618773; HQ444170; HQ444171; KC618852; JQ309165; JQ309181; JQ309183; FJ426426; EU076828; JQ309460; JQ309578; DQ297789; JN936673; JN936516; HQ444166; HQ444168	RAxML	chronos	NO	0.0923648	44	44.3333	44.32	44.3333	0.00752106
Rotifera	MT-GMYC	Macrotrachela	194	80	GTR+I+G	KC618773; HQ444170; HQ444171; KC618852; JQ309165; JQ309181; JQ309183; FJ426426; EU076828; JQ309460; JQ309578; DQ297789; JN936673; JN936516; HQ444166; HQ444168	NJ	Raw	NA	0.0222782	NA	44.32	44.32	44.32	NA
Rotifera	MT-GMYC	Macrotrachela	194	80	GTR+I+G	KC618773; HQ444170; HQ444171; KC618852; JQ309165; JQ309181; JQ309183; FJ426426; EU076828; JQ309460; JQ309578; DQ297789; JN936673; JN936516; HQ444166; HQ444168	NJ	PATHd8	NO	0.0222782	56	43.8333	44.32	43.8333	0.274519
Rotifera	MT-GMYC	Macrotrachela	194	80	GTR+I+G	KC618773; HQ444170; HQ444171; KC618852; JQ309165; JQ309181; JQ309183; FJ426426; EU076828; JQ309460; JQ309578; DQ297789; JN936673; JN936516; HQ444166; HQ444168	NJ	r8s	NO	0.0222782	58	43.75	44.32	43.75	0.321525
Rotifera	MT-GMYC	Macrotrachela	194	80	GTR+I+G	KC618773; HQ444170; HQ444171; KC618852; JQ309165; JQ309181; JQ309183; FJ426426; EU076828; JQ309460; JQ309578; DQ297789; JN936673; JN936516; HQ444166; HQ444168	NJ	chronopl	NO	0.0222782	56	43.8333	44.32	43.8333	0.274519
Rotifera	MT-GMYC	Macrotrachela	194	80	GTR+I+G	KC618773; HQ444170; HQ444171; KC618852; JQ309165; JQ309181; JQ309183; FJ426426; EU076828; JQ309460; JQ309578; DQ297789; JN936673; JN936516; HQ444166; HQ444168	NJ	chronos	NO	0.0222782	61	43.625	44.32	43.625	0.392035
Rotifera	MT-GMYC	Macrotrachela	194	80	GTR+I+G	KC618773; HQ444170; HQ444171; KC618852; JQ309165; JQ309181; JQ309183; FJ426426; EU076828; JQ309460; JQ309578; DQ297789; JN936673; JN936516; HQ444166; HQ444168	UPGMA	UPGMA	NO	NA	46	44.25	44.32	44.4504	0.0394856
Rotifera	MM-GMYC	Macrotrachela	194	80	GTR+I+G	KC618773; HQ444170; HQ444171; KC618852; JQ309165; JQ309181; JQ309183; FJ426426; EU076828; JQ309460; JQ309578; DQ297789; JN936673; JN936516; HQ444166; HQ444168	BEAST	BD_r	NO	NA	47.71	40.4809	40.7952	40.4809	0.177286
Rotifera	MM-GMYC	Macrotrachela	194	80	GTR+I+G	KC618773; HQ444170; HQ444171; KC618852; JQ309165; JQ309181; JQ309183; FJ426426; EU076828; JQ309460; JQ309578; DQ297789; JN936673; JN936516; HQ444166; HQ444168	BEAST	BD_s	NO	NA	44.86	40.6105	40.7952	40.6105	0.104071
Rotifera	MM-GMYC	Macrotrachela	194	80	GTR+I+G	KC618773; HQ444170; HQ444171; KC618852; JQ309165; JQ309181; JQ309183; FJ426426; EU076828; JQ309460; JQ309578; DQ297789; JN936673; JN936516; HQ444166; HQ444168	BEAST	C_R	NO	NA	46	40.5586	40.7952	40.5586	0.133399
Rotifera	MM-GMYC	Macrotrachela	194	80	GTR+I+G	KC618773; HQ444170; HQ444171; KC618852; JQ309165; JQ309181; JQ309183; FJ426426; EU076828; JQ309460; JQ309578; DQ297789; JN936673; JN936516; HQ444166; HQ444168	BEAST	C_S	NO	NA	44.26	40.6377	40.7952	40.6377	0.0887999
Rotifera	MM-GMYC	Macrotrachela	194	80	GTR+I+G	KC618773; HQ444170; HQ444171; KC618852; JQ309165; JQ309181; JQ309183; FJ426426; EU076828; JQ309460; JQ309578; DQ297789; JN936673; JN936516; HQ444166; HQ444168	MrBayes	Raw	NA	0.0870457	NA	40.7952	40.7952	40.7952	NA
Rotifera	MM-GMYC	Macrotrachela	194	80	GTR+I+G	KC618773; HQ444170; HQ444171; KC618852; JQ309165; JQ309181; JQ309183; FJ426426; EU076828; JQ309460; JQ309578; DQ297789; JN936673; JN936516; HQ444166; HQ444168	MrBayes	PATHd8	NO	0.0870457	45.94	40.5614	40.7952	40.5614	0.13178
Rotifera	MM-GMYC	Macrotrachela	194	80	GTR+I+G	KC618773; HQ444170; HQ444171; KC618852; JQ309165; JQ309181; JQ309183; FJ426426; EU076828; JQ309460; JQ309578; DQ297789; JN936673; JN936516; HQ444166; HQ444168	MrBayes	r8s	NO	0.0870457	44.76	40.615	40.7952	40.615	0.101482
Rotifera	MM-GMYC	Macrotrachela	194	80	GTR+I+G	KC618773; HQ444170; HQ444171; KC618852; JQ309165; JQ309181; JQ309183; FJ426426; EU076828; JQ309460; JQ309578; DQ297789; JN936673; JN936516; HQ444166; HQ444168	MrBayes	chronopl	NO	0.0870457	7	42.3314	40.7952	42.3314	0.866066
Rotifera	MM-GMYC	Macrotrachela	194	80	GTR+I+G	KC618773; HQ444170; HQ444171; KC618852; JQ309165; JQ309181; JQ309183; FJ426426; EU076828; JQ309460; JQ309578; DQ297789; JN936673; JN936516; HQ444166; HQ444168	MrBayes	chronos	NO	0.0870457	35.11	41.0536	40.7952	41.0536	0.145658
Rotifera	MM-GMYC	Macrotrachela	194	80	GTR+I+G	KC618773; HQ444170; HQ444171; KC618852; JQ309165; JQ309181; JQ309183; FJ426426; EU076828; JQ309460; JQ309578; DQ297789; JN936673; JN936516; HQ444166; HQ444168	GARLI	Raw	NA	0.105539	NA	40.7952	40.7952	40.7952	NA
Rotifera	MM-GMYC	Macrotrachela	194	80	GTR+I+G	KC618773; HQ444170; HQ444171; KC618852; JQ309165; JQ309181; JQ309183; FJ426426; EU076828; JQ309460; JQ309578; DQ297789; JN936673; JN936516; HQ444166; HQ444168	GARLI	PATHd8	NO	0.105539	45.67	40.5736	40.7952	40.5736	0.125046
Rotifera	MM-GMYC	Macrotrachela	194	80	GTR+I+G	KC618773; HQ444170; HQ444171; KC618852; JQ309165; JQ309181; JQ309183; FJ426426; EU076828; JQ309460; JQ309578; DQ297789; JN936673; JN936516; HQ444166; HQ444168	GARLI	r8s	NO	0.105539	45.33	40.5891	40.7952	40.5891	0.116323
Rotifera	MM-GMYC	Macrotrachela	194	80	GTR+I+G	KC618773; HQ444170; HQ444171; KC618852; JQ309165; JQ309181; JQ309183; FJ426426; EU076828; JQ309460; JQ309578; DQ297789; JN936673; JN936516; HQ444166; HQ444168	GARLI	chronopl	NO	0.105539	44.84	40.6114	40.7952	40.6114	0.10355
Rotifera	MM-GMYC	Macrotrachela	194	80	GTR+I+G	KC618773; HQ444170; HQ444171; KC618852; JQ309165; JQ309181; JQ309183; FJ426426; EU076828; JQ309460; JQ309578; DQ297789; JN936673; JN936516; HQ444166; HQ444168	GARLI	chronos	NO	0.105539	46.76	40.5241	40.7952	40.5241	0.152826
Rotifera	MM-GMYC	Macrotrachela	194	80	GTR+I+G	KC618773; HQ444170; HQ444171; KC618852; JQ309165; JQ309181; JQ309183; FJ426426; EU076828; JQ309460; JQ309578; DQ297789; JN936673; JN936516; HQ444166; HQ444168	PhyML	Raw	NA	0.155259	NA	40.7952	40.7952	40.7952	NA
Rotifera	MM-GMYC	Macrotrachela	194	80	GTR+I+G	KC618773; HQ444170; HQ444171; KC618852; JQ309165; JQ309181; JQ309183; FJ426426; EU076828; JQ309460; JQ309578; DQ297789; JN936673; JN936516; HQ444166; HQ444168	PhyML	PATHd8	YES	0.155259	NA	40.7952	40.7952	40.7952	NA
Rotifera	MM-GMYC	Macrotrachela	194	80	GTR+I+G	KC618773; HQ444170; HQ444171; KC618852; JQ309165; JQ309181; JQ309183; FJ426426; EU076828; JQ309460; JQ309578; DQ297789; JN936673; JN936516; HQ444166; HQ444168	PhyML	r8s	YES	0.155259	NA	40.7952	40.7952	40.7952	NA
Rotifera	MM-GMYC	Macrotrachela	194	80	GTR+I+G	KC618773; HQ444170; HQ444171; KC618852; JQ309165; JQ309181; JQ309183; FJ426426; EU076828; JQ309460; JQ309578; DQ297789; JN936673; JN936516; HQ444166; HQ444168	PhyML	chronopl	NO	0.155259	22.45	41.6291	40.7952	41.6291	0.470019
Rotifera	MM-GMYC	Macrotrachela	194	80	GTR+I+G	KC618773; HQ444170; HQ444171; KC618852; JQ309165; JQ309181; JQ309183; FJ426426; EU076828; JQ309460; JQ309578; DQ297789; JN936673; JN936516; HQ444166; HQ444168	PhyML	chronos	NO	0.155259	48.29	40.4545	40.7952	40.4545	0.192031
Rotifera	MM-GMYC	Macrotrachela	194	80	GTR+I+G	KC618773; HQ444170; HQ444171; KC618852; JQ309165; JQ309181; JQ309183; FJ426426; EU076828; JQ309460; JQ309578; DQ297789; JN936673; JN936516; HQ444166; HQ444168	RAxML	Raw	NA	0.0923648	NA	40.7952	40.7952	40.7952	NA
Rotifera	MM-GMYC	Macrotrachela	194	80	GTR+I+G	KC618773; HQ444170; HQ444171; KC618852; JQ309165; JQ309181; JQ309183; FJ426426; EU076828; JQ309460; JQ309578; DQ297789; JN936673; JN936516; HQ444166; HQ444168	RAxML	PATHd8	NO	0.0923648	46.59	40.5318	40.7952	40.5318	0.148563
Rotifera	MM-GMYC	Macrotrachela	194	80	GTR+I+G	KC618773; HQ444170; HQ444171; KC618852; JQ309165; JQ309181; JQ309183; FJ426426; EU076828; JQ309460; JQ309578; DQ297789; JN936673; JN936516; HQ444166; HQ444168	RAxML	r8s	NO	0.0923648	46.59	40.5318	40.7952	40.5318	0.148622
Rotifera	MM-GMYC	Macrotrachela	194	80	GTR+I+G	KC618773; HQ444170; HQ444171; KC618852; JQ309165; JQ309181; JQ309183; FJ426426; EU076828; JQ309460; JQ309578; DQ297789; JN936673; JN936516; HQ444166; HQ444168	RAxML	chronopl	NO	0.0923648	11.25	42.1382	40.7952	42.1382	0.757179
Rotifera	MM-GMYC	Macrotrachela	194	80	GTR+I+G	KC618773; HQ444170; HQ444171; KC618852; JQ309165; JQ309181; JQ309183; FJ426426; EU076828; JQ309460; JQ309578; DQ297789; JN936673; JN936516; HQ444166; HQ444168	RAxML	chronos	NO	0.0923648	40.03	40.83	40.7952	40.83	0.0196205
Rotifera	MM-GMYC	Macrotrachela	194	80	GTR+I+G	KC618773; HQ444170; HQ444171; KC618852; JQ309165; JQ309181; JQ309183; FJ426426; EU076828; JQ309460; JQ309578; DQ297789; JN936673; JN936516; HQ444166; HQ444168	NJ	Raw	NA	0.0222782	NA	40.7952	40.7952	40.7952	NA
Rotifera	MM-GMYC	Macrotrachela	194	80	GTR+I+G	KC618773; HQ444170; HQ444171; KC618852; JQ309165; JQ309181; JQ309183; FJ426426; EU076828; JQ309460; JQ309578; DQ297789; JN936673; JN936516; HQ444166; HQ444168	NJ	PATHd8	NO	0.0222782	46.47	40.5373	40.7952	40.5373	0.145399
Rotifera	MM-GMYC	Macrotrachela	194	80	GTR+I+G	KC618773; HQ444170; HQ444171; KC618852; JQ309165; JQ309181; JQ309183; FJ426426; EU076828; JQ309460; JQ309578; DQ297789; JN936673; JN936516; HQ444166; HQ444168	NJ	r8s	NO	0.0222782	45.46	40.5832	40.7952	40.5832	0.119506
Rotifera	MM-GMYC	Macrotrachela	194	80	GTR+I+G	KC618773; HQ444170; HQ444171; KC618852; JQ309165; JQ309181; JQ309183; FJ426426; EU076828; JQ309460; JQ309578; DQ297789; JN936673; JN936516; HQ444166; HQ444168	NJ	chronopl	NO	0.0222782	40.24	40.8205	40.7952	40.8205	0.0142965
Rotifera	MM-GMYC	Macrotrachela	194	80	GTR+I+G	KC618773; HQ444170; HQ444171; KC618852; JQ309165; JQ309181; JQ309183; FJ426426; EU076828; JQ309460; JQ309578; DQ297789; JN936673; JN936516; HQ444166; HQ444168	NJ	chronos	NO	0.0222782	47.9	40.4723	40.7952	40.4723	0.182076
Rotifera	MM-GMYC	Macrotrachela	194	80	GTR+I+G	KC618773; HQ444170; HQ444171; KC618852; JQ309165; JQ309181; JQ309183; FJ426426; EU076828; JQ309460; JQ309578; DQ297789; JN936673; JN936516; HQ444166; HQ444168	UPGMA	UPGMA	NO	NA	44.78	40.6141	40.7952	41.1788	0.102079
Rotifera	PTP-all	Macrotrachela	194	80	GTR+I+G	KC618773; HQ444170; HQ444171; KC618852; JQ309165; JQ309181; JQ309183; FJ426426; EU076828; JQ309460; JQ309578; DQ297789; JN936673; JN936516; HQ444166; HQ444168	BEAST	BD_R	NO	NA	52	48.2759	48.4	48.2759	0.076945
Rotifera	PTP-all	Macrotrachela	194	80	GTR+I+G	KC618773; HQ444170; HQ444171; KC618852; JQ309165; JQ309181; JQ309183; FJ426426; EU076828; JQ309460; JQ309578; DQ297789; JN936673; JN936516; HQ444166; HQ444168	BEAST	BD_S	NO	NA	49	48.3793	48.4	48.3793	0.0128242
Rotifera	PTP-all	Macrotrachela	194	80	GTR+I+G	KC618773; HQ444170; HQ444171; KC618852; JQ309165; JQ309181; JQ309183; FJ426426; EU076828; JQ309460; JQ309578; DQ297789; JN936673; JN936516; HQ444166; HQ444168	BEAST	C_R	NO	NA	47	48.4483	48.4	48.4483	0.0299231
Rotifera	PTP-all	Macrotrachela	194	80	GTR+I+G	KC618773; HQ444170; HQ444171; KC618852; JQ309165; JQ309181; JQ309183; FJ426426; EU076828; JQ309460; JQ309578; DQ297789; JN936673; JN936516; HQ444166; HQ444168	BEAST	C_S	NO	NA	51	48.3103	48.4	48.3103	0.0555714
Rotifera	PTP-all	Macrotrachela	194	80	GTR+I+G	KC618773; HQ444170; HQ444171; KC618852; JQ309165; JQ309181; JQ309183; FJ426426; EU076828; JQ309460; JQ309578; DQ297789; JN936673; JN936516; HQ444166; HQ444168	MrBayes	Raw	NO	0.0870457	53	48.2414	48.4	48.2414	0.0983186
Rotifera	PTP-all	Macrotrachela	194	80	GTR+I+G	KC618773; HQ444170; HQ444171; KC618852; JQ309165; JQ309181; JQ309183; FJ426426; EU076828; JQ309460; JQ309578; DQ297789; JN936673; JN936516; HQ444166; HQ444168	MrBayes	PATHd8	NO	0.0870457	48	48.4138	48.4	48.4138	0.00854944
Rotifera	PTP-all	Macrotrachela	194	80	GTR+I+G	KC618773; HQ444170; HQ444171; KC618852; JQ309165; JQ309181; JQ309183; FJ426426; EU076828; JQ309460; JQ309578; DQ297789; JN936673; JN936516; HQ444166; HQ444168	MrBayes	r8s	NO	0.0870457	53	48.2414	48.4	48.2414	0.0983186
Rotifera	PTP-all	Macrotrachela	194	80	GTR+I+G	KC618773; HQ444170; HQ444171; KC618852; JQ309165; JQ309181; JQ309183; FJ426426; EU076828; JQ309460; JQ309578; DQ297789; JN936673; JN936516; HQ444166; HQ444168	MrBayes	chronopl	NO	0.0870457	53	48.2414	48.4	48.2414	0.0983186
Rotifera	PTP-all	Macrotrachela	194	80	GTR+I+G	KC618773; HQ444170; HQ444171; KC618852; JQ309165; JQ309181; JQ309183; FJ426426; EU076828; JQ309460; JQ309578; DQ297789; JN936673; JN936516; HQ444166; HQ444168	MrBayes	chronos	NO	0.0870457	49	48.3793	48.4	48.3793	0.0128242
Rotifera	PTP-all	Macrotrachela	194	80	GTR+I+G	KC618773; HQ444170; HQ444171; KC618852; JQ309165; JQ309181; JQ309183; FJ426426; EU076828; JQ309460; JQ309578; DQ297789; JN936673; JN936516; HQ444166; HQ444168	GARLI	Raw	NO	0.105539	45	48.5172	48.4	48.5172	0.0726703
Rotifera	PTP-all	Macrotrachela	194	80	GTR+I+G	KC618773; HQ444170; HQ444171; KC618852; JQ309165; JQ309181; JQ309183; FJ426426; EU076828; JQ309460; JQ309578; DQ297789; JN936673; JN936516; HQ444166; HQ444168	GARLI	PATHd8	NO	0.105539	45	48.5172	48.4	48.5172	0.0726703
Rotifera	PTP-all	Macrotrachela	194	80	GTR+I+G	KC618773; HQ444170; HQ444171; KC618852; JQ309165; JQ309181; JQ309183; FJ426426; EU076828; JQ309460; JQ309578; DQ297789; JN936673; JN936516; HQ444166; HQ444168	GARLI	r8s	NO	0.105539	50	48.3448	48.4	48.3448	0.0341978
Rotifera	PTP-all	Macrotrachela	194	80	GTR+I+G	KC618773; HQ444170; HQ444171; KC618852; JQ309165; JQ309181; JQ309183; FJ426426; EU076828; JQ309460; JQ309578; DQ297789; JN936673; JN936516; HQ444166; HQ444168	GARLI	chronopl	NO	0.105539	55	48.1724	48.4	48.1724	0.141066
Rotifera	PTP-all	Macrotrachela	194	80	GTR+I+G	KC618773; HQ444170; HQ444171; KC618852; JQ309165; JQ309181; JQ309183; FJ426426; EU076828; JQ309460; JQ309578; DQ297789; JN936673; JN936516; HQ444166; HQ444168	GARLI	chronos	NO	0.105539	49	48.3793	48.4	48.3793	0.0128242
Rotifera	PTP-all	Macrotrachela	194	80	GTR+I+G	KC618773; HQ444170; HQ444171; KC618852; JQ309165; JQ309181; JQ309183; FJ426426; EU076828; JQ309460; JQ309578; DQ297789; JN936673; JN936516; HQ444166; HQ444168	PhyML	Raw	NO	0.155259	51	48.3103	48.4	48.3103	0.0555714
Rotifera	PTP-all	Macrotrachela	194	80	GTR+I+G	KC618773; HQ444170; HQ444171; KC618852; JQ309165; JQ309181; JQ309183; FJ426426; EU076828; JQ309460; JQ309578; DQ297789; JN936673; JN936516; HQ444166; HQ444168	PhyML	PATHd8	YES	0.155259	49	48.3793	48.4	48.3793	0.0128242
Rotifera	PTP-all	Macrotrachela	194	80	GTR+I+G	KC618773; HQ444170; HQ444171; KC618852; JQ309165; JQ309181; JQ309183; FJ426426; EU076828; JQ309460; JQ309578; DQ297789; JN936673; JN936516; HQ444166; HQ444168	PhyML	r8s	YES	0.155259	54	48.2069	48.4	48.2069	0.119692
Rotifera	PTP-all	Macrotrachela	194	80	GTR+I+G	KC618773; HQ444170; HQ444171; KC618852; JQ309165; JQ309181; JQ309183; FJ426426; EU076828; JQ309460; JQ309578; DQ297789; JN936673; JN936516; HQ444166; HQ444168	PhyML	chronopl	NO	0.155259	15	49.5517	48.4	49.5517	0.713879
Rotifera	PTP-all	Macrotrachela	194	80	GTR+I+G	KC618773; HQ444170; HQ444171; KC618852; JQ309165; JQ309181; JQ309183; FJ426426; EU076828; JQ309460; JQ309578; DQ297789; JN936673; JN936516; HQ444166; HQ444168	PhyML	chronos	NO	0.155259	55	48.1724	48.4	48.1724	0.141066
Rotifera	PTP-all	Macrotrachela	194	80	GTR+I+G	KC618773; HQ444170; HQ444171; KC618852; JQ309165; JQ309181; JQ309183; FJ426426; EU076828; JQ309460; JQ309578; DQ297789; JN936673; JN936516; HQ444166; HQ444168	RAxML	Raw	NO	0.0923648	58	48.069	48.4	48.069	0.205187
Rotifera	PTP-all	Macrotrachela	194	80	GTR+I+G	KC618773; HQ444170; HQ444171; KC618852; JQ309165; JQ309181; JQ309183; FJ426426; EU076828; JQ309460; JQ309578; DQ297789; JN936673; JN936516; HQ444166; HQ444168	RAxML	PATHd8	NO	0.0923648	54	48.2069	48.4	48.2069	0.119692
Rotifera	PTP-all	Macrotrachela	194	80	GTR+I+G	KC618773; HQ444170; HQ444171; KC618852; JQ309165; JQ309181; JQ309183; FJ426426; EU076828; JQ309460; JQ309578; DQ297789; JN936673; JN936516; HQ444166; HQ444168	RAxML	r8s	NO	0.0923648	54	48.2069	48.4	48.2069	0.119692
Rotifera	PTP-all	Macrotrachela	194	80	GTR+I+G	KC618773; HQ444170; HQ444171; KC618852; JQ309165; JQ309181; JQ309183; FJ426426; EU076828; JQ309460; JQ309578; DQ297789; JN936673; JN936516; HQ444166; HQ444168	RAxML	chronopl	NO	0.0923648	4	49.931	48.4	49.931	0.948988
Rotifera	PTP-all	Macrotrachela	194	80	GTR+I+G	KC618773; HQ444170; HQ444171; KC618852; JQ309165; JQ309181; JQ309183; FJ426426; EU076828; JQ309460; JQ309578; DQ297789; JN936673; JN936516; HQ444166; HQ444168	RAxML	chronos	NO	0.0923648	44	48.5517	48.4	48.5517	0.0940439
Rotifera	PTP-all	Macrotrachela	194	80	GTR+I+G	KC618773; HQ444170; HQ444171; KC618852; JQ309165; JQ309181; JQ309183; FJ426426; EU076828; JQ309460; JQ309578; DQ297789; JN936673; JN936516; HQ444166; HQ444168	NJ	Raw	NO	0.0222782	53	48.2414	48.4	48.2414	0.0983186
Rotifera	PTP-all	Macrotrachela	194	80	GTR+I+G	KC618773; HQ444170; HQ444171; KC618852; JQ309165; JQ309181; JQ309183; FJ426426; EU076828; JQ309460; JQ309578; DQ297789; JN936673; JN936516; HQ444166; HQ444168	NJ	PATHd8	NO	0.0222782	53	48.2414	48.4	48.2414	0.0983186
Rotifera	PTP-all	Macrotrachela	194	80	GTR+I+G	KC618773; HQ444170; HQ444171; KC618852; JQ309165; JQ309181; JQ309183; FJ426426; EU076828; JQ309460; JQ309578; DQ297789; JN936673; JN936516; HQ444166; HQ444168	NJ	r8s	NO	0.0222782	53	48.2414	48.4	48.2414	0.0983186
Rotifera	PTP-all	Macrotrachela	194	80	GTR+I+G	KC618773; HQ444170; HQ444171; KC618852; JQ309165; JQ309181; JQ309183; FJ426426; EU076828; JQ309460; JQ309578; DQ297789; JN936673; JN936516; HQ444166; HQ444168	NJ	chronopl	NO	0.0222782	54	48.2069	48.4	48.2069	0.119692
Rotifera	PTP-all	Macrotrachela	194	80	GTR+I+G	KC618773; HQ444170; HQ444171; KC618852; JQ309165; JQ309181; JQ309183; FJ426426; EU076828; JQ309460; JQ309578; DQ297789; JN936673; JN936516; HQ444166; HQ444168	NJ	chronos	NO	0.0222782	54	48.2069	48.4	48.2069	0.119692
Rotifera	PTP-all	Macrotrachela	194	80	GTR+I+G	KC618773; HQ444170; HQ444171; KC618852; JQ309165; JQ309181; JQ309183; FJ426426; EU076828; JQ309460; JQ309578; DQ297789; JN936673; JN936516; HQ444166; HQ444168	UPGMA	UPGMA	NO	NA	48	48.4138	48.4	48.5161	0.00854944
Rotifera	PTP-raw	Macrotrachela	194	80	GTR+I+G	KC618773; HQ444170; HQ444171; KC618852; JQ309165; JQ309181; JQ309183; FJ426426; EU076828; JQ309460; JQ309578; DQ297789; JN936673; JN936516; HQ444166; HQ444168	BEAST	BD_R	NO	NA	52	50.5556	50.7	50.5556	0.02849
Rotifera	PTP-raw	Macrotrachela	194	80	GTR+I+G	KC618773; HQ444170; HQ444171; KC618852; JQ309165; JQ309181; JQ309183; FJ426426; EU076828; JQ309460; JQ309578; DQ297789; JN936673; JN936516; HQ444166; HQ444168	BEAST	BD_S	NO	NA	49	50.8889	50.7	50.8889	0.0372562
Rotifera	PTP-raw	Macrotrachela	194	80	GTR+I+G	KC618773; HQ444170; HQ444171; KC618852; JQ309165; JQ309181; JQ309183; FJ426426; EU076828; JQ309460; JQ309578; DQ297789; JN936673; JN936516; HQ444166; HQ444168	BEAST	C_R	NO	NA	47	51.1111	50.7	51.1111	0.081087
Rotifera	PTP-raw	Macrotrachela	194	80	GTR+I+G	KC618773; HQ444170; HQ444171; KC618852; JQ309165; JQ309181; JQ309183; FJ426426; EU076828; JQ309460; JQ309578; DQ297789; JN936673; JN936516; HQ444166; HQ444168	BEAST	C_S	NO	NA	51	50.6667	50.7	50.6667	0.00657462
Rotifera	PTP-raw	Macrotrachela	194	80	GTR+I+G	KC618773; HQ444170; HQ444171; KC618852; JQ309165; JQ309181; JQ309183; FJ426426; EU076828; JQ309460; JQ309578; DQ297789; JN936673; JN936516; HQ444166; HQ444168	MrBayes	Raw	NO	0.0870457	53	50.4444	50.7	50.4444	0.0504054
Rotifera	PTP-raw	Macrotrachela	194	80	GTR+I+G	KC618773; HQ444170; HQ444171; KC618852; JQ309165; JQ309181; JQ309183; FJ426426; EU076828; JQ309460; JQ309578; DQ297789; JN936673; JN936516; HQ444166; HQ444168	MrBayes	PATHd8	NA	0.0870457	NA	50.7	50.7	50.7	NA
Rotifera	PTP-raw	Macrotrachela	194	80	GTR+I+G	KC618773; HQ444170; HQ444171; KC618852; JQ309165; JQ309181; JQ309183; FJ426426; EU076828; JQ309460; JQ309578; DQ297789; JN936673; JN936516; HQ444166; HQ444168	MrBayes	r8s	NA	0.0870457	NA	50.7	50.7	50.7	NA
Rotifera	PTP-raw	Macrotrachela	194	80	GTR+I+G	KC618773; HQ444170; HQ444171; KC618852; JQ309165; JQ309181; JQ309183; FJ426426; EU076828; JQ309460; JQ309578; DQ297789; JN936673; JN936516; HQ444166; HQ444168	MrBayes	chronopl	NA	0.0870457	NA	50.7	50.7	50.7	NA
Rotifera	PTP-raw	Macrotrachela	194	80	GTR+I+G	KC618773; HQ444170; HQ444171; KC618852; JQ309165; JQ309181; JQ309183; FJ426426; EU076828; JQ309460; JQ309578; DQ297789; JN936673; JN936516; HQ444166; HQ444168	MrBayes	chronos	NA	0.0870457	NA	50.7	50.7	50.7	NA
Rotifera	PTP-raw	Macrotrachela	194	80	GTR+I+G	KC618773; HQ444170; HQ444171; KC618852; JQ309165; JQ309181; JQ309183; FJ426426; EU076828; JQ309460; JQ309578; DQ297789; JN936673; JN936516; HQ444166; HQ444168	GARLI	Raw	NO	0.105539	45	51.3333	50.7	51.3333	0.124918
Rotifera	PTP-raw	Macrotrachela	194	80	GTR+I+G	KC618773; HQ444170; HQ444171; KC618852; JQ309165; JQ309181; JQ309183; FJ426426; EU076828; JQ309460; JQ309578; DQ297789; JN936673; JN936516; HQ444166; HQ444168	GARLI	PATHd8	NA	0.105539	NA	50.7	50.7	50.7	NA
Rotifera	PTP-raw	Macrotrachela	194	80	GTR+I+G	KC618773; HQ444170; HQ444171; KC618852; JQ309165; JQ309181; JQ309183; FJ426426; EU076828; JQ309460; JQ309578; DQ297789; JN936673; JN936516; HQ444166; HQ444168	GARLI	r8s	NA	0.105539	NA	50.7	50.7	50.7	NA
Rotifera	PTP-raw	Macrotrachela	194	80	GTR+I+G	KC618773; HQ444170; HQ444171; KC618852; JQ309165; JQ309181; JQ309183; FJ426426; EU076828; JQ309460; JQ309578; DQ297789; JN936673; JN936516; HQ444166; HQ444168	GARLI	chronopl	NA	0.105539	NA	50.7	50.7	50.7	NA
Rotifera	PTP-raw	Macrotrachela	194	80	GTR+I+G	KC618773; HQ444170; HQ444171; KC618852; JQ309165; JQ309181; JQ309183; FJ426426; EU076828; JQ309460; JQ309578; DQ297789; JN936673; JN936516; HQ444166; HQ444168	GARLI	chronos	NA	0.105539	NA	50.7	50.7	50.7	NA
Rotifera	PTP-raw	Macrotrachela	194	80	GTR+I+G	KC618773; HQ444170; HQ444171; KC618852; JQ309165; JQ309181; JQ309183; FJ426426; EU076828; JQ309460; JQ309578; DQ297789; JN936673; JN936516; HQ444166; HQ444168	PhyML	Raw	NO	0.155259	51	50.6667	50.7	50.6667	0.00657462
Rotifera	PTP-raw	Macrotrachela	194	80	GTR+I+G	KC618773; HQ444170; HQ444171; KC618852; JQ309165; JQ309181; JQ309183; FJ426426; EU076828; JQ309460; JQ309578; DQ297789; JN936673; JN936516; HQ444166; HQ444168	PhyML	PATHd8	NA	0.155259	NA	50.7	50.7	50.7	NA
Rotifera	PTP-raw	Macrotrachela	194	80	GTR+I+G	KC618773; HQ444170; HQ444171; KC618852; JQ309165; JQ309181; JQ309183; FJ426426; EU076828; JQ309460; JQ309578; DQ297789; JN936673; JN936516; HQ444166; HQ444168	PhyML	r8s	NA	0.155259	NA	50.7	50.7	50.7	NA
Rotifera	PTP-raw	Macrotrachela	194	80	GTR+I+G	KC618773; HQ444170; HQ444171; KC618852; JQ309165; JQ309181; JQ309183; FJ426426; EU076828; JQ309460; JQ309578; DQ297789; JN936673; JN936516; HQ444166; HQ444168	PhyML	chronopl	NA	0.155259	NA	50.7	50.7	50.7	NA
Rotifera	PTP-raw	Macrotrachela	194	80	GTR+I+G	KC618773; HQ444170; HQ444171; KC618852; JQ309165; JQ309181; JQ309183; FJ426426; EU076828; JQ309460; JQ309578; DQ297789; JN936673; JN936516; HQ444166; HQ444168	PhyML	chronos	NA	0.155259	NA	50.7	50.7	50.7	NA
Rotifera	PTP-raw	Macrotrachela	194	80	GTR+I+G	KC618773; HQ444170; HQ444171; KC618852; JQ309165; JQ309181; JQ309183; FJ426426; EU076828; JQ309460; JQ309578; DQ297789; JN936673; JN936516; HQ444166; HQ444168	RAxML	Raw	NO	0.0923648	58	49.8889	50.7	49.8889	0.159982
Rotifera	PTP-raw	Macrotrachela	194	80	GTR+I+G	KC618773; HQ444170; HQ444171; KC618852; JQ309165; JQ309181; JQ309183; FJ426426; EU076828; JQ309460; JQ309578; DQ297789; JN936673; JN936516; HQ444166; HQ444168	RAxML	PATHd8	NA	0.0923648	NA	50.7	50.7	50.7	NA
Rotifera	PTP-raw	Macrotrachela	194	80	GTR+I+G	KC618773; HQ444170; HQ444171; KC618852; JQ309165; JQ309181; JQ309183; FJ426426; EU076828; JQ309460; JQ309578; DQ297789; JN936673; JN936516; HQ444166; HQ444168	RAxML	r8s	NA	0.0923648	NA	50.7	50.7	50.7	NA
Rotifera	PTP-raw	Macrotrachela	194	80	GTR+I+G	KC618773; HQ444170; HQ444171; KC618852; JQ309165; JQ309181; JQ309183; FJ426426; EU076828; JQ309460; JQ309578; DQ297789; JN936673; JN936516; HQ444166; HQ444168	RAxML	chronopl	NA	0.0923648	NA	50.7	50.7	50.7	NA
Rotifera	PTP-raw	Macrotrachela	194	80	GTR+I+G	KC618773; HQ444170; HQ444171; KC618852; JQ309165; JQ309181; JQ309183; FJ426426; EU076828; JQ309460; JQ309578; DQ297789; JN936673; JN936516; HQ444166; HQ444168	RAxML	chronos	NA	0.0923648	NA	50.7	50.7	50.7	NA
Rotifera	PTP-raw	Macrotrachela	194	80	GTR+I+G	KC618773; HQ444170; HQ444171; KC618852; JQ309165; JQ309181; JQ309183; FJ426426; EU076828; JQ309460; JQ309578; DQ297789; JN936673; JN936516; HQ444166; HQ444168	NJ	Raw	NO	0.0222782	53	50.4444	50.7	50.4444	0.0504054
Rotifera	PTP-raw	Macrotrachela	194	80	GTR+I+G	KC618773; HQ444170; HQ444171; KC618852; JQ309165; JQ309181; JQ309183; FJ426426; EU076828; JQ309460; JQ309578; DQ297789; JN936673; JN936516; HQ444166; HQ444168	NJ	PATHd8	NA	0.0222782	NA	50.7	50.7	50.7	NA
Rotifera	PTP-raw	Macrotrachela	194	80	GTR+I+G	KC618773; HQ444170; HQ444171; KC618852; JQ309165; JQ309181; JQ309183; FJ426426; EU076828; JQ309460; JQ309578; DQ297789; JN936673; JN936516; HQ444166; HQ444168	NJ	r8s	NA	0.0222782	NA	50.7	50.7	50.7	NA
Rotifera	PTP-raw	Macrotrachela	194	80	GTR+I+G	KC618773; HQ444170; HQ444171; KC618852; JQ309165; JQ309181; JQ309183; FJ426426; EU076828; JQ309460; JQ309578; DQ297789; JN936673; JN936516; HQ444166; HQ444168	NJ	chronopl	NA	0.0222782	NA	50.7	50.7	50.7	NA
Rotifera	PTP-raw	Macrotrachela	194	80	GTR+I+G	KC618773; HQ444170; HQ444171; KC618852; JQ309165; JQ309181; JQ309183; FJ426426; EU076828; JQ309460; JQ309578; DQ297789; JN936673; JN936516; HQ444166; HQ444168	NJ	chronos	NA	0.0222782	NA	50.7	50.7	50.7	NA
Rotifera	PTP-raw	Macrotrachela	194	80	GTR+I+G	KC618773; HQ444170; HQ444171; KC618852; JQ309165; JQ309181; JQ309183; FJ426426; EU076828; JQ309460; JQ309578; DQ297789; JN936673; JN936516; HQ444166; HQ444168	UPGMA	UPGMA	NO	NA	48	51	50.7	53.0909	0.0532544
Rotifera	ST-GMYC	Philodina	386	139	GTR+I+G	KC618773; HQ444170; HQ444171; KC618852; JQ309165; JQ309181; JQ309183; FJ426426; EU076828; JQ309460; JQ309578; DQ297789; JN936673; JN936516; HQ444166; HQ444168	BEAST	BD_R	NO	NA	74	58.2083	58.84	58.2083	0.268383
Rotifera	ST-GMYC	Philodina	386	139	GTR+I+G	KC618773; HQ444170; HQ444171; KC618852; JQ309165; JQ309181; JQ309183; FJ426426; EU076828; JQ309460; JQ309578; DQ297789; JN936673; JN936516; HQ444166; HQ444168	BEAST	BD_S	NO	NA	72	58.2917	58.84	58.2917	0.232976
Rotifera	ST-GMYC	Philodina	386	139	GTR+I+G	KC618773; HQ444170; HQ444171; KC618852; JQ309165; JQ309181; JQ309183; FJ426426; EU076828; JQ309460; JQ309578; DQ297789; JN936673; JN936516; HQ444166; HQ444168	BEAST	C_R	NO	NA	74	58.2083	58.84	58.2083	0.268383
Rotifera	ST-GMYC	Philodina	386	139	GTR+I+G	KC618773; HQ444170; HQ444171; KC618852; JQ309165; JQ309181; JQ309183; FJ426426; EU076828; JQ309460; JQ309578; DQ297789; JN936673; JN936516; HQ444166; HQ444168	BEAST	C_S	NO	NA	67	58.5	58.84	58.5	0.14446
Rotifera	ST-GMYC	Philodina	386	139	GTR+I+G	KC618773; HQ444170; HQ444171; KC618852; JQ309165; JQ309181; JQ309183; FJ426426; EU076828; JQ309460; JQ309578; DQ297789; JN936673; JN936516; HQ444166; HQ444168	MrBayes	Raw	NA	0.0974621	NA	58.84	58.84	58.84	NA
Rotifera	ST-GMYC	Philodina	386	139	GTR+I+G	KC618773; HQ444170; HQ444171; KC618852; JQ309165; JQ309181; JQ309183; FJ426426; EU076828; JQ309460; JQ309578; DQ297789; JN936673; JN936516; HQ444166; HQ444168	MrBayes	PATHd8	YES	0.0974621	31	60	58.84	60	0.492862
Rotifera	ST-GMYC	Philodina	386	139	GTR+I+G	KC618773; HQ444170; HQ444171; KC618852; JQ309165; JQ309181; JQ309183; FJ426426; EU076828; JQ309460; JQ309578; DQ297789; JN936673; JN936516; HQ444166; HQ444168	MrBayes	r8s	YES	0.0974621	68	58.4583	58.84	58.4583	0.162163
Rotifera	ST-GMYC	Philodina	386	139	GTR+I+G	KC618773; HQ444170; HQ444171; KC618852; JQ309165; JQ309181; JQ309183; FJ426426; EU076828; JQ309460; JQ309578; DQ297789; JN936673; JN936516; HQ444166; HQ444168	MrBayes	chronopl	YES	0.0974621	75	58.1667	58.84	58.1667	0.286087
Rotifera	ST-GMYC	Philodina	386	139	GTR+I+G	KC618773; HQ444170; HQ444171; KC618852; JQ309165; JQ309181; JQ309183; FJ426426; EU076828; JQ309460; JQ309578; DQ297789; JN936673; JN936516; HQ444166; HQ444168	MrBayes	chronos	YES	0.0974621	19	60.5	58.84	60.5	0.705303
Rotifera	ST-GMYC	Philodina	386	139	GTR+I+G	KC618773; HQ444170; HQ444171; KC618852; JQ309165; JQ309181; JQ309183; FJ426426; EU076828; JQ309460; JQ309578; DQ297789; JN936673; JN936516; HQ444166; HQ444168	GARLI	Raw	NA	0.129352	NA	58.84	58.84	58.84	NA
Rotifera	ST-GMYC	Philodina	386	139	GTR+I+G	KC618773; HQ444170; HQ444171; KC618852; JQ309165; JQ309181; JQ309183; FJ426426; EU076828; JQ309460; JQ309578; DQ297789; JN936673; JN936516; HQ444166; HQ444168	GARLI	PATHd8	NO	0.129352	68	58.4583	58.84	58.4583	0.162163
Rotifera	ST-GMYC	Philodina	386	139	GTR+I+G	KC618773; HQ444170; HQ444171; KC618852; JQ309165; JQ309181; JQ309183; FJ426426; EU076828; JQ309460; JQ309578; DQ297789; JN936673; JN936516; HQ444166; HQ444168	GARLI	r8s	NO	0.129352	44	59.4583	58.84	59.4583	0.262718
Rotifera	ST-GMYC	Philodina	386	139	GTR+I+G	KC618773; HQ444170; HQ444171; KC618852; JQ309165; JQ309181; JQ309183; FJ426426; EU076828; JQ309460; JQ309578; DQ297789; JN936673; JN936516; HQ444166; HQ444168	GARLI	chronopl	NO	0.129352	72	58.2917	58.84	58.2917	0.232976
Rotifera	ST-GMYC	Philodina	386	139	GTR+I+G	KC618773; HQ444170; HQ444171; KC618852; JQ309165; JQ309181; JQ309183; FJ426426; EU076828; JQ309460; JQ309578; DQ297789; JN936673; JN936516; HQ444166; HQ444168	GARLI	chronos	NO	0.129352	70	58.375	58.84	58.375	0.19757
Rotifera	ST-GMYC	Philodina	386	139	GTR+I+G	KC618773; HQ444170; HQ444171; KC618852; JQ309165; JQ309181; JQ309183; FJ426426; EU076828; JQ309460; JQ309578; DQ297789; JN936673; JN936516; HQ444166; HQ444168	PhyML	Raw	NA	0.0783126	NA	58.84	58.84	58.84	NA
Rotifera	ST-GMYC	Philodina	386	139	GTR+I+G	KC618773; HQ444170; HQ444171; KC618852; JQ309165; JQ309181; JQ309183; FJ426426; EU076828; JQ309460; JQ309578; DQ297789; JN936673; JN936516; HQ444166; HQ444168	PhyML	PATHd8	NO	0.0783126	69	58.4167	58.84	58.4167	0.179866
Rotifera	ST-GMYC	Philodina	386	139	GTR+I+G	KC618773; HQ444170; HQ444171; KC618852; JQ309165; JQ309181; JQ309183; FJ426426; EU076828; JQ309460; JQ309578; DQ297789; JN936673; JN936516; HQ444166; HQ444168	PhyML	r8s	NO	0.0783126	71	58.3333	58.84	58.3333	0.215273
Rotifera	ST-GMYC	Philodina	386	139	GTR+I+G	KC618773; HQ444170; HQ444171; KC618852; JQ309165; JQ309181; JQ309183; FJ426426; EU076828; JQ309460; JQ309578; DQ297789; JN936673; JN936516; HQ444166; HQ444168	PhyML	chronopl	NO	0.0783126	3	61.1667	58.84	61.1667	0.988557
Rotifera	ST-GMYC	Philodina	386	139	GTR+I+G	KC618773; HQ444170; HQ444171; KC618852; JQ309165; JQ309181; JQ309183; FJ426426; EU076828; JQ309460; JQ309578; DQ297789; JN936673; JN936516; HQ444166; HQ444168	PhyML	chronos	NO	0.0783126	73	58.25	58.84	58.25	0.25068
Rotifera	ST-GMYC	Philodina	386	139	GTR+I+G	KC618773; HQ444170; HQ444171; KC618852; JQ309165; JQ309181; JQ309183; FJ426426; EU076828; JQ309460; JQ309578; DQ297789; JN936673; JN936516; HQ444166; HQ444168	RAxML	Raw	NA	0.096669	NA	58.84	58.84	58.84	NA
Rotifera	ST-GMYC	Philodina	386	139	GTR+I+G	KC618773; HQ444170; HQ444171; KC618852; JQ309165; JQ309181; JQ309183; FJ426426; EU076828; JQ309460; JQ309578; DQ297789; JN936673; JN936516; HQ444166; HQ444168	RAxML	PATHd8	NO	0.096669	68	58.4583	58.84	58.4583	0.162163
Rotifera	ST-GMYC	Philodina	386	139	GTR+I+G	KC618773; HQ444170; HQ444171; KC618852; JQ309165; JQ309181; JQ309183; FJ426426; EU076828; JQ309460; JQ309578; DQ297789; JN936673; JN936516; HQ444166; HQ444168	RAxML	r8s	NO	0.096669	72	58.2917	58.84	58.2917	0.232976
Rotifera	ST-GMYC	Philodina	386	139	GTR+I+G	KC618773; HQ444170; HQ444171; KC618852; JQ309165; JQ309181; JQ309183; FJ426426; EU076828; JQ309460; JQ309578; DQ297789; JN936673; JN936516; HQ444166; HQ444168	RAxML	chronopl	NO	0.096669	11	60.8333	58.84	60.8333	0.84693
Rotifera	ST-GMYC	Philodina	386	139	GTR+I+G	KC618773; HQ444170; HQ444171; KC618852; JQ309165; JQ309181; JQ309183; FJ426426; EU076828; JQ309460; JQ309578; DQ297789; JN936673; JN936516; HQ444166; HQ444168	RAxML	chronos	NO	0.096669	70	58.375	58.84	58.375	0.19757
Rotifera	ST-GMYC	Philodina	386	139	GTR+I+G	KC618773; HQ444170; HQ444171; KC618852; JQ309165; JQ309181; JQ309183; FJ426426; EU076828; JQ309460; JQ309578; DQ297789; JN936673; JN936516; HQ444166; HQ444168	NJ	Raw	NA	0.0219083	NA	58.84	58.84	58.84	NA
Rotifera	ST-GMYC	Philodina	386	139	GTR+I+G	KC618773; HQ444170; HQ444171; KC618852; JQ309165; JQ309181; JQ309183; FJ426426; EU076828; JQ309460; JQ309578; DQ297789; JN936673; JN936516; HQ444166; HQ444168	NJ	PATHd8	NO	0.0219083	71	58.3333	58.84	58.3333	0.215273
Rotifera	ST-GMYC	Philodina	386	139	GTR+I+G	KC618773; HQ444170; HQ444171; KC618852; JQ309165; JQ309181; JQ309183; FJ426426; EU076828; JQ309460; JQ309578; DQ297789; JN936673; JN936516; HQ444166; HQ444168	NJ	r8s	NO	0.0219083	72	58.2917	58.84	58.2917	0.232976
Rotifera	ST-GMYC	Philodina	386	139	GTR+I+G	KC618773; HQ444170; HQ444171; KC618852; JQ309165; JQ309181; JQ309183; FJ426426; EU076828; JQ309460; JQ309578; DQ297789; JN936673; JN936516; HQ444166; HQ444168	NJ	chronopl	NO	0.0219083	4	61.125	58.84	61.125	0.970853
Rotifera	ST-GMYC	Philodina	386	139	GTR+I+G	KC618773; HQ444170; HQ444171; KC618852; JQ309165; JQ309181; JQ309183; FJ426426; EU076828; JQ309460; JQ309578; DQ297789; JN936673; JN936516; HQ444166; HQ444168	NJ	chronos	NO	0.0219083	77	58.0833	58.84	58.0833	0.321493
Rotifera	ST-GMYC	Philodina	386	139	GTR+I+G	KC618773; HQ444170; HQ444171; KC618852; JQ309165; JQ309181; JQ309183; FJ426426; EU076828; JQ309460; JQ309578; DQ297789; JN936673; JN936516; HQ444166; HQ444168	UPGMA	UPGMA	NO	NA	76	58.125	58.84	59.2692	0.30379
Rotifera	MT-GMYC	Philodina	386	139	GTR+I+G	KC618773; HQ444170; HQ444171; KC618852; JQ309165; JQ309181; JQ309183; FJ426426; EU076828; JQ309460; JQ309578; DQ297789; JN936673; JN936516; HQ444166; HQ444168	BEAST	BD_R	NO	NA	77	62.6667	63.24	62.6667	0.22665
Rotifera	MT-GMYC	Philodina	386	139	GTR+I+G	KC618773; HQ444170; HQ444171; KC618852; JQ309165; JQ309181; JQ309183; FJ426426; EU076828; JQ309460; JQ309578; DQ297789; JN936673; JN936516; HQ444166; HQ444168	BEAST	BD_S	NO	NA	85	62.3333	63.24	62.3333	0.358423
Rotifera	MT-GMYC	Philodina	386	139	GTR+I+G	KC618773; HQ444170; HQ444171; KC618852; JQ309165; JQ309181; JQ309183; FJ426426; EU076828; JQ309460; JQ309578; DQ297789; JN936673; JN936516; HQ444166; HQ444168	BEAST	C_R	NO	NA	83	62.4167	63.24	62.4167	0.32548
Rotifera	MT-GMYC	Philodina	386	139	GTR+I+G	KC618773; HQ444170; HQ444171; KC618852; JQ309165; JQ309181; JQ309183; FJ426426; EU076828; JQ309460; JQ309578; DQ297789; JN936673; JN936516; HQ444166; HQ444168	BEAST	C_S	NO	NA	79	62.5833	63.24	62.5833	0.259593
Rotifera	MT-GMYC	Philodina	386	139	GTR+I+G	KC618773; HQ444170; HQ444171; KC618852; JQ309165; JQ309181; JQ309183; FJ426426; EU076828; JQ309460; JQ309578; DQ297789; JN936673; JN936516; HQ444166; HQ444168	MrBayes	Raw	NA	0.0974621	NA	63.24	63.24	63.24	NA
Rotifera	MT-GMYC	Philodina	386	139	GTR+I+G	KC618773; HQ444170; HQ444171; KC618852; JQ309165; JQ309181; JQ309183; FJ426426; EU076828; JQ309460; JQ309578; DQ297789; JN936673; JN936516; HQ444166; HQ444168	MrBayes	PATHd8	YES	0.0974621	27	64.75	63.24	64.75	0.596932
Rotifera	MT-GMYC	Philodina	386	139	GTR+I+G	KC618773; HQ444170; HQ444171; KC618852; JQ309165; JQ309181; JQ309183; FJ426426; EU076828; JQ309460; JQ309578; DQ297789; JN936673; JN936516; HQ444166; HQ444168	MrBayes	r8s	YES	0.0974621	18	65.125	63.24	65.125	0.745177
Rotifera	MT-GMYC	Philodina	386	139	GTR+I+G	KC618773; HQ444170; HQ444171; KC618852; JQ309165; JQ309181; JQ309183; FJ426426; EU076828; JQ309460; JQ309578; DQ297789; JN936673; JN936516; HQ444166; HQ444168	MrBayes	chronopl	YES	0.0974621	21	65	63.24	65	0.695762
Rotifera	MT-GMYC	Philodina	386	139	GTR+I+G	KC618773; HQ444170; HQ444171; KC618852; JQ309165; JQ309181; JQ309183; FJ426426; EU076828; JQ309460; JQ309578; DQ297789; JN936673; JN936516; HQ444166; HQ444168	MrBayes	chronos	YES	0.0974621	26	64.7917	63.24	64.7917	0.613404
Rotifera	MT-GMYC	Philodina	386	139	GTR+I+G	KC618773; HQ444170; HQ444171; KC618852; JQ309165; JQ309181; JQ309183; FJ426426; EU076828; JQ309460; JQ309578; DQ297789; JN936673; JN936516; HQ444166; HQ444168	GARLI	Raw	NA	0.129352	NA	63.24	63.24	63.24	NA
Rotifera	MT-GMYC	Philodina	386	139	GTR+I+G	KC618773; HQ444170; HQ444171; KC618852; JQ309165; JQ309181; JQ309183; FJ426426; EU076828; JQ309460; JQ309578; DQ297789; JN936673; JN936516; HQ444166; HQ444168	GARLI	PATHd8	NO	0.129352	72	62.875	63.24	62.875	0.144292
Rotifera	MT-GMYC	Philodina	386	139	GTR+I+G	KC618773; HQ444170; HQ444171; KC618852; JQ309165; JQ309181; JQ309183; FJ426426; EU076828; JQ309460; JQ309578; DQ297789; JN936673; JN936516; HQ444166; HQ444168	GARLI	r8s	NO	0.129352	78	62.625	63.24	62.625	0.243121
Rotifera	MT-GMYC	Philodina	386	139	GTR+I+G	KC618773; HQ444170; HQ444171; KC618852; JQ309165; JQ309181; JQ309183; FJ426426; EU076828; JQ309460; JQ309578; DQ297789; JN936673; JN936516; HQ444166; HQ444168	GARLI	chronopl	NO	0.129352	68	63.0417	63.24	63.0417	0.078405
Rotifera	MT-GMYC	Philodina	386	139	GTR+I+G	KC618773; HQ444170; HQ444171; KC618852; JQ309165; JQ309181; JQ309183; FJ426426; EU076828; JQ309460; JQ309578; DQ297789; JN936673; JN936516; HQ444166; HQ444168	GARLI	chronos	NO	0.129352	67	63.0833	63.24	63.0833	0.0619334
Rotifera	MT-GMYC	Philodina	386	139	GTR+I+G	KC618773; HQ444170; HQ444171; KC618852; JQ309165; JQ309181; JQ309183; FJ426426; EU076828; JQ309460; JQ309578; DQ297789; JN936673; JN936516; HQ444166; HQ444168	PhyML	Raw	NA	0.0783126	NA	63.24	63.24	63.24	NA
Rotifera	MT-GMYC	Philodina	386	139	GTR+I+G	KC618773; HQ444170; HQ444171; KC618852; JQ309165; JQ309181; JQ309183; FJ426426; EU076828; JQ309460; JQ309578; DQ297789; JN936673; JN936516; HQ444166; HQ444168	PhyML	PATHd8	NO	0.0783126	75	62.75	63.24	62.75	0.193707
Rotifera	MT-GMYC	Philodina	386	139	GTR+I+G	KC618773; HQ444170; HQ444171; KC618852; JQ309165; JQ309181; JQ309183; FJ426426; EU076828; JQ309460; JQ309578; DQ297789; JN936673; JN936516; HQ444166; HQ444168	PhyML	r8s	NO	0.0783126	78	62.625	63.24	62.625	0.243121
Rotifera	MT-GMYC	Philodina	386	139	GTR+I+G	KC618773; HQ444170; HQ444171; KC618852; JQ309165; JQ309181; JQ309183; FJ426426; EU076828; JQ309460; JQ309578; DQ297789; JN936673; JN936516; HQ444166; HQ444168	PhyML	chronopl	NO	0.0783126	81	62.5	63.24	62.5	0.292536
Rotifera	MT-GMYC	Philodina	386	139	GTR+I+G	KC618773; HQ444170; HQ444171; KC618852; JQ309165; JQ309181; JQ309183; FJ426426; EU076828; JQ309460; JQ309578; DQ297789; JN936673; JN936516; HQ444166; HQ444168	PhyML	chronos	NO	0.0783126	49	63.8333	63.24	63.8333	0.234556
Rotifera	MT-GMYC	Philodina	386	139	GTR+I+G	KC618773; HQ444170; HQ444171; KC618852; JQ309165; JQ309181; JQ309183; FJ426426; EU076828; JQ309460; JQ309578; DQ297789; JN936673; JN936516; HQ444166; HQ444168	RAxML	Raw	NA	0.096669	NA	63.24	63.24	63.24	NA
Rotifera	MT-GMYC	Philodina	386	139	GTR+I+G	KC618773; HQ444170; HQ444171; KC618852; JQ309165; JQ309181; JQ309183; FJ426426; EU076828; JQ309460; JQ309578; DQ297789; JN936673; JN936516; HQ444166; HQ444168	RAxML	PATHd8	NO	0.096669	79	62.5833	63.24	62.5833	0.259593
Rotifera	MT-GMYC	Philodina	386	139	GTR+I+G	KC618773; HQ444170; HQ444171; KC618852; JQ309165; JQ309181; JQ309183; FJ426426; EU076828; JQ309460; JQ309578; DQ297789; JN936673; JN936516; HQ444166; HQ444168	RAxML	r8s	NO	0.096669	69	63	63.24	63	0.0948767
Rotifera	MT-GMYC	Philodina	386	139	GTR+I+G	KC618773; HQ444170; HQ444171; KC618852; JQ309165; JQ309181; JQ309183; FJ426426; EU076828; JQ309460; JQ309578; DQ297789; JN936673; JN936516; HQ444166; HQ444168	RAxML	chronopl	NO	0.096669	69	63	63.24	63	0.0948767
Rotifera	MT-GMYC	Philodina	386	139	GTR+I+G	KC618773; HQ444170; HQ444171; KC618852; JQ309165; JQ309181; JQ309183; FJ426426; EU076828; JQ309460; JQ309578; DQ297789; JN936673; JN936516; HQ444166; HQ444168	RAxML	chronos	NO	0.096669	59	63.4167	63.24	63.4167	0.0698398
Rotifera	MT-GMYC	Philodina	386	139	GTR+I+G	KC618773; HQ444170; HQ444171; KC618852; JQ309165; JQ309181; JQ309183; FJ426426; EU076828; JQ309460; JQ309578; DQ297789; JN936673; JN936516; HQ444166; HQ444168	NJ	Raw	NA	0.0219083	NA	63.24	63.24	63.24	NA
Rotifera	MT-GMYC	Philodina	386	139	GTR+I+G	KC618773; HQ444170; HQ444171; KC618852; JQ309165; JQ309181; JQ309183; FJ426426; EU076828; JQ309460; JQ309578; DQ297789; JN936673; JN936516; HQ444166; HQ444168	NJ	PATHd8	NO	0.0219083	72	62.875	63.24	62.875	0.144292
Rotifera	MT-GMYC	Philodina	386	139	GTR+I+G	KC618773; HQ444170; HQ444171; KC618852; JQ309165; JQ309181; JQ309183; FJ426426; EU076828; JQ309460; JQ309578; DQ297789; JN936673; JN936516; HQ444166; HQ444168	NJ	r8s	NO	0.0219083	71	62.9167	63.24	62.9167	0.12782
Rotifera	MT-GMYC	Philodina	386	139	GTR+I+G	KC618773; HQ444170; HQ444171; KC618852; JQ309165; JQ309181; JQ309183; FJ426426; EU076828; JQ309460; JQ309578; DQ297789; JN936673; JN936516; HQ444166; HQ444168	NJ	chronopl	NO	0.0219083	26	64.7917	63.24	64.7917	0.613404
Rotifera	MT-GMYC	Philodina	386	139	GTR+I+G	KC618773; HQ444170; HQ444171; KC618852; JQ309165; JQ309181; JQ309183; FJ426426; EU076828; JQ309460; JQ309578; DQ297789; JN936673; JN936516; HQ444166; HQ444168	NJ	chronos	NO	0.0219083	78	62.625	63.24	62.625	0.243121
Rotifera	MT-GMYC	Philodina	386	139	GTR+I+G	KC618773; HQ444170; HQ444171; KC618852; JQ309165; JQ309181; JQ309183; FJ426426; EU076828; JQ309460; JQ309578; DQ297789; JN936673; JN936516; HQ444166; HQ444168	UPGMA	UPGMA	NO	NA	74	62.7917	63.24	63.6788	0.177235
Rotifera	MM-GMYC	Philodina	386	139	GTR+I+G	KC618773; HQ444170; HQ444171; KC618852; JQ309165; JQ309181; JQ309183; FJ426426; EU076828; JQ309460; JQ309578; DQ297789; JN936673; JN936516; HQ444166; HQ444168	BEAST	BD_r	NO	NA	74.65	68.791	69.07	68.791	0.0848499
Rotifera	MM-GMYC	Philodina	386	139	GTR+I+G	KC618773; HQ444170; HQ444171; KC618852; JQ309165; JQ309181; JQ309183; FJ426426; EU076828; JQ309460; JQ309578; DQ297789; JN936673; JN936516; HQ444166; HQ444168	BEAST	BD_s	NO	NA	73.18	68.8645	69.07	68.8645	0.0625199
Rotifera	MM-GMYC	Philodina	386	139	GTR+I+G	KC618773; HQ444170; HQ444171; KC618852; JQ309165; JQ309181; JQ309183; FJ426426; EU076828; JQ309460; JQ309578; DQ297789; JN936673; JN936516; HQ444166; HQ444168	BEAST	C_R	NO	NA	76.14	68.7165	69.07	68.7165	0.107548
Rotifera	MM-GMYC	Philodina	386	139	GTR+I+G	KC618773; HQ444170; HQ444171; KC618852; JQ309165; JQ309181; JQ309183; FJ426426; EU076828; JQ309460; JQ309578; DQ297789; JN936673; JN936516; HQ444166; HQ444168	BEAST	C_S	NO	NA	75.94	68.7265	69.07	68.7265	0.104515
Rotifera	MM-GMYC	Philodina	386	139	GTR+I+G	KC618773; HQ444170; HQ444171; KC618852; JQ309165; JQ309181; JQ309183; FJ426426; EU076828; JQ309460; JQ309578; DQ297789; JN936673; JN936516; HQ444166; HQ444168	MrBayes	Raw	NA	0.0974621	NA	69.07	69.07	69.07	NA
Rotifera	MM-GMYC	Philodina	386	139	GTR+I+G	KC618773; HQ444170; HQ444171; KC618852; JQ309165; JQ309181; JQ309183; FJ426426; EU076828; JQ309460; JQ309578; DQ297789; JN936673; JN936516; HQ444166; HQ444168	MrBayes	PATHd8	YES	0.0974621	NA	69.07	69.07	69.07	NA
Rotifera	MM-GMYC	Philodina	386	139	GTR+I+G	KC618773; HQ444170; HQ444171; KC618852; JQ309165; JQ309181; JQ309183; FJ426426; EU076828; JQ309460; JQ309578; DQ297789; JN936673; JN936516; HQ444166; HQ444168	MrBayes	r8s	YES	0.0974621	NA	69.07	69.07	69.07	NA
Rotifera	MM-GMYC	Philodina	386	139	GTR+I+G	KC618773; HQ444170; HQ444171; KC618852; JQ309165; JQ309181; JQ309183; FJ426426; EU076828; JQ309460; JQ309578; DQ297789; JN936673; JN936516; HQ444166; HQ444168	MrBayes	chronopl	YES	0.0974621	NA	69.07	69.07	69.07	NA
Rotifera	MM-GMYC	Philodina	386	139	GTR+I+G	KC618773; HQ444170; HQ444171; KC618852; JQ309165; JQ309181; JQ309183; FJ426426; EU076828; JQ309460; JQ309578; DQ297789; JN936673; JN936516; HQ444166; HQ444168	MrBayes	chronos	YES	0.0974621	NA	69.07	69.07	69.07	NA
Rotifera	MM-GMYC	Philodina	386	139	GTR+I+G	KC618773; HQ444170; HQ444171; KC618852; JQ309165; JQ309181; JQ309183; FJ426426; EU076828; JQ309460; JQ309578; DQ297789; JN936673; JN936516; HQ444166; HQ444168	GARLI	Raw	NA	0.129352	NA	69.07	69.07	69.07	NA
Rotifera	MM-GMYC	Philodina	386	139	GTR+I+G	KC618773; HQ444170; HQ444171; KC618852; JQ309165; JQ309181; JQ309183; FJ426426; EU076828; JQ309460; JQ309578; DQ297789; JN936673; JN936516; HQ444166; HQ444168	GARLI	PATHd8	NO	0.129352	68.51	69.098	69.07	69.098	0.00852054
Rotifera	MM-GMYC	Philodina	386	139	GTR+I+G	KC618773; HQ444170; HQ444171; KC618852; JQ309165; JQ309181; JQ309183; FJ426426; EU076828; JQ309460; JQ309578; DQ297789; JN936673; JN936516; HQ444166; HQ444168	GARLI	r8s	NO	0.129352	71.77	68.935	69.07	68.935	0.0409933
Rotifera	MM-GMYC	Philodina	386	139	GTR+I+G	KC618773; HQ444170; HQ444171; KC618852; JQ309165; JQ309181; JQ309183; FJ426426; EU076828; JQ309460; JQ309578; DQ297789; JN936673; JN936516; HQ444166; HQ444168	GARLI	chronopl	NO	0.129352	72.16	68.9155	69.07	68.9155	0.0470139
Rotifera	MM-GMYC	Philodina	386	139	GTR+I+G	KC618773; HQ444170; HQ444171; KC618852; JQ309165; JQ309181; JQ309183; FJ426426; EU076828; JQ309460; JQ309578; DQ297789; JN936673; JN936516; HQ444166; HQ444168	GARLI	chronos	NO	0.129352	72.53	68.897	69.07	68.897	0.0526338
Rotifera	MM-GMYC	Philodina	386	139	GTR+I+G	KC618773; HQ444170; HQ444171; KC618852; JQ309165; JQ309181; JQ309183; FJ426426; EU076828; JQ309460; JQ309578; DQ297789; JN936673; JN936516; HQ444166; HQ444168	PhyML	Raw	NA	0.0783126	NA	69.07	69.07	69.07	NA
Rotifera	MM-GMYC	Philodina	386	139	GTR+I+G	KC618773; HQ444170; HQ444171; KC618852; JQ309165; JQ309181; JQ309183; FJ426426; EU076828; JQ309460; JQ309578; DQ297789; JN936673; JN936516; HQ444166; HQ444168	PhyML	PATHd8	NO	0.0783126	74.05	68.821	69.07	68.821	0.0756816
Rotifera	MM-GMYC	Philodina	386	139	GTR+I+G	KC618773; HQ444170; HQ444171; KC618852; JQ309165; JQ309181; JQ309183; FJ426426; EU076828; JQ309460; JQ309578; DQ297789; JN936673; JN936516; HQ444166; HQ444168	PhyML	r8s	NO	0.0783126	72.43	68.902	69.07	68.902	0.05102
Rotifera	MM-GMYC	Philodina	386	139	GTR+I+G	KC618773; HQ444170; HQ444171; KC618852; JQ309165; JQ309181; JQ309183; FJ426426; EU076828; JQ309460; JQ309578; DQ297789; JN936673; JN936516; HQ444166; HQ444168	PhyML	chronopl	NO	0.0783126	61.98	69.4245	69.07	69.4245	0.10783
Rotifera	MM-GMYC	Philodina	386	139	GTR+I+G	KC618773; HQ444170; HQ444171; KC618852; JQ309165; JQ309181; JQ309183; FJ426426; EU076828; JQ309460; JQ309578; DQ297789; JN936673; JN936516; HQ444166; HQ444168	PhyML	chronos	NO	0.0783126	51.98	69.9245	69.07	69.9245	0.259851
Rotifera	MM-GMYC	Philodina	386	139	GTR+I+G	KC618773; HQ444170; HQ444171; KC618852; JQ309165; JQ309181; JQ309183; FJ426426; EU076828; JQ309460; JQ309578; DQ297789; JN936673; JN936516; HQ444166; HQ444168	RAxML	Raw	NA	0.096669	NA	69.07	69.07	69.07	NA
Rotifera	MM-GMYC	Philodina	386	139	GTR+I+G	KC618773; HQ444170; HQ444171; KC618852; JQ309165; JQ309181; JQ309183; FJ426426; EU076828; JQ309460; JQ309578; DQ297789; JN936673; JN936516; HQ444166; HQ444168	RAxML	PATHd8	NO	0.096669	69.92	69.0275	69.07	69.0275	0.0129639
Rotifera	MM-GMYC	Philodina	386	139	GTR+I+G	KC618773; HQ444170; HQ444171; KC618852; JQ309165; JQ309181; JQ309183; FJ426426; EU076828; JQ309460; JQ309578; DQ297789; JN936673; JN936516; HQ444166; HQ444168	RAxML	r8s	NO	0.096669	70.87	68.98	69.07	68.98	0.0273003
Rotifera	MM-GMYC	Philodina	386	139	GTR+I+G	KC618773; HQ444170; HQ444171; KC618852; JQ309165; JQ309181; JQ309183; FJ426426; EU076828; JQ309460; JQ309578; DQ297789; JN936673; JN936516; HQ444166; HQ444168	RAxML	chronopl	NO	0.096669	64.45	69.301	69.07	69.301	0.0702255
Rotifera	MM-GMYC	Philodina	386	139	GTR+I+G	KC618773; HQ444170; HQ444171; KC618852; JQ309165; JQ309181; JQ309183; FJ426426; EU076828; JQ309460; JQ309578; DQ297789; JN936673; JN936516; HQ444166; HQ444168	RAxML	chronos	NO	0.096669	72.61	68.893	69.07	68.893	0.0538982
Rotifera	MM-GMYC	Philodina	386	139	GTR+I+G	KC618773; HQ444170; HQ444171; KC618852; JQ309165; JQ309181; JQ309183; FJ426426; EU076828; JQ309460; JQ309578; DQ297789; JN936673; JN936516; HQ444166; HQ444168	NJ	Raw	NA	0.0219083	NA	69.07	69.07	69.07	NA
Rotifera	MM-GMYC	Philodina	386	139	GTR+I+G	KC618773; HQ444170; HQ444171; KC618852; JQ309165; JQ309181; JQ309183; FJ426426; EU076828; JQ309460; JQ309578; DQ297789; JN936673; JN936516; HQ444166; HQ444168	NJ	PATHd8	NO	0.0219083	69.73	69.037	69.07	69.037	0.010026
Rotifera	MM-GMYC	Philodina	386	139	GTR+I+G	KC618773; HQ444170; HQ444171; KC618852; JQ309165; JQ309181; JQ309183; FJ426426; EU076828; JQ309460; JQ309578; DQ297789; JN936673; JN936516; HQ444166; HQ444168	NJ	r8s	NO	0.0219083	72.02	68.9225	69.07	68.9225	0.0447873
Rotifera	MM-GMYC	Philodina	386	139	GTR+I+G	KC618773; HQ444170; HQ444171; KC618852; JQ309165; JQ309181; JQ309183; FJ426426; EU076828; JQ309460; JQ309578; DQ297789; JN936673; JN936516; HQ444166; HQ444168	NJ	chronopl	NO	0.0219083	36.37	70.705	69.07	70.705	0.497102
Rotifera	MM-GMYC	Philodina	386	139	GTR+I+G	KC618773; HQ444170; HQ444171; KC618852; JQ309165; JQ309181; JQ309183; FJ426426; EU076828; JQ309460; JQ309578; DQ297789; JN936673; JN936516; HQ444166; HQ444168	NJ	chronos	NO	0.0219083	76.7	68.6885	69.07	68.6885	0.115963
Rotifera	MM-GMYC	Philodina	386	139	GTR+I+G	KC618773; HQ444170; HQ444171; KC618852; JQ309165; JQ309181; JQ309183; FJ426426; EU076828; JQ309460; JQ309578; DQ297789; JN936673; JN936516; HQ444166; HQ444168	UPGMA	UPGMA	NO	NA	72.48	68.8995	69.07	69.2941	0.0518138
Rotifera	PTP-all	Philodina	386	139	GTR+I+G	KC618773; HQ444170; HQ444171; KC618852; JQ309165; JQ309181; JQ309183; FJ426426; EU076828; JQ309460; JQ309578; DQ297789; JN936673; JN936516; HQ444166; HQ444168	BEAST	BD_R	NO	NA	70	67.5172	67.6	67.5172	0.0367272
Rotifera	PTP-all	Philodina	386	139	GTR+I+G	KC618773; HQ444170; HQ444171; KC618852; JQ309165; JQ309181; JQ309183; FJ426426; EU076828; JQ309460; JQ309578; DQ297789; JN936673; JN936516; HQ444166; HQ444168	BEAST	BD_S	NO	NA	70	67.5172	67.6	67.5172	0.0367272
Rotifera	PTP-all	Philodina	386	139	GTR+I+G	KC618773; HQ444170; HQ444171; KC618852; JQ309165; JQ309181; JQ309183; FJ426426; EU076828; JQ309460; JQ309578; DQ297789; JN936673; JN936516; HQ444166; HQ444168	BEAST	C_R	NO	NA	74	67.3793	67.6	67.3793	0.0979392
Rotifera	PTP-all	Philodina	386	139	GTR+I+G	KC618773; HQ444170; HQ444171; KC618852; JQ309165; JQ309181; JQ309183; FJ426426; EU076828; JQ309460; JQ309578; DQ297789; JN936673; JN936516; HQ444166; HQ444168	BEAST	C_S	NO	NA	70	67.5172	67.6	67.5172	0.0367272
Rotifera	PTP-all	Philodina	386	139	GTR+I+G	KC618773; HQ444170; HQ444171; KC618852; JQ309165; JQ309181; JQ309183; FJ426426; EU076828; JQ309460; JQ309578; DQ297789; JN936673; JN936516; HQ444166; HQ444168	MrBayes	Raw	YES	0.0974621	67	67.6207	67.6	67.6207	0.0091818
Rotifera	PTP-all	Philodina	386	139	GTR+I+G	KC618773; HQ444170; HQ444171; KC618852; JQ309165; JQ309181; JQ309183; FJ426426; EU076828; JQ309460; JQ309578; DQ297789; JN936673; JN936516; HQ444166; HQ444168	MrBayes	PATHd8	YES	0.0974621	48	68.2759	67.6	68.2759	0.299939
Rotifera	PTP-all	Philodina	386	139	GTR+I+G	KC618773; HQ444170; HQ444171; KC618852; JQ309165; JQ309181; JQ309183; FJ426426; EU076828; JQ309460; JQ309578; DQ297789; JN936673; JN936516; HQ444166; HQ444168	MrBayes	r8s	YES	0.0974621	45	68.3793	67.6	68.3793	0.345848
Rotifera	PTP-all	Philodina	386	139	GTR+I+G	KC618773; HQ444170; HQ444171; KC618852; JQ309165; JQ309181; JQ309183; FJ426426; EU076828; JQ309460; JQ309578; DQ297789; JN936673; JN936516; HQ444166; HQ444168	MrBayes	chronopl	YES	0.0974621	79	67.2069	67.6	67.2069	0.174454
Rotifera	PTP-all	Philodina	386	139	GTR+I+G	KC618773; HQ444170; HQ444171; KC618852; JQ309165; JQ309181; JQ309183; FJ426426; EU076828; JQ309460; JQ309578; DQ297789; JN936673; JN936516; HQ444166; HQ444168	MrBayes	chronos	YES	0.0974621	73	67.4138	67.6	67.4138	0.0826362
Rotifera	PTP-all	Philodina	386	139	GTR+I+G	KC618773; HQ444170; HQ444171; KC618852; JQ309165; JQ309181; JQ309183; FJ426426; EU076828; JQ309460; JQ309578; DQ297789; JN936673; JN936516; HQ444166; HQ444168	GARLI	Raw	NO	0.129352	72	67.4483	67.6	67.4483	0.0673332
Rotifera	PTP-all	Philodina	386	139	GTR+I+G	KC618773; HQ444170; HQ444171; KC618852; JQ309165; JQ309181; JQ309183; FJ426426; EU076828; JQ309460; JQ309578; DQ297789; JN936673; JN936516; HQ444166; HQ444168	GARLI	PATHd8	NO	0.129352	77	67.2759	67.6	67.2759	0.143848
Rotifera	PTP-all	Philodina	386	139	GTR+I+G	KC618773; HQ444170; HQ444171; KC618852; JQ309165; JQ309181; JQ309183; FJ426426; EU076828; JQ309460; JQ309578; DQ297789; JN936673; JN936516; HQ444166; HQ444168	GARLI	r8s	NO	0.129352	70	67.5172	67.6	67.5172	0.0367272
Rotifera	PTP-all	Philodina	386	139	GTR+I+G	KC618773; HQ444170; HQ444171; KC618852; JQ309165; JQ309181; JQ309183; FJ426426; EU076828; JQ309460; JQ309578; DQ297789; JN936673; JN936516; HQ444166; HQ444168	GARLI	chronopl	NO	0.129352	69	67.5517	67.6	67.5517	0.0214242
Rotifera	PTP-all	Philodina	386	139	GTR+I+G	KC618773; HQ444170; HQ444171; KC618852; JQ309165; JQ309181; JQ309183; FJ426426; EU076828; JQ309460; JQ309578; DQ297789; JN936673; JN936516; HQ444166; HQ444168	GARLI	chronos	NO	0.129352	70	67.5172	67.6	67.5172	0.0367272
Rotifera	PTP-all	Philodina	386	139	GTR+I+G	KC618773; HQ444170; HQ444171; KC618852; JQ309165; JQ309181; JQ309183; FJ426426; EU076828; JQ309460; JQ309578; DQ297789; JN936673; JN936516; HQ444166; HQ444168	PhyML	Raw	NO	0.0783126	69	67.5517	67.6	67.5517	0.0214242
Rotifera	PTP-all	Philodina	386	139	GTR+I+G	KC618773; HQ444170; HQ444171; KC618852; JQ309165; JQ309181; JQ309183; FJ426426; EU076828; JQ309460; JQ309578; DQ297789; JN936673; JN936516; HQ444166; HQ444168	PhyML	PATHd8	NO	0.0783126	72	67.4483	67.6	67.4483	0.0673332
Rotifera	PTP-all	Philodina	386	139	GTR+I+G	KC618773; HQ444170; HQ444171; KC618852; JQ309165; JQ309181; JQ309183; FJ426426; EU076828; JQ309460; JQ309578; DQ297789; JN936673; JN936516; HQ444166; HQ444168	PhyML	r8s	NO	0.0783126	71	67.4828	67.6	67.4828	0.0520302
Rotifera	PTP-all	Philodina	386	139	GTR+I+G	KC618773; HQ444170; HQ444171; KC618852; JQ309165; JQ309181; JQ309183; FJ426426; EU076828; JQ309460; JQ309578; DQ297789; JN936673; JN936516; HQ444166; HQ444168	PhyML	chronopl	NO	0.0783126	43	68.4483	67.6	68.4483	0.376454
Rotifera	PTP-all	Philodina	386	139	GTR+I+G	KC618773; HQ444170; HQ444171; KC618852; JQ309165; JQ309181; JQ309183; FJ426426; EU076828; JQ309460; JQ309578; DQ297789; JN936673; JN936516; HQ444166; HQ444168	PhyML	chronos	NO	0.0783126	72	67.4483	67.6	67.4483	0.0673332
Rotifera	PTP-all	Philodina	386	139	GTR+I+G	KC618773; HQ444170; HQ444171; KC618852; JQ309165; JQ309181; JQ309183; FJ426426; EU076828; JQ309460; JQ309578; DQ297789; JN936673; JN936516; HQ444166; HQ444168	RAxML	Raw	NO	0.096669	72	67.4483	67.6	67.4483	0.0673332
Rotifera	PTP-all	Philodina	386	139	GTR+I+G	KC618773; HQ444170; HQ444171; KC618852; JQ309165; JQ309181; JQ309183; FJ426426; EU076828; JQ309460; JQ309578; DQ297789; JN936673; JN936516; HQ444166; HQ444168	RAxML	PATHd8	NO	0.096669	74	67.3793	67.6	67.3793	0.0979392
Rotifera	PTP-all	Philodina	386	139	GTR+I+G	KC618773; HQ444170; HQ444171; KC618852; JQ309165; JQ309181; JQ309183; FJ426426; EU076828; JQ309460; JQ309578; DQ297789; JN936673; JN936516; HQ444166; HQ444168	RAxML	r8s	NO	0.096669	70	67.5172	67.6	67.5172	0.0367272
Rotifera	PTP-all	Philodina	386	139	GTR+I+G	KC618773; HQ444170; HQ444171; KC618852; JQ309165; JQ309181; JQ309183; FJ426426; EU076828; JQ309460; JQ309578; DQ297789; JN936673; JN936516; HQ444166; HQ444168	RAxML	chronopl	NO	0.096669	53	68.1034	67.6	68.1034	0.223424
Rotifera	PTP-all	Philodina	386	139	GTR+I+G	KC618773; HQ444170; HQ444171; KC618852; JQ309165; JQ309181; JQ309183; FJ426426; EU076828; JQ309460; JQ309578; DQ297789; JN936673; JN936516; HQ444166; HQ444168	RAxML	chronos	NO	0.096669	70	67.5172	67.6	67.5172	0.0367272
Rotifera	PTP-all	Philodina	386	139	GTR+I+G	KC618773; HQ444170; HQ444171; KC618852; JQ309165; JQ309181; JQ309183; FJ426426; EU076828; JQ309460; JQ309578; DQ297789; JN936673; JN936516; HQ444166; HQ444168	NJ	Raw	NO	0.0219083	46	68.3448	67.6	68.3448	0.330545
Rotifera	PTP-all	Philodina	386	139	GTR+I+G	KC618773; HQ444170; HQ444171; KC618852; JQ309165; JQ309181; JQ309183; FJ426426; EU076828; JQ309460; JQ309578; DQ297789; JN936673; JN936516; HQ444166; HQ444168	NJ	PATHd8	NO	0.0219083	71	67.4828	67.6	67.4828	0.0520302
Rotifera	PTP-all	Philodina	386	139	GTR+I+G	KC618773; HQ444170; HQ444171; KC618852; JQ309165; JQ309181; JQ309183; FJ426426; EU076828; JQ309460; JQ309578; DQ297789; JN936673; JN936516; HQ444166; HQ444168	NJ	r8s	NO	0.0219083	75	67.3448	67.6	67.3448	0.113242
Rotifera	PTP-all	Philodina	386	139	GTR+I+G	KC618773; HQ444170; HQ444171; KC618852; JQ309165; JQ309181; JQ309183; FJ426426; EU076828; JQ309460; JQ309578; DQ297789; JN936673; JN936516; HQ444166; HQ444168	NJ	chronopl	NO	0.0219083	71	67.4828	67.6	67.4828	0.0520302
Rotifera	PTP-all	Philodina	386	139	GTR+I+G	KC618773; HQ444170; HQ444171; KC618852; JQ309165; JQ309181; JQ309183; FJ426426; EU076828; JQ309460; JQ309578; DQ297789; JN936673; JN936516; HQ444166; HQ444168	NJ	chronos	NO	0.0219083	71	67.4828	67.6	67.4828	0.0520302
Rotifera	PTP-all	Philodina	386	139	GTR+I+G	KC618773; HQ444170; HQ444171; KC618852; JQ309165; JQ309181; JQ309183; FJ426426; EU076828; JQ309460; JQ309578; DQ297789; JN936673; JN936516; HQ444166; HQ444168	UPGMA	UPGMA	NO	NA	74	67.3793	67.6	67.6774	0.0979392
Rotifera	PTP-raw	Philodina	386	139	GTR+I+G	KC618773; HQ444170; HQ444171; KC618852; JQ309165; JQ309181; JQ309183; FJ426426; EU076828; JQ309460; JQ309578; DQ297789; JN936673; JN936516; HQ444166; HQ444168	BEAST	BD_R	NO	NA	70	68.2222	68.4	68.2222	0.0259909
Rotifera	PTP-raw	Philodina	386	139	GTR+I+G	KC618773; HQ444170; HQ444171; KC618852; JQ309165; JQ309181; JQ309183; FJ426426; EU076828; JQ309460; JQ309578; DQ297789; JN936673; JN936516; HQ444166; HQ444168	BEAST	BD_S	NO	NA	70	68.2222	68.4	68.2222	0.0259909
Rotifera	PTP-raw	Philodina	386	139	GTR+I+G	KC618773; HQ444170; HQ444171; KC618852; JQ309165; JQ309181; JQ309183; FJ426426; EU076828; JQ309460; JQ309578; DQ297789; JN936673; JN936516; HQ444166; HQ444168	BEAST	C_R	NO	NA	74	67.7778	68.4	67.7778	0.0909682
Rotifera	PTP-raw	Philodina	386	139	GTR+I+G	KC618773; HQ444170; HQ444171; KC618852; JQ309165; JQ309181; JQ309183; FJ426426; EU076828; JQ309460; JQ309578; DQ297789; JN936673; JN936516; HQ444166; HQ444168	BEAST	C_S	NO	NA	70	68.2222	68.4	68.2222	0.0259909
Rotifera	PTP-raw	Philodina	386	139	GTR+I+G	KC618773; HQ444170; HQ444171; KC618852; JQ309165; JQ309181; JQ309183; FJ426426; EU076828; JQ309460; JQ309578; DQ297789; JN936673; JN936516; HQ444166; HQ444168	MrBayes	Raw	YES	0.0974621	67	68.5556	68.4	68.5556	0.022742
Rotifera	PTP-raw	Philodina	386	139	GTR+I+G	KC618773; HQ444170; HQ444171; KC618852; JQ309165; JQ309181; JQ309183; FJ426426; EU076828; JQ309460; JQ309578; DQ297789; JN936673; JN936516; HQ444166; HQ444168	MrBayes	PATHd8	NA	0.0974621	NA	68.4	68.4	68.4	NA
Rotifera	PTP-raw	Philodina	386	139	GTR+I+G	KC618773; HQ444170; HQ444171; KC618852; JQ309165; JQ309181; JQ309183; FJ426426; EU076828; JQ309460; JQ309578; DQ297789; JN936673; JN936516; HQ444166; HQ444168	MrBayes	r8s	NA	0.0974621	NA	68.4	68.4	68.4	NA
Rotifera	PTP-raw	Philodina	386	139	GTR+I+G	KC618773; HQ444170; HQ444171; KC618852; JQ309165; JQ309181; JQ309183; FJ426426; EU076828; JQ309460; JQ309578; DQ297789; JN936673; JN936516; HQ444166; HQ444168	MrBayes	chronopl	NA	0.0974621	NA	68.4	68.4	68.4	NA
Rotifera	PTP-raw	Philodina	386	139	GTR+I+G	KC618773; HQ444170; HQ444171; KC618852; JQ309165; JQ309181; JQ309183; FJ426426; EU076828; JQ309460; JQ309578; DQ297789; JN936673; JN936516; HQ444166; HQ444168	MrBayes	chronos	NA	0.0974621	NA	68.4	68.4	68.4	NA
Rotifera	PTP-raw	Philodina	386	139	GTR+I+G	KC618773; HQ444170; HQ444171; KC618852; JQ309165; JQ309181; JQ309183; FJ426426; EU076828; JQ309460; JQ309578; DQ297789; JN936673; JN936516; HQ444166; HQ444168	GARLI	Raw	NO	0.129352	72	68	68.4	68	0.0584795
Rotifera	PTP-raw	Philodina	386	139	GTR+I+G	KC618773; HQ444170; HQ444171; KC618852; JQ309165; JQ309181; JQ309183; FJ426426; EU076828; JQ309460; JQ309578; DQ297789; JN936673; JN936516; HQ444166; HQ444168	GARLI	PATHd8	NA	0.129352	NA	68.4	68.4	68.4	NA
Rotifera	PTP-raw	Philodina	386	139	GTR+I+G	KC618773; HQ444170; HQ444171; KC618852; JQ309165; JQ309181; JQ309183; FJ426426; EU076828; JQ309460; JQ309578; DQ297789; JN936673; JN936516; HQ444166; HQ444168	GARLI	r8s	NA	0.129352	NA	68.4	68.4	68.4	NA
Rotifera	PTP-raw	Philodina	386	139	GTR+I+G	KC618773; HQ444170; HQ444171; KC618852; JQ309165; JQ309181; JQ309183; FJ426426; EU076828; JQ309460; JQ309578; DQ297789; JN936673; JN936516; HQ444166; HQ444168	GARLI	chronopl	NA	0.129352	NA	68.4	68.4	68.4	NA
Rotifera	PTP-raw	Philodina	386	139	GTR+I+G	KC618773; HQ444170; HQ444171; KC618852; JQ309165; JQ309181; JQ309183; FJ426426; EU076828; JQ309460; JQ309578; DQ297789; JN936673; JN936516; HQ444166; HQ444168	GARLI	chronos	NA	0.129352	NA	68.4	68.4	68.4	NA
Rotifera	PTP-raw	Philodina	386	139	GTR+I+G	KC618773; HQ444170; HQ444171; KC618852; JQ309165; JQ309181; JQ309183; FJ426426; EU076828; JQ309460; JQ309578; DQ297789; JN936673; JN936516; HQ444166; HQ444168	PhyML	Raw	NO	0.0783126	69	68.3333	68.4	68.3333	0.00974659
Rotifera	PTP-raw	Philodina	386	139	GTR+I+G	KC618773; HQ444170; HQ444171; KC618852; JQ309165; JQ309181; JQ309183; FJ426426; EU076828; JQ309460; JQ309578; DQ297789; JN936673; JN936516; HQ444166; HQ444168	PhyML	PATHd8	NA	0.0783126	NA	68.4	68.4	68.4	NA
Rotifera	PTP-raw	Philodina	386	139	GTR+I+G	KC618773; HQ444170; HQ444171; KC618852; JQ309165; JQ309181; JQ309183; FJ426426; EU076828; JQ309460; JQ309578; DQ297789; JN936673; JN936516; HQ444166; HQ444168	PhyML	r8s	NA	0.0783126	NA	68.4	68.4	68.4	NA
Rotifera	PTP-raw	Philodina	386	139	GTR+I+G	KC618773; HQ444170; HQ444171; KC618852; JQ309165; JQ309181; JQ309183; FJ426426; EU076828; JQ309460; JQ309578; DQ297789; JN936673; JN936516; HQ444166; HQ444168	PhyML	chronopl	NA	0.0783126	NA	68.4	68.4	68.4	NA
Rotifera	PTP-raw	Philodina	386	139	GTR+I+G	KC618773; HQ444170; HQ444171; KC618852; JQ309165; JQ309181; JQ309183; FJ426426; EU076828; JQ309460; JQ309578; DQ297789; JN936673; JN936516; HQ444166; HQ444168	PhyML	chronos	NA	0.0783126	NA	68.4	68.4	68.4	NA
Rotifera	PTP-raw	Philodina	386	139	GTR+I+G	KC618773; HQ444170; HQ444171; KC618852; JQ309165; JQ309181; JQ309183; FJ426426; EU076828; JQ309460; JQ309578; DQ297789; JN936673; JN936516; HQ444166; HQ444168	RAxML	Raw	NO	0.096669	72	68	68.4	68	0.0584795
Rotifera	PTP-raw	Philodina	386	139	GTR+I+G	KC618773; HQ444170; HQ444171; KC618852; JQ309165; JQ309181; JQ309183; FJ426426; EU076828; JQ309460; JQ309578; DQ297789; JN936673; JN936516; HQ444166; HQ444168	RAxML	PATHd8	NA	0.096669	NA	68.4	68.4	68.4	NA
Rotifera	PTP-raw	Philodina	386	139	GTR+I+G	KC618773; HQ444170; HQ444171; KC618852; JQ309165; JQ309181; JQ309183; FJ426426; EU076828; JQ309460; JQ309578; DQ297789; JN936673; JN936516; HQ444166; HQ444168	RAxML	r8s	NA	0.096669	NA	68.4	68.4	68.4	NA
Rotifera	PTP-raw	Philodina	386	139	GTR+I+G	KC618773; HQ444170; HQ444171; KC618852; JQ309165; JQ309181; JQ309183; FJ426426; EU076828; JQ309460; JQ309578; DQ297789; JN936673; JN936516; HQ444166; HQ444168	RAxML	chronopl	NA	0.096669	NA	68.4	68.4	68.4	NA
Rotifera	PTP-raw	Philodina	386	139	GTR+I+G	KC618773; HQ444170; HQ444171; KC618852; JQ309165; JQ309181; JQ309183; FJ426426; EU076828; JQ309460; JQ309578; DQ297789; JN936673; JN936516; HQ444166; HQ444168	RAxML	chronos	NA	0.096669	NA	68.4	68.4	68.4	NA
Rotifera	PTP-raw	Philodina	386	139	GTR+I+G	KC618773; HQ444170; HQ444171; KC618852; JQ309165; JQ309181; JQ309183; FJ426426; EU076828; JQ309460; JQ309578; DQ297789; JN936673; JN936516; HQ444166; HQ444168	NJ	Raw	NO	0.0219083	46	70.8889	68.4	70.8889	0.363873
Rotifera	PTP-raw	Philodina	386	139	GTR+I+G	KC618773; HQ444170; HQ444171; KC618852; JQ309165; JQ309181; JQ309183; FJ426426; EU076828; JQ309460; JQ309578; DQ297789; JN936673; JN936516; HQ444166; HQ444168	NJ	PATHd8	NA	0.0219083	NA	68.4	68.4	68.4	NA
Rotifera	PTP-raw	Philodina	386	139	GTR+I+G	KC618773; HQ444170; HQ444171; KC618852; JQ309165; JQ309181; JQ309183; FJ426426; EU076828; JQ309460; JQ309578; DQ297789; JN936673; JN936516; HQ444166; HQ444168	NJ	r8s	NA	0.0219083	NA	68.4	68.4	68.4	NA
Rotifera	PTP-raw	Philodina	386	139	GTR+I+G	KC618773; HQ444170; HQ444171; KC618852; JQ309165; JQ309181; JQ309183; FJ426426; EU076828; JQ309460; JQ309578; DQ297789; JN936673; JN936516; HQ444166; HQ444168	NJ	chronopl	NA	0.0219083	NA	68.4	68.4	68.4	NA
Rotifera	PTP-raw	Philodina	386	139	GTR+I+G	KC618773; HQ444170; HQ444171; KC618852; JQ309165; JQ309181; JQ309183; FJ426426; EU076828; JQ309460; JQ309578; DQ297789; JN936673; JN936516; HQ444166; HQ444168	NJ	chronos	NA	0.0219083	NA	68.4	68.4	68.4	NA
Rotifera	PTP-raw	Philodina	386	139	GTR+I+G	KC618773; HQ444170; HQ444171; KC618852; JQ309165; JQ309181; JQ309183; FJ426426; EU076828; JQ309460; JQ309578; DQ297789; JN936673; JN936516; HQ444166; HQ444168	UPGMA	UPGMA	NO	NA	74	67.7778	68.4	62.9091	0.0818713
Rotifera	ST-GMYC	Pleuretra	48	20	HKY+I+G	KC618773; HQ444170; HQ444171; KC618852; JQ309165; JQ309181; JQ309183; FJ426426; EU076828; JQ309460; JQ309578; DQ297789; JN936673; JN936516; HQ444166; HQ444168	BEAST	BD_R	NO	NA	6	10.75	10.56	10.75	0.449811
Rotifera	ST-GMYC	Pleuretra	48	20	HKY+I+G	KC618773; HQ444170; HQ444171; KC618852; JQ309165; JQ309181; JQ309183; FJ426426; EU076828; JQ309460; JQ309578; DQ297789; JN936673; JN936516; HQ444166; HQ444168	BEAST	BD_S	NO	NA	5	10.7917	10.56	10.7917	0.548453
Rotifera	ST-GMYC	Pleuretra	48	20	HKY+I+G	KC618773; HQ444170; HQ444171; KC618852; JQ309165; JQ309181; JQ309183; FJ426426; EU076828; JQ309460; JQ309578; DQ297789; JN936673; JN936516; HQ444166; HQ444168	BEAST	C_R	NO	NA	5	10.7917	10.56	10.7917	0.548453
Rotifera	ST-GMYC	Pleuretra	48	20	HKY+I+G	KC618773; HQ444170; HQ444171; KC618852; JQ309165; JQ309181; JQ309183; FJ426426; EU076828; JQ309460; JQ309578; DQ297789; JN936673; JN936516; HQ444166; HQ444168	BEAST	C_S	NO	NA	19	10.2083	10.56	10.2083	0.832544
Rotifera	ST-GMYC	Pleuretra	48	20	HKY+I+G	KC618773; HQ444170; HQ444171; KC618852; JQ309165; JQ309181; JQ309183; FJ426426; EU076828; JQ309460; JQ309578; DQ297789; JN936673; JN936516; HQ444166; HQ444168	MrBayes	Raw	NA	0.0363286	NA	10.56	10.56	10.56	NA
Rotifera	ST-GMYC	Pleuretra	48	20	HKY+I+G	KC618773; HQ444170; HQ444171; KC618852; JQ309165; JQ309181; JQ309183; FJ426426; EU076828; JQ309460; JQ309578; DQ297789; JN936673; JN936516; HQ444166; HQ444168	MrBayes	PATHd8	YES	0.0363286	7	10.7083	10.56	10.7083	0.351168
Rotifera	ST-GMYC	Pleuretra	48	20	HKY+I+G	KC618773; HQ444170; HQ444171; KC618852; JQ309165; JQ309181; JQ309183; FJ426426; EU076828; JQ309460; JQ309578; DQ297789; JN936673; JN936516; HQ444166; HQ444168	MrBayes	r8s	YES	0.0363286	6	10.75	10.56	10.75	0.449811
Rotifera	ST-GMYC	Pleuretra	48	20	HKY+I+G	KC618773; HQ444170; HQ444171; KC618852; JQ309165; JQ309181; JQ309183; FJ426426; EU076828; JQ309460; JQ309578; DQ297789; JN936673; JN936516; HQ444166; HQ444168	MrBayes	chronopl	YES	0.0363286	6	10.75	10.56	10.75	0.449811
Rotifera	ST-GMYC	Pleuretra	48	20	HKY+I+G	KC618773; HQ444170; HQ444171; KC618852; JQ309165; JQ309181; JQ309183; FJ426426; EU076828; JQ309460; JQ309578; DQ297789; JN936673; JN936516; HQ444166; HQ444168	MrBayes	chronos	YES	0.0363286	6	10.75	10.56	10.75	0.449811
Rotifera	ST-GMYC	Pleuretra	48	20	HKY+I+G	KC618773; HQ444170; HQ444171; KC618852; JQ309165; JQ309181; JQ309183; FJ426426; EU076828; JQ309460; JQ309578; DQ297789; JN936673; JN936516; HQ444166; HQ444168	GARLI	Raw	NA	0.057965	NA	10.56	10.56	10.56	NA
Rotifera	ST-GMYC	Pleuretra	48	20	HKY+I+G	KC618773; HQ444170; HQ444171; KC618852; JQ309165; JQ309181; JQ309183; FJ426426; EU076828; JQ309460; JQ309578; DQ297789; JN936673; JN936516; HQ444166; HQ444168	GARLI	PATHd8	YES	0.057965	11	10.5417	10.56	10.5417	0.0434028
Rotifera	ST-GMYC	Pleuretra	48	20	HKY+I+G	KC618773; HQ444170; HQ444171; KC618852; JQ309165; JQ309181; JQ309183; FJ426426; EU076828; JQ309460; JQ309578; DQ297789; JN936673; JN936516; HQ444166; HQ444168	GARLI	r8s	NO	0.057965	8	10.6667	10.56	10.6667	0.252525
Rotifera	ST-GMYC	Pleuretra	48	20	HKY+I+G	KC618773; HQ444170; HQ444171; KC618852; JQ309165; JQ309181; JQ309183; FJ426426; EU076828; JQ309460; JQ309578; DQ297789; JN936673; JN936516; HQ444166; HQ444168	GARLI	chronopl	NO	0.057965	9	10.625	10.56	10.625	0.153883
Rotifera	ST-GMYC	Pleuretra	48	20	HKY+I+G	KC618773; HQ444170; HQ444171; KC618852; JQ309165; JQ309181; JQ309183; FJ426426; EU076828; JQ309460; JQ309578; DQ297789; JN936673; JN936516; HQ444166; HQ444168	GARLI	chronos	NO	0.057965	18	10.25	10.56	10.25	0.733902
Rotifera	ST-GMYC	Pleuretra	48	20	HKY+I+G	KC618773; HQ444170; HQ444171; KC618852; JQ309165; JQ309181; JQ309183; FJ426426; EU076828; JQ309460; JQ309578; DQ297789; JN936673; JN936516; HQ444166; HQ444168	PhyML	Raw	NA	0.0726165	NA	10.56	10.56	10.56	NA
Rotifera	ST-GMYC	Pleuretra	48	20	HKY+I+G	KC618773; HQ444170; HQ444171; KC618852; JQ309165; JQ309181; JQ309183; FJ426426; EU076828; JQ309460; JQ309578; DQ297789; JN936673; JN936516; HQ444166; HQ444168	PhyML	PATHd8	YES	0.0726165	16	10.3333	10.56	10.3333	0.536616
Rotifera	ST-GMYC	Pleuretra	48	20	HKY+I+G	KC618773; HQ444170; HQ444171; KC618852; JQ309165; JQ309181; JQ309183; FJ426426; EU076828; JQ309460; JQ309578; DQ297789; JN936673; JN936516; HQ444166; HQ444168	PhyML	r8s	YES	0.0726165	18	10.25	10.56	10.25	0.733902
Rotifera	ST-GMYC	Pleuretra	48	20	HKY+I+G	KC618773; HQ444170; HQ444171; KC618852; JQ309165; JQ309181; JQ309183; FJ426426; EU076828; JQ309460; JQ309578; DQ297789; JN936673; JN936516; HQ444166; HQ444168	PhyML	chronopl	NO	0.0726165	16	10.3333	10.56	10.3333	0.536616
Rotifera	ST-GMYC	Pleuretra	48	20	HKY+I+G	KC618773; HQ444170; HQ444171; KC618852; JQ309165; JQ309181; JQ309183; FJ426426; EU076828; JQ309460; JQ309578; DQ297789; JN936673; JN936516; HQ444166; HQ444168	PhyML	chronos	NO	0.0726165	16	10.3333	10.56	10.3333	0.536616
Rotifera	ST-GMYC	Pleuretra	48	20	HKY+I+G	KC618773; HQ444170; HQ444171; KC618852; JQ309165; JQ309181; JQ309183; FJ426426; EU076828; JQ309460; JQ309578; DQ297789; JN936673; JN936516; HQ444166; HQ444168	RAxML	Raw	NA	0.0586349	NA	10.56	10.56	10.56	NA
Rotifera	ST-GMYC	Pleuretra	48	20	HKY+I+G	KC618773; HQ444170; HQ444171; KC618852; JQ309165; JQ309181; JQ309183; FJ426426; EU076828; JQ309460; JQ309578; DQ297789; JN936673; JN936516; HQ444166; HQ444168	RAxML	PATHd8	YES	0.0586349	15	10.375	10.56	10.375	0.437973
Rotifera	ST-GMYC	Pleuretra	48	20	HKY+I+G	KC618773; HQ444170; HQ444171; KC618852; JQ309165; JQ309181; JQ309183; FJ426426; EU076828; JQ309460; JQ309578; DQ297789; JN936673; JN936516; HQ444166; HQ444168	RAxML	r8s	YES	0.0586349	18	10.25	10.56	10.25	0.733902
Rotifera	ST-GMYC	Pleuretra	48	20	HKY+I+G	KC618773; HQ444170; HQ444171; KC618852; JQ309165; JQ309181; JQ309183; FJ426426; EU076828; JQ309460; JQ309578; DQ297789; JN936673; JN936516; HQ444166; HQ444168	RAxML	chronopl	NO	0.0586349	2	10.9167	10.56	10.9167	0.844381
Rotifera	ST-GMYC	Pleuretra	48	20	HKY+I+G	KC618773; HQ444170; HQ444171; KC618852; JQ309165; JQ309181; JQ309183; FJ426426; EU076828; JQ309460; JQ309578; DQ297789; JN936673; JN936516; HQ444166; HQ444168	RAxML	chronos	NO	0.0586349	17	10.2917	10.56	10.2917	0.635259
Rotifera	ST-GMYC	Pleuretra	48	20	HKY+I+G	KC618773; HQ444170; HQ444171; KC618852; JQ309165; JQ309181; JQ309183; FJ426426; EU076828; JQ309460; JQ309578; DQ297789; JN936673; JN936516; HQ444166; HQ444168	NJ	Raw	NA	0.0165154	NA	10.56	10.56	10.56	NA
Rotifera	ST-GMYC	Pleuretra	48	20	HKY+I+G	KC618773; HQ444170; HQ444171; KC618852; JQ309165; JQ309181; JQ309183; FJ426426; EU076828; JQ309460; JQ309578; DQ297789; JN936673; JN936516; HQ444166; HQ444168	NJ	PATHd8	YES	0.0165154	5	10.7917	10.56	10.7917	0.548453
Rotifera	ST-GMYC	Pleuretra	48	20	HKY+I+G	KC618773; HQ444170; HQ444171; KC618852; JQ309165; JQ309181; JQ309183; FJ426426; EU076828; JQ309460; JQ309578; DQ297789; JN936673; JN936516; HQ444166; HQ444168	NJ	r8s	NO	0.0165154	16	10.3333	10.56	10.3333	0.536616
Rotifera	ST-GMYC	Pleuretra	48	20	HKY+I+G	KC618773; HQ444170; HQ444171; KC618852; JQ309165; JQ309181; JQ309183; FJ426426; EU076828; JQ309460; JQ309578; DQ297789; JN936673; JN936516; HQ444166; HQ444168	NJ	chronopl	NO	0.0165154	5	10.7917	10.56	10.7917	0.548453
Rotifera	ST-GMYC	Pleuretra	48	20	HKY+I+G	KC618773; HQ444170; HQ444171; KC618852; JQ309165; JQ309181; JQ309183; FJ426426; EU076828; JQ309460; JQ309578; DQ297789; JN936673; JN936516; HQ444166; HQ444168	NJ	chronos	NO	0.0165154	5	10.7917	10.56	10.7917	0.548453
Rotifera	ST-GMYC	Pleuretra	48	20	HKY+I+G	KC618773; HQ444170; HQ444171; KC618852; JQ309165; JQ309181; JQ309183; FJ426426; EU076828; JQ309460; JQ309578; DQ297789; JN936673; JN936516; HQ444166; HQ444168	UPGMA	UPGMA	NO	NA	9	10.625	10.56	10.3846	0.153883
Rotifera	MT-GMYC	Pleuretra	48	20	HKY+I+G	KC618773; HQ444170; HQ444171; KC618852; JQ309165; JQ309181; JQ309183; FJ426426; EU076828; JQ309460; JQ309578; DQ297789; JN936673; JN936516; HQ444166; HQ444168	BEAST	BD_R	NO	NA	8	7.41667	7.44	7.41667	0.078405
Rotifera	MT-GMYC	Pleuretra	48	20	HKY+I+G	KC618773; HQ444170; HQ444171; KC618852; JQ309165; JQ309181; JQ309183; FJ426426; EU076828; JQ309460; JQ309578; DQ297789; JN936673; JN936516; HQ444166; HQ444168	BEAST	BD_S	NO	NA	8	7.41667	7.44	7.41667	0.078405
Rotifera	MT-GMYC	Pleuretra	48	20	HKY+I+G	KC618773; HQ444170; HQ444171; KC618852; JQ309165; JQ309181; JQ309183; FJ426426; EU076828; JQ309460; JQ309578; DQ297789; JN936673; JN936516; HQ444166; HQ444168	BEAST	C_R	NO	NA	6	7.5	7.44	7.5	0.201613
Rotifera	MT-GMYC	Pleuretra	48	20	HKY+I+G	KC618773; HQ444170; HQ444171; KC618852; JQ309165; JQ309181; JQ309183; FJ426426; EU076828; JQ309460; JQ309578; DQ297789; JN936673; JN936516; HQ444166; HQ444168	BEAST	C_S	NO	NA	10	7.33333	7.44	7.33333	0.358423
Rotifera	MT-GMYC	Pleuretra	48	20	HKY+I+G	KC618773; HQ444170; HQ444171; KC618852; JQ309165; JQ309181; JQ309183; FJ426426; EU076828; JQ309460; JQ309578; DQ297789; JN936673; JN936516; HQ444166; HQ444168	MrBayes	Raw	NA	0.0363286	NA	7.44	7.44	7.44	NA
Rotifera	MT-GMYC	Pleuretra	48	20	HKY+I+G	KC618773; HQ444170; HQ444171; KC618852; JQ309165; JQ309181; JQ309183; FJ426426; EU076828; JQ309460; JQ309578; DQ297789; JN936673; JN936516; HQ444166; HQ444168	MrBayes	PATHd8	YES	0.0363286	2	7.66667	7.44	7.66667	0.761649
Rotifera	MT-GMYC	Pleuretra	48	20	HKY+I+G	KC618773; HQ444170; HQ444171; KC618852; JQ309165; JQ309181; JQ309183; FJ426426; EU076828; JQ309460; JQ309578; DQ297789; JN936673; JN936516; HQ444166; HQ444168	MrBayes	r8s	YES	0.0363286	6	7.5	7.44	7.5	0.201613
Rotifera	MT-GMYC	Pleuretra	48	20	HKY+I+G	KC618773; HQ444170; HQ444171; KC618852; JQ309165; JQ309181; JQ309183; FJ426426; EU076828; JQ309460; JQ309578; DQ297789; JN936673; JN936516; HQ444166; HQ444168	MrBayes	chronopl	YES	0.0363286	2	7.66667	7.44	7.66667	0.761649
Rotifera	MT-GMYC	Pleuretra	48	20	HKY+I+G	KC618773; HQ444170; HQ444171; KC618852; JQ309165; JQ309181; JQ309183; FJ426426; EU076828; JQ309460; JQ309578; DQ297789; JN936673; JN936516; HQ444166; HQ444168	MrBayes	chronos	YES	0.0363286	11	7.29167	7.44	7.29167	0.498432
Rotifera	MT-GMYC	Pleuretra	48	20	HKY+I+G	KC618773; HQ444170; HQ444171; KC618852; JQ309165; JQ309181; JQ309183; FJ426426; EU076828; JQ309460; JQ309578; DQ297789; JN936673; JN936516; HQ444166; HQ444168	GARLI	Raw	NA	0.057965	NA	7.44	7.44	7.44	NA
Rotifera	MT-GMYC	Pleuretra	48	20	HKY+I+G	KC618773; HQ444170; HQ444171; KC618852; JQ309165; JQ309181; JQ309183; FJ426426; EU076828; JQ309460; JQ309578; DQ297789; JN936673; JN936516; HQ444166; HQ444168	GARLI	PATHd8	YES	0.057965	10	7.33333	7.44	7.33333	0.358423
Rotifera	MT-GMYC	Pleuretra	48	20	HKY+I+G	KC618773; HQ444170; HQ444171; KC618852; JQ309165; JQ309181; JQ309183; FJ426426; EU076828; JQ309460; JQ309578; DQ297789; JN936673; JN936516; HQ444166; HQ444168	GARLI	r8s	NO	0.057965	8	7.41667	7.44	7.41667	0.078405
Rotifera	MT-GMYC	Pleuretra	48	20	HKY+I+G	KC618773; HQ444170; HQ444171; KC618852; JQ309165; JQ309181; JQ309183; FJ426426; EU076828; JQ309460; JQ309578; DQ297789; JN936673; JN936516; HQ444166; HQ444168	GARLI	chronopl	NO	0.057965	9	7.375	7.44	7.375	0.218414
Rotifera	MT-GMYC	Pleuretra	48	20	HKY+I+G	KC618773; HQ444170; HQ444171; KC618852; JQ309165; JQ309181; JQ309183; FJ426426; EU076828; JQ309460; JQ309578; DQ297789; JN936673; JN936516; HQ444166; HQ444168	GARLI	chronos	NO	0.057965	16	7.08333	7.44	7.08333	1.19848
Rotifera	MT-GMYC	Pleuretra	48	20	HKY+I+G	KC618773; HQ444170; HQ444171; KC618852; JQ309165; JQ309181; JQ309183; FJ426426; EU076828; JQ309460; JQ309578; DQ297789; JN936673; JN936516; HQ444166; HQ444168	PhyML	Raw	NA	0.0726165	NA	7.44	7.44	7.44	NA
Rotifera	MT-GMYC	Pleuretra	48	20	HKY+I+G	KC618773; HQ444170; HQ444171; KC618852; JQ309165; JQ309181; JQ309183; FJ426426; EU076828; JQ309460; JQ309578; DQ297789; JN936673; JN936516; HQ444166; HQ444168	PhyML	PATHd8	YES	0.0726165	2	7.66667	7.44	7.66667	0.761649
Rotifera	MT-GMYC	Pleuretra	48	20	HKY+I+G	KC618773; HQ444170; HQ444171; KC618852; JQ309165; JQ309181; JQ309183; FJ426426; EU076828; JQ309460; JQ309578; DQ297789; JN936673; JN936516; HQ444166; HQ444168	PhyML	r8s	YES	0.0726165	6	7.5	7.44	7.5	0.201613
Rotifera	MT-GMYC	Pleuretra	48	20	HKY+I+G	KC618773; HQ444170; HQ444171; KC618852; JQ309165; JQ309181; JQ309183; FJ426426; EU076828; JQ309460; JQ309578; DQ297789; JN936673; JN936516; HQ444166; HQ444168	PhyML	chronopl	NO	0.0726165	7	7.45833	7.44	7.45833	0.0616039
Rotifera	MT-GMYC	Pleuretra	48	20	HKY+I+G	KC618773; HQ444170; HQ444171; KC618852; JQ309165; JQ309181; JQ309183; FJ426426; EU076828; JQ309460; JQ309578; DQ297789; JN936673; JN936516; HQ444166; HQ444168	PhyML	chronos	NO	0.0726165	6	7.5	7.44	7.5	0.201613
Rotifera	MT-GMYC	Pleuretra	48	20	HKY+I+G	KC618773; HQ444170; HQ444171; KC618852; JQ309165; JQ309181; JQ309183; FJ426426; EU076828; JQ309460; JQ309578; DQ297789; JN936673; JN936516; HQ444166; HQ444168	RAxML	Raw	NA	0.0586349	NA	7.44	7.44	7.44	NA
Rotifera	MT-GMYC	Pleuretra	48	20	HKY+I+G	KC618773; HQ444170; HQ444171; KC618852; JQ309165; JQ309181; JQ309183; FJ426426; EU076828; JQ309460; JQ309578; DQ297789; JN936673; JN936516; HQ444166; HQ444168	RAxML	PATHd8	YES	0.0586349	11	7.29167	7.44	7.29167	0.498432
Rotifera	MT-GMYC	Pleuretra	48	20	HKY+I+G	KC618773; HQ444170; HQ444171; KC618852; JQ309165; JQ309181; JQ309183; FJ426426; EU076828; JQ309460; JQ309578; DQ297789; JN936673; JN936516; HQ444166; HQ444168	RAxML	r8s	YES	0.0586349	2	7.66667	7.44	7.66667	0.761649
Rotifera	MT-GMYC	Pleuretra	48	20	HKY+I+G	KC618773; HQ444170; HQ444171; KC618852; JQ309165; JQ309181; JQ309183; FJ426426; EU076828; JQ309460; JQ309578; DQ297789; JN936673; JN936516; HQ444166; HQ444168	RAxML	chronopl	NO	0.0586349	3	7.625	7.44	7.625	0.62164
Rotifera	MT-GMYC	Pleuretra	48	20	HKY+I+G	KC618773; HQ444170; HQ444171; KC618852; JQ309165; JQ309181; JQ309183; FJ426426; EU076828; JQ309460; JQ309578; DQ297789; JN936673; JN936516; HQ444166; HQ444168	RAxML	chronos	NO	0.0586349	15	7.125	7.44	7.125	1.05847
Rotifera	MT-GMYC	Pleuretra	48	20	HKY+I+G	KC618773; HQ444170; HQ444171; KC618852; JQ309165; JQ309181; JQ309183; FJ426426; EU076828; JQ309460; JQ309578; DQ297789; JN936673; JN936516; HQ444166; HQ444168	NJ	Raw	NA	0.0165154	NA	7.44	7.44	7.44	NA
Rotifera	MT-GMYC	Pleuretra	48	20	HKY+I+G	KC618773; HQ444170; HQ444171; KC618852; JQ309165; JQ309181; JQ309183; FJ426426; EU076828; JQ309460; JQ309578; DQ297789; JN936673; JN936516; HQ444166; HQ444168	NJ	PATHd8	YES	0.0165154	2	7.66667	7.44	7.66667	0.761649
Rotifera	MT-GMYC	Pleuretra	48	20	HKY+I+G	KC618773; HQ444170; HQ444171; KC618852; JQ309165; JQ309181; JQ309183; FJ426426; EU076828; JQ309460; JQ309578; DQ297789; JN936673; JN936516; HQ444166; HQ444168	NJ	r8s	NO	0.0165154	13	7.20833	7.44	7.20833	0.77845
Rotifera	MT-GMYC	Pleuretra	48	20	HKY+I+G	KC618773; HQ444170; HQ444171; KC618852; JQ309165; JQ309181; JQ309183; FJ426426; EU076828; JQ309460; JQ309578; DQ297789; JN936673; JN936516; HQ444166; HQ444168	NJ	chronopl	NO	0.0165154	7	7.45833	7.44	7.45833	0.0616039
Rotifera	MT-GMYC	Pleuretra	48	20	HKY+I+G	KC618773; HQ444170; HQ444171; KC618852; JQ309165; JQ309181; JQ309183; FJ426426; EU076828; JQ309460; JQ309578; DQ297789; JN936673; JN936516; HQ444166; HQ444168	NJ	chronos	NO	0.0165154	7	7.45833	7.44	7.45833	0.0616039
Rotifera	MT-GMYC	Pleuretra	48	20	HKY+I+G	KC618773; HQ444170; HQ444171; KC618852; JQ309165; JQ309181; JQ309183; FJ426426; EU076828; JQ309460; JQ309578; DQ297789; JN936673; JN936516; HQ444166; HQ444168	UPGMA	UPGMA	NO	NA	9	7.375	7.44	7.58577	0.218414
Rotifera	MM-GMYC	Pleuretra	48	20	HKY+I+G	KC618773; HQ444170; HQ444171; KC618852; JQ309165; JQ309181; JQ309183; FJ426426; EU076828; JQ309460; JQ309578; DQ297789; JN936673; JN936516; HQ444166; HQ444168	BEAST	BD_r	NO	NA	11.23	11.7779	11.7414	11.7779	0.0463451
Rotifera	MM-GMYC	Pleuretra	48	20	HKY+I+G	KC618773; HQ444170; HQ444171; KC618852; JQ309165; JQ309181; JQ309183; FJ426426; EU076828; JQ309460; JQ309578; DQ297789; JN936673; JN936516; HQ444166; HQ444168	BEAST	BD_s	NO	NA	11.24	11.7772	11.7414	11.7772	0.0458527
Rotifera	MM-GMYC	Pleuretra	48	20	HKY+I+G	KC618773; HQ444170; HQ444171; KC618852; JQ309165; JQ309181; JQ309183; FJ426426; EU076828; JQ309460; JQ309578; DQ297789; JN936673; JN936516; HQ444166; HQ444168	BEAST	C_R	NO	NA	9.175	11.9247	11.7414	11.9247	0.234146
Rotifera	MM-GMYC	Pleuretra	48	20	HKY+I+G	KC618773; HQ444170; HQ444171; KC618852; JQ309165; JQ309181; JQ309183; FJ426426; EU076828; JQ309460; JQ309578; DQ297789; JN936673; JN936516; HQ444166; HQ444168	BEAST	C_S	NO	NA	12.64	11.6772	11.7414	11.6772	0.0819788
Rotifera	MM-GMYC	Pleuretra	48	20	HKY+I+G	KC618773; HQ444170; HQ444171; KC618852; JQ309165; JQ309181; JQ309183; FJ426426; EU076828; JQ309460; JQ309578; DQ297789; JN936673; JN936516; HQ444166; HQ444168	MrBayes	Raw	NA	0.0363286	NA	11.7414	11.7414	11.7414	NA
Rotifera	MM-GMYC	Pleuretra	48	20	HKY+I+G	KC618773; HQ444170; HQ444171; KC618852; JQ309165; JQ309181; JQ309183; FJ426426; EU076828; JQ309460; JQ309578; DQ297789; JN936673; JN936516; HQ444166; HQ444168	MrBayes	PATHd8	YES	0.0363286	NA	11.7414	11.7414	11.7414	NA
Rotifera	MM-GMYC	Pleuretra	48	20	HKY+I+G	KC618773; HQ444170; HQ444171; KC618852; JQ309165; JQ309181; JQ309183; FJ426426; EU076828; JQ309460; JQ309578; DQ297789; JN936673; JN936516; HQ444166; HQ444168	MrBayes	r8s	YES	0.0363286	NA	11.7414	11.7414	11.7414	NA
Rotifera	MM-GMYC	Pleuretra	48	20	HKY+I+G	KC618773; HQ444170; HQ444171; KC618852; JQ309165; JQ309181; JQ309183; FJ426426; EU076828; JQ309460; JQ309578; DQ297789; JN936673; JN936516; HQ444166; HQ444168	MrBayes	chronopl	YES	0.0363286	NA	11.7414	11.7414	11.7414	NA
Rotifera	MM-GMYC	Pleuretra	48	20	HKY+I+G	KC618773; HQ444170; HQ444171; KC618852; JQ309165; JQ309181; JQ309183; FJ426426; EU076828; JQ309460; JQ309578; DQ297789; JN936673; JN936516; HQ444166; HQ444168	MrBayes	chronos	YES	0.0363286	NA	11.7414	11.7414	11.7414	NA
Rotifera	MM-GMYC	Pleuretra	48	20	HKY+I+G	KC618773; HQ444170; HQ444171; KC618852; JQ309165; JQ309181; JQ309183; FJ426426; EU076828; JQ309460; JQ309578; DQ297789; JN936673; JN936516; HQ444166; HQ444168	GARLI	Raw	NA	0.057965	NA	11.7414	11.7414	11.7414	NA
Rotifera	MM-GMYC	Pleuretra	48	20	HKY+I+G	KC618773; HQ444170; HQ444171; KC618852; JQ309165; JQ309181; JQ309183; FJ426426; EU076828; JQ309460; JQ309578; DQ297789; JN936673; JN936516; HQ444166; HQ444168	GARLI	PATHd8	YES	0.057965	NA	11.7414	11.7414	11.7414	NA
Rotifera	MM-GMYC	Pleuretra	48	20	HKY+I+G	KC618773; HQ444170; HQ444171; KC618852; JQ309165; JQ309181; JQ309183; FJ426426; EU076828; JQ309460; JQ309578; DQ297789; JN936673; JN936516; HQ444166; HQ444168	GARLI	r8s	NO	0.057965	8.47	11.9751	11.7414	11.9751	0.298494
Rotifera	MM-GMYC	Pleuretra	48	20	HKY+I+G	KC618773; HQ444170; HQ444171; KC618852; JQ309165; JQ309181; JQ309183; FJ426426; EU076828; JQ309460; JQ309578; DQ297789; JN936673; JN936516; HQ444166; HQ444168	GARLI	chronopl	NO	0.057965	10.49	11.8308	11.7414	11.8308	0.113933
Rotifera	MM-GMYC	Pleuretra	48	20	HKY+I+G	KC618773; HQ444170; HQ444171; KC618852; JQ309165; JQ309181; JQ309183; FJ426426; EU076828; JQ309460; JQ309578; DQ297789; JN936673; JN936516; HQ444166; HQ444168	GARLI	chronos	NO	0.057965	16.82	11.3786	11.7414	11.3786	0.463276
Rotifera	MM-GMYC	Pleuretra	48	20	HKY+I+G	KC618773; HQ444170; HQ444171; KC618852; JQ309165; JQ309181; JQ309183; FJ426426; EU076828; JQ309460; JQ309578; DQ297789; JN936673; JN936516; HQ444166; HQ444168	PhyML	Raw	NA	0.0726165	NA	11.7414	11.7414	11.7414	NA
Rotifera	MM-GMYC	Pleuretra	48	20	HKY+I+G	KC618773; HQ444170; HQ444171; KC618852; JQ309165; JQ309181; JQ309183; FJ426426; EU076828; JQ309460; JQ309578; DQ297789; JN936673; JN936516; HQ444166; HQ444168	PhyML	PATHd8	YES	0.0726165	NA	11.7414	11.7414	11.7414	NA
Rotifera	MM-GMYC	Pleuretra	48	20	HKY+I+G	KC618773; HQ444170; HQ444171; KC618852; JQ309165; JQ309181; JQ309183; FJ426426; EU076828; JQ309460; JQ309578; DQ297789; JN936673; JN936516; HQ444166; HQ444168	PhyML	r8s	YES	0.0726165	NA	11.7414	11.7414	11.7414	NA
Rotifera	MM-GMYC	Pleuretra	48	20	HKY+I+G	KC618773; HQ444170; HQ444171; KC618852; JQ309165; JQ309181; JQ309183; FJ426426; EU076828; JQ309460; JQ309578; DQ297789; JN936673; JN936516; HQ444166; HQ444168	PhyML	chronopl	NO	0.0726165	15.7	11.4586	11.7414	11.4586	0.361447
Rotifera	MM-GMYC	Pleuretra	48	20	HKY+I+G	KC618773; HQ444170; HQ444171; KC618852; JQ309165; JQ309181; JQ309183; FJ426426; EU076828; JQ309460; JQ309578; DQ297789; JN936673; JN936516; HQ444166; HQ444168	PhyML	chronos	NO	0.0726165	15.95	11.4408	11.7414	11.4408	0.383868
Rotifera	MM-GMYC	Pleuretra	48	20	HKY+I+G	KC618773; HQ444170; HQ444171; KC618852; JQ309165; JQ309181; JQ309183; FJ426426; EU076828; JQ309460; JQ309578; DQ297789; JN936673; JN936516; HQ444166; HQ444168	RAxML	Raw	NA	0.0586349	NA	11.7414	11.7414	11.7414	NA
Rotifera	MM-GMYC	Pleuretra	48	20	HKY+I+G	KC618773; HQ444170; HQ444171; KC618852; JQ309165; JQ309181; JQ309183; FJ426426; EU076828; JQ309460; JQ309578; DQ297789; JN936673; JN936516; HQ444166; HQ444168	RAxML	PATHd8	YES	0.0586349	NA	11.7414	11.7414	11.7414	NA
Rotifera	MM-GMYC	Pleuretra	48	20	HKY+I+G	KC618773; HQ444170; HQ444171; KC618852; JQ309165; JQ309181; JQ309183; FJ426426; EU076828; JQ309460; JQ309578; DQ297789; JN936673; JN936516; HQ444166; HQ444168	RAxML	r8s	YES	0.0586349	NA	11.7414	11.7414	11.7414	NA
Rotifera	MM-GMYC	Pleuretra	48	20	HKY+I+G	KC618773; HQ444170; HQ444171; KC618852; JQ309165; JQ309181; JQ309183; FJ426426; EU076828; JQ309460; JQ309578; DQ297789; JN936673; JN936516; HQ444166; HQ444168	RAxML	chronopl	NO	0.0586349	3.735	12.3133	11.7414	12.3133	0.730573
Rotifera	MM-GMYC	Pleuretra	48	20	HKY+I+G	KC618773; HQ444170; HQ444171; KC618852; JQ309165; JQ309181; JQ309183; FJ426426; EU076828; JQ309460; JQ309578; DQ297789; JN936673; JN936516; HQ444166; HQ444168	RAxML	chronos	NO	0.0586349	15.84	11.4486	11.7414	11.4486	0.373996
Rotifera	MM-GMYC	Pleuretra	48	20	HKY+I+G	KC618773; HQ444170; HQ444171; KC618852; JQ309165; JQ309181; JQ309183; FJ426426; EU076828; JQ309460; JQ309578; DQ297789; JN936673; JN936516; HQ444166; HQ444168	NJ	Raw	NA	0.0165154	NA	11.7414	11.7414	11.7414	NA
Rotifera	MM-GMYC	Pleuretra	48	20	HKY+I+G	KC618773; HQ444170; HQ444171; KC618852; JQ309165; JQ309181; JQ309183; FJ426426; EU076828; JQ309460; JQ309578; DQ297789; JN936673; JN936516; HQ444166; HQ444168	NJ	PATHd8	YES	0.0165154	NA	11.7414	11.7414	11.7414	NA
Rotifera	MM-GMYC	Pleuretra	48	20	HKY+I+G	KC618773; HQ444170; HQ444171; KC618852; JQ309165; JQ309181; JQ309183; FJ426426; EU076828; JQ309460; JQ309578; DQ297789; JN936673; JN936516; HQ444166; HQ444168	NJ	r8s	NO	0.0165154	15.94	11.4415	11.7414	11.4415	0.382714
Rotifera	MM-GMYC	Pleuretra	48	20	HKY+I+G	KC618773; HQ444170; HQ444171; KC618852; JQ309165; JQ309181; JQ309183; FJ426426; EU076828; JQ309460; JQ309578; DQ297789; JN936673; JN936516; HQ444166; HQ444168	NJ	chronopl	NO	0.0165154	9.962	11.8685	11.7414	11.8685	0.162398
Rotifera	MM-GMYC	Pleuretra	48	20	HKY+I+G	KC618773; HQ444170; HQ444171; KC618852; JQ309165; JQ309181; JQ309183; FJ426426; EU076828; JQ309460; JQ309578; DQ297789; JN936673; JN936516; HQ444166; HQ444168	NJ	chronos	NO	0.0165154	9.93	11.8708	11.7414	11.8708	0.16527
Rotifera	MM-GMYC	Pleuretra	48	20	HKY+I+G	KC618773; HQ444170; HQ444171; KC618852; JQ309165; JQ309181; JQ309183; FJ426426; EU076828; JQ309460; JQ309578; DQ297789; JN936673; JN936516; HQ444166; HQ444168	UPGMA	UPGMA	NO	NA	8.999	11.9373	11.7414	11.3826	0.250268
Rotifera	PTP-all	Pleuretra	48	20	HKY+I+G	KC618773; HQ444170; HQ444171; KC618852; JQ309165; JQ309181; JQ309183; FJ426426; EU076828; JQ309460; JQ309578; DQ297789; JN936673; JN936516; HQ444166; HQ444168	BEAST	BD_R	NO	NA	6	7.62069	7.56667	7.62069	0.214188
Rotifera	PTP-all	Pleuretra	48	20	HKY+I+G	KC618773; HQ444170; HQ444171; KC618852; JQ309165; JQ309181; JQ309183; FJ426426; EU076828; JQ309460; JQ309578; DQ297789; JN936673; JN936516; HQ444166; HQ444168	BEAST	BD_S	NO	NA	7	7.58621	7.56667	7.58621	0.0774723
[truncated: 658 more rows]
