# Supplementary material for: Effects of phylogenetic reconstruction method on the robustness of species delimitation using single-locus data
Source: Methods Ecol Evol. 2014 Oct 29;5(10):1086–94. doi: 10.1111/2041-210X.12246 (PMC4374709; doi:10.1111/2041-210X.12246)
Supplement: Supplementary file 9 — Table S4. Simultaneous pairwise Tukey HSD tests for General Linear Hypotheses using BEAST trees only. [file mee30005-1086-sd9.xlsx]

## Sheet: Sheet1
Table S4. Simultaneous pairwise Tukey HSD tests for General Linear Hypotheses using BEAST trees only. Differences in residual variation of ESU estimate between each delimitation method analysed separately for the non-Rotifera and Rotifera datasets. ST-GMYC, MT-GMYC, and MM-GMYC refer to GMYC using a single-, multiple-threshold and multimodel approach. PTP-all refers to species delimitation analys…
		non-Rotifera				Rotifera
Comparison		Estimate	Std. Error	Z	P	Estimate	Std. Error	Z	P
ST-GMYC	MT-GMYC	-2.03024	1.29568	-1.567	0.385	0.2155	0.6325	0.341	0.986
ST-GMYC	MM-GMYC	-0.03892	1.84102	-0.021	1	0.5909	0.7078	0.835	0.837
ST-GMYC	PTP-all	0.66093	1.91055	-0.346	0.985	0.4472	0.6766	-0.661	0.911
MT-GMYC	MM-GMYC	1.99132	1.50048	-1.327	0.533	0.3754	0.7375	-0.509	0.957
MT-GMYC	PTP-all	2.69117	1.68604	-1.596	0.368	0.2317	0.7076	-0.327	0.988
MM-GMYC	PTP-all	0.69985	2.13384	-0.328	0.987	-0.1437	0.7757	0.185	0.998
