# Supplementary material for: Effects of phylogenetic reconstruction method on the robustness of species delimitation using single-locus data
Source: Methods Ecol Evol. 2014 Oct 29;5(10):1086–94. doi: 10.1111/2041-210X.12246 (PMC4374709; doi:10.1111/2041-210X.12246)
Supplement: Supplementary file 10 — Table S5. Simultaneous pairwise Tukey HSD tests for General Linear Hypotheses. [file mee30005-1086-sd10.xlsx]

## Sheet: Sheet1
Table S5. Simultaneous pairwise Tukey HSD tests for General Linear Hypotheses. Differences in residual variation of ESU estimates (Species richness) or the proportion of morphospecies that matched an ESU (Species identity) between each combination of phylogenetic and branch smoothing methods were analysed separately for the non-Rotifera and Rotifera datasets. Species identity was only applicable …
Species richness													Species identity
		non-Rotifera					Rotifera						non-Rotifera
Comparison		Estimate	Std. Error	Z	P		Estimate	Std. Error	Z	P			Estimate	Std. Error	Z	P
BEAST_BD_S	BEAST_BD_R	-0.0007476	0.0404015	-0.019	1		-0.0007476	0.0404015	-0.019	1			-0.0558473	0.191523	-0.292	1
BEAST_C_R	BEAST_BD_R	0.0098337	0.0404015	0.243	1		0.0098337	0.0404015	0.243	1			-0.0320061	0.190841	-0.168	1
BEAST_C_R	BEAST_BD_S	0.0105813	0.0404015	0.262	1		0.0105813	0.0404015	0.262	1			0.0238412	0.192362	0.124	1
BEAST_C_S	BEAST_BD_R	-0.0076186	0.0404015	-0.189	1		-0.0076186	0.0404015	-0.189	1			-0.0023527	0.190117	-0.012	1
BEAST_C_S	BEAST_BD_S	-0.0068711	0.0404015	-0.17	1		-0.0068711	0.0404015	-0.17	1			0.0534946	0.191649	0.279	1
BEAST_C_S	BEAST_C_R	-0.0174523	0.0404015	-0.432	1		-0.0174523	0.0404015	-0.432	1			0.0296534	0.190961	0.155	1
GARLI_chronopl	BEAST_BD_R	0.0202292	0.0435803	0.464	1		0.0202292	0.0435803	0.464	1			-1.25745	0.28068	-4.48	<0.01	**
GARLI_chronopl	BEAST_BD_S	0.0209768	0.0435803	0.481	1		0.0209768	0.0435803	0.481	1			-1.2016	0.281621	-4.267	<0.01	**
GARLI_chronopl	BEAST_C_R	0.0103955	0.0435803	0.239	1		0.0103955	0.0435803	0.239	1			-1.22544	0.281247	-4.357	<0.01	**
GARLI_chronopl	BEAST_C_S	0.0278478	0.0435803	0.639	1		0.0278478	0.0435803	0.639	1			-1.2551	0.2808	-4.47	<0.01	**
GARLI_chronos	BEAST_BD_R	0.0785137	0.0435803	1.802	0.995		0.0785137	0.0435803	1.802	0.9951			-0.563874	0.233767	-2.412	0.8246
GARLI_chronos	BEAST_BD_S	0.0792613	0.0435803	1.819	0.9943		0.0792613	0.0435803	1.819	0.9943			-0.508026	0.234874	-2.163	0.9406
GARLI_chronos	BEAST_C_R	0.06868	0.0435803	1.576	0.9995		0.06868	0.0435803	1.576	0.9995			-0.531867	0.234442	-2.269	0.9015
GARLI_chronos	BEAST_C_S	0.0861324	0.0435803	1.976	0.9814		0.0861324	0.0435803	1.976	0.9813			-0.561521	0.23391	-2.401	0.8319
GARLI_chronos	GARLI_chronopl	0.0582845	0.0465325	1.253	1		0.0582845	0.0465325	1.253	1			0.693577	0.30878	2.246	0.91
GARLI_PATHd8	BEAST_BD_R	0.0044006	0.0438396	0.1	1		0.0044006	0.0438396	0.1	1			-0.340062	0.223036	-1.525	0.9997
GARLI_PATHd8	BEAST_BD_S	0.0051481	0.0438396	0.117	1		0.0051481	0.0438396	0.117	1			-0.284215	0.224228	-1.268	1
GARLI_PATHd8	BEAST_C_R	-0.0054331	0.0438396	-0.124	1		-0.0054331	0.0438396	-0.124	1			-0.308056	0.223758	-1.377	1
GARLI_PATHd8	BEAST_C_S	0.0120192	0.0438396	0.274	1		0.0120192	0.0438396	0.274	1			-0.33771	0.223182	-1.513	0.9997
GARLI_PATHd8	GARLI_chronopl	-0.0158286	0.0467763	-0.338	1		-0.0158286	0.0467763	-0.338	1			0.917388	0.300889	3.049	0.3323
GARLI_PATHd8	GARLI_chronos	-0.0741131	0.0467763	-1.584	0.9994		-0.0741131	0.0467763	-1.584	0.9994			0.223811	0.257622	0.869	1
GARLI_r8s	BEAST_BD_R	0.061758	0.0435803	1.417	0.9999		0.061758	0.0435803	1.417	0.9999			-0.0968171	0.213699	-0.453	1
GARLI_r8s	BEAST_BD_S	0.0625056	0.0435803	1.434	0.9999		0.0625056	0.0435803	1.434	0.9999			-0.0409698	0.214925	-0.191	1
GARLI_r8s	BEAST_C_R	0.0519243	0.0435803	1.191	1		0.0519243	0.0435803	1.191	1			-0.0648109	0.214449	-0.302	1
GARLI_r8s	BEAST_C_S	0.0693766	0.0435803	1.592	0.9994		0.0693766	0.0435803	1.592	0.9994			-0.0944643	0.213854	-0.442	1
GARLI_r8s	GARLI_chronopl	0.0415288	0.0465325	0.892	1		0.0415288	0.0465325	0.892	1			1.16063	0.294003	3.948	0.0229	*
GARLI_r8s	GARLI_chronos	-0.0167557	0.0465325	-0.36	1		-0.0167557	0.0465325	-0.36	1			0.467056	0.24945	1.872	0.9907
GARLI_r8s	GARLI_PATHd8	0.0573574	0.0467763	1.226	1		0.0573574	0.0467763	1.226	1			0.243246	0.239584	1.015	1
GARLI_Raw	BEAST_BD_R	-0.0270078	0.0534462	-0.505	1		-0.0270078	0.0534462	-0.505	1			-0.196269	0.230625	-0.851	1
GARLI_Raw	BEAST_BD_S	-0.0262602	0.0534462	-0.491	1		-0.0262602	0.0534462	-0.491	1			-0.140422	0.232027	-0.605	1
GARLI_Raw	BEAST_C_R	-0.0368415	0.0534462	-0.689	1		-0.0368415	0.0534462	-0.689	1			-0.164263	0.231318	-0.71	1
GARLI_Raw	BEAST_C_S	-0.0193892	0.0534462	-0.363	1		-0.0193892	0.0534462	-0.363	1			-0.193917	0.230683	-0.841	1
GARLI_Raw	GARLI_chronopl	-0.047237	0.0558879	-0.845	1		-0.047237	0.0558879	-0.845	1			1.06118	0.311668	3.405	0.1362
GARLI_Raw	GARLI_chronos	-0.105522	0.0558879	-1.888	0.99		-0.105522	0.0558879	-1.888	0.9898			0.367604	0.270776	1.358	1
GARLI_Raw	GARLI_PATHd8	-0.0314084	0.0560903	-0.56	1		-0.0314084	0.0560903	-0.56	1			0.143793	0.261361	0.55	1
GARLI_Raw	GARLI_r8s	-0.0887658	0.0558879	-1.588	0.9994		-0.0887658	0.0558879	-1.588	0.9994			-0.0994523	0.253756	-0.392	1
MrBayes_chronopl	BEAST_BD_R	0.090367	0.0443859	2.036	0.9721		0.090367	0.0443859	2.036	0.9722			-0.930068	0.300969	-3.09	0.3033
MrBayes_chronopl	BEAST_BD_S	0.0911146	0.0443859	2.053	0.9691		0.0911146	0.0443859	2.053	0.9691			-0.87422	0.301778	-2.897	0.4517
MrBayes_chronopl	BEAST_C_R	0.0805334	0.0443859	1.814	0.9945		0.0805334	0.0443859	1.814	0.9945			-0.898062	0.30148	-2.979	0.3864
MrBayes_chronopl	BEAST_C_S	0.0979857	0.0443859	2.208	0.9282		0.0979857	0.0443859	2.208	0.9281			-0.927715	0.301119	-3.081	0.3122
MrBayes_chronopl	GARLI_chronopl	0.0701379	0.0472948	1.483	0.9998		0.0701379	0.0472948	1.483	0.9998			0.327383	0.361924	0.905	1
MrBayes_chronopl	GARLI_chronos	0.0118533	0.0472948	0.251	1		0.0118533	0.0472948	0.251	1			-0.366194	0.326738	-1.121	1
MrBayes_chronopl	GARLI_PATHd8	0.0859665	0.0475314	1.809	0.9948		0.0859665	0.0475314	1.809	0.9947			-0.590005	0.319764	-1.845	0.9923
MrBayes_chronopl	GARLI_r8s	0.028609	0.0472948	0.605	1		0.028609	0.0472948	0.605	1			-0.833251	0.313134	-2.661	0.6449
MrBayes_chronopl	GARLI_Raw	0.117375	0.0565184	2.077	0.9641		0.117375	0.0565184	2.077	0.9646			-0.733799	0.33018	-2.222	0.921
MrBayes_chronos	BEAST_BD_R	0.133811	0.0443859	3.015	0.3644		0.133811	0.0443859	3.015	0.3636			-0.114499	0.247148	-0.463	1
MrBayes_chronos	BEAST_BD_S	0.134559	0.0443859	3.032	0.3545		0.134559	0.0443859	3.032	0.3516			-0.058652	0.248119	-0.236	1
MrBayes_chronos	BEAST_C_R	0.123978	0.0443859	2.793	0.5426		0.123978	0.0443859	2.793	0.5438			-0.0824931	0.247767	-0.333	1
MrBayes_chronos	BEAST_C_S	0.14143	0.0443859	3.186	0.252		0.14143	0.0443859	3.186	0.2493			-0.112146	0.247329	-0.453	1
MrBayes_chronos	GARLI_chronopl	0.113582	0.0472948	2.402	0.8388		0.113582	0.0472948	2.402	0.8379			1.14295	0.318634	3.587	0.0794
MrBayes_chronos	GARLI_chronos	0.0552978	0.0472948	1.169	1		0.0552978	0.0472948	1.169	1			0.449374	0.277842	1.617	0.9991
MrBayes_chronos	GARLI_PATHd8	0.129411	0.0475314	2.723	0.6032		0.129411	0.0475314	2.723	0.602			0.225563	0.269672	0.836	1
MrBayes_chronos	GARLI_r8s	0.0720535	0.0472948	1.523	0.9997		0.0720535	0.0472948	1.523	0.9997			-0.0176822	0.261706	-0.068	1
MrBayes_chronos	GARLI_Raw	0.160819	0.0565184	2.845	0.5002		0.160819	0.0565184	2.845	0.5004			0.0817701	0.282606	0.289	1
MrBayes_chronos	MrBayes_chronopl	0.0434444	0.0480259	0.905	1		0.0434444	0.0480259	0.905	1			0.815569	0.334929	2.435	0.811
MrBayes_PATHd8	BEAST_BD_R	0.0898573	0.0443859	2.024	0.9744		0.0898573	0.0443859	2.024	0.9744			-0.0620711	0.244265	-0.254	1
MrBayes_PATHd8	BEAST_BD_S	0.0906049	0.0443859	2.041	0.9716		0.0906049	0.0443859	2.041	0.9711			-0.0062238	0.245246	-0.025	1
MrBayes_PATHd8	BEAST_C_R	0.0800236	0.0443859	1.803	0.9951		0.0800236	0.0443859	1.803	0.9949			-0.030065	0.244891	-0.123	1
MrBayes_PATHd8	BEAST_C_S	0.0974759	0.0443859	2.196	0.9321		0.0974759	0.0443859	2.196	0.9328			-0.0597184	0.244443	-0.244	1
MrBayes_PATHd8	GARLI_chronopl	0.0696281	0.0472948	1.472	0.9999		0.0696281	0.0472948	1.472	0.9998			1.19538	0.316407	3.778	0.0419	*
MrBayes_PATHd8	GARLI_chronos	0.0113436	0.0472948	0.24	1		0.0113436	0.0472948	0.24	1			0.501802	0.275275	1.823	0.9937
MrBayes_PATHd8	GARLI_PATHd8	0.0854567	0.0475314	1.798	0.9952		0.0854567	0.0475314	1.798	0.9952			0.277991	0.267033	1.041	1
MrBayes_PATHd8	GARLI_r8s	0.0280993	0.0472948	0.594	1		0.0280993	0.0472948	0.594	1			0.0347459	0.25897	0.134	1
MrBayes_PATHd8	GARLI_Raw	0.116865	0.0565184	2.068	0.9662		0.116865	0.0565184	2.068	0.9665			0.134198	0.280149	0.479	1
MrBayes_PATHd8	MrBayes_chronopl	-0.0005097	0.0480259	-0.011	1		-0.0005097	0.0480259	-0.011	1			0.867997	0.332809	2.608	0.6858
MrBayes_PATHd8	MrBayes_chronos	-0.0439542	0.0480259	-0.915	1		-0.0439542	0.0480259	-0.915	1			0.0524281	0.284942	0.184	1
MrBayes_r8s	BEAST_BD_R	0.0615808	0.0443859	1.387	1		0.0615808	0.0443859	1.387	1			-0.0544219	0.244565	-0.223	1
MrBayes_r8s	BEAST_BD_S	0.0623284	0.0443859	1.404	0.9999		0.0623284	0.0443859	1.404	0.9999			0.0014254	0.245545	0.006	1
MrBayes_r8s	BEAST_C_R	0.0517471	0.0443859	1.166	1		0.0517471	0.0443859	1.166	1			-0.0224158	0.24519	-0.091	1
MrBayes_r8s	BEAST_C_S	0.0691994	0.0443859	1.559	0.9996		0.0691994	0.0443859	1.559	0.9996			-0.0520692	0.244744	-0.213	1
MrBayes_r8s	GARLI_chronopl	0.0413516	0.0472948	0.874	1		0.0413516	0.0472948	0.874	1			1.20303	0.316637	3.799	0.0389	*
MrBayes_r8s	GARLI_chronos	-0.0169329	0.0472948	-0.358	1		-0.0169329	0.0472948	-0.358	1			0.509452	0.275542	1.849	0.9919
MrBayes_r8s	GARLI_PATHd8	0.0571802	0.0475314	1.203	1		0.0571802	0.0475314	1.203	1			0.285641	0.267307	1.069	1
MrBayes_r8s	GARLI_r8s	-0.0001772	0.0472948	-0.004	1		-0.0001772	0.0472948	-0.004	1			0.0423951	0.259254	0.164	1
MrBayes_r8s	GARLI_Raw	0.0885886	0.0565184	1.567	0.9995		0.0885886	0.0565184	1.567	0.9995			0.141847	0.2804	0.506	1
MrBayes_r8s	MrBayes_chronopl	-0.0287862	0.0480259	-0.599	1		-0.0287862	0.0480259	-0.599	1			0.875646	0.333026	2.629	0.6699
MrBayes_r8s	MrBayes_chronos	-0.0722307	0.0480259	-1.504	0.9998		-0.0722307	0.0480259	-1.504	0.9998			0.0600773	0.285198	0.211	1
MrBayes_r8s	MrBayes_PATHd8	-0.0282765	0.0480259	-0.589	1		-0.0282765	0.0480259	-0.589	1			0.0076492	0.282688	0.027	1
MrBayes_Raw	BEAST_BD_R	-0.0618578	0.0534462	-1.157	1		-0.0618578	0.0534462	-1.157	1			-0.131008	0.279921	-0.468	1
MrBayes_Raw	BEAST_BD_S	-0.0611103	0.0534462	-1.143	1		-0.0611103	0.0534462	-1.143	1			-0.075161	0.281	-0.267	1
MrBayes_Raw	BEAST_C_R	-0.0716915	0.0534462	-1.341	1		-0.0716915	0.0534462	-1.341	1			-0.0990022	0.280443	-0.353	1
MrBayes_Raw	BEAST_C_S	-0.0542392	0.0534462	-1.015	1		-0.0542392	0.0534462	-1.015	1			-0.128656	0.279981	-0.46	1
MrBayes_Raw	GARLI_chronopl	-0.082087	0.0558879	-1.469	0.9999		-0.082087	0.0558879	-1.469	0.9999			1.12644	0.349165	3.226	0.2225
MrBayes_Raw	GARLI_chronos	-0.140372	0.0558879	-2.512	0.767		-0.140372	0.0558879	-2.512	0.7655			0.432865	0.312954	1.383	1
MrBayes_Raw	GARLI_PATHd8	-0.0662584	0.0560903	-1.181	1		-0.0662584	0.0560903	-1.181	1			0.209054	0.30562	0.684	1
MrBayes_Raw	GARLI_r8s	-0.123616	0.0558879	-2.212	0.9274		-0.123616	0.0558879	-2.212	0.9268			-0.0341913	0.298963	-0.114	1
MrBayes_Raw	GARLI_Raw	-0.03485	0.0638805	-0.546	1		-0.03485	0.0638805	-0.546	1			0.065261	0.305005	0.214	1
MrBayes_Raw	MrBayes_chronopl	-0.152225	0.0565184	-2.693	0.6269		-0.152225	0.0565184	-2.693	0.6276			0.79906	0.364211	2.194	0.9304
MrBayes_Raw	MrBayes_chronos	-0.195669	0.0565184	-3.462	0.1197		-0.195669	0.0565184	-3.462	0.1192			-0.0165091	0.321689	-0.051	1
MrBayes_Raw	MrBayes_PATHd8	-0.151715	0.0565184	-2.684	0.6336		-0.151715	0.0565184	-2.684	0.6327			-0.0689372	0.319553	-0.216	1
MrBayes_Raw	MrBayes_r8s	-0.123439	0.0565184	-2.184	0.936		-0.123439	0.0565184	-2.184	0.9353			-0.0765864	0.319775	-0.24	1
NJ_chronopl	BEAST_BD_R	0.294911	0.044108	6.686	<0.01	***	0.294911	0.044108	6.686	<0.01	***		-0.913897	0.255044	-3.583	0.0799
NJ_chronopl	BEAST_BD_S	0.295658	0.044108	6.703	<0.01	***	0.295658	0.044108	6.703	<0.01	***		-0.85805	0.256074	-3.351	0.1603
NJ_chronopl	BEAST_C_R	0.285077	0.044108	6.463	<0.01	***	0.285077	0.044108	6.463	<0.01	***		-0.881891	0.255667	-3.449	0.1221
NJ_chronopl	BEAST_C_S	0.302529	0.044108	6.859	<0.01	***	0.302529	0.044108	6.859	<0.01	***		-0.911545	0.255172	-3.572	0.0852
NJ_chronopl	GARLI_chronopl	0.274682	0.0470376	5.84	<0.01	***	0.274682	0.0470376	5.84	<0.01	***		0.343554	0.325196	1.056	1
NJ_chronopl	GARLI_chronos	0.216397	0.0470376	4.601	<0.01	**	0.216397	0.0470376	4.601	<0.01	**		-0.350024	0.285631	-1.225	1
NJ_chronopl	GARLI_PATHd8	0.29051	0.0472797	6.144	<0.01	***	0.29051	0.0472797	6.144	<0.01	***		-0.573835	0.277116	-2.071	0.9642
NJ_chronopl	GARLI_r8s	0.233153	0.0470376	4.957	<0.01	***	0.233153	0.0470376	4.957	<0.01	***		-0.81708	0.269593	-3.031	0.3462
NJ_chronopl	GARLI_Raw	0.321918	0.0563003	5.718	<0.01	***	0.321918	0.0563003	5.718	<0.01	***		-0.717628	0.288983	-2.483	0.7795
NJ_chronopl	MrBayes_chronopl	0.204544	0.0477857	4.28	<0.01	**	0.204544	0.0477857	4.28	<0.01	**		0.0161705	0.342411	0.047	1
NJ_chronopl	MrBayes_chronos	0.161099	0.0477857	3.371	0.1583		0.161099	0.0477857	3.371	0.1558			-0.799398	0.296228	-2.699	0.6133
NJ_chronopl	MrBayes_PATHd8	0.205053	0.0477857	4.291	<0.01	**	0.205053	0.0477857	4.291	<0.01	**		-0.851826	0.293823	-2.899	0.4514
NJ_chronopl	MrBayes_r8s	0.23333	0.0477857	4.883	<0.01	***	0.23333	0.0477857	4.883	<0.01	***		-0.859475	0.294073	-2.923	0.431
NJ_chronopl	MrBayes_Raw	0.356768	0.0563003	6.337	<0.01	***	0.356768	0.0563003	6.337	<0.01	***		-0.782889	0.329031	-2.379	0.8459
NJ_chronos	BEAST_BD_R	0.288746	0.044108	6.546	<0.01	***	0.288746	0.044108	6.546	<0.01	***		-0.877255	0.252295	-3.477	0.1116
NJ_chronos	BEAST_BD_S	0.289494	0.044108	6.563	<0.01	***	0.289494	0.044108	6.563	<0.01	***		-0.821408	0.253369	-3.242	0.2123
NJ_chronos	BEAST_C_R	0.278912	0.044108	6.323	<0.01	***	0.278912	0.044108	6.323	<0.01	***		-0.845249	0.252933	-3.342	0.1643
NJ_chronos	BEAST_C_S	0.296364	0.044108	6.719	<0.01	***	0.296364	0.044108	6.719	<0.01	***		-0.874903	0.252417	-3.466	0.1151
NJ_chronos	GARLI_chronopl	0.268517	0.0470376	5.709	<0.01	***	0.268517	0.0470376	5.709	<0.01	***		0.380196	0.323138	1.177	1
NJ_chronos	GARLI_chronos	0.210232	0.0470376	4.469	<0.01	**	0.210232	0.0470376	4.469	<0.01	**		-0.313382	0.283454	-1.106	1
NJ_chronos	GARLI_PATHd8	0.284345	0.0472797	6.014	<0.01	***	0.284345	0.0472797	6.014	<0.01	***		-0.537193	0.274659	-1.956	0.9826
NJ_chronos	GARLI_r8s	0.226988	0.0470376	4.826	<0.01	***	0.226988	0.0470376	4.826	<0.01	***		-0.780438	0.26718	-2.921	0.4285
NJ_chronos	GARLI_Raw	0.315754	0.0563003	5.608	<0.01	***	0.315754	0.0563003	5.608	<0.01	***		-0.680986	0.286103	-2.38	0.8438
NJ_chronos	MrBayes_chronopl	0.198379	0.0477857	4.151	0.0102	*	0.198379	0.0477857	4.151	0.0106	*		0.0528126	0.340831	0.155	1
NJ_chronos	MrBayes_chronos	0.154934	0.0477857	3.242	0.2164		0.154934	0.0477857	3.242	0.2188			-0.762756	0.294517	-2.59	0.7021
NJ_chronos	MrBayes_PATHd8	0.198889	0.0477857	4.162	0.0103	*	0.198889	0.0477857	4.162	0.0104	*		-0.815184	0.292115	-2.791	0.5359
NJ_chronos	MrBayes_r8s	0.227165	0.0477857	4.754	<0.01	***	0.227165	0.0477857	4.754	<0.01	***		-0.822833	0.292363	-2.814	0.5166
NJ_chronos	MrBayes_Raw	0.350604	0.0563003	6.227	<0.01	***	0.350604	0.0563003	6.227	<0.01	***		-0.746247	0.327031	-2.282	0.8949
NJ_chronos	NJ_chronopl	-0.0061648	0.0475123	-0.13	1		-0.0061648	0.0475123	-0.13	1			0.0366421	0.301177	0.122	1
NJ_PATHd8	BEAST_BD_R	0.265887	0.044674	5.952	<0.01	***	0.265887	0.044674	5.952	<0.01	***		-0.0347538	0.211481	-0.164	1
NJ_PATHd8	BEAST_BD_S	0.266634	0.044674	5.968	<0.01	***	0.266634	0.044674	5.968	<0.01	***		0.0210935	0.212744	0.099	1
NJ_PATHd8	BEAST_C_R	0.256053	0.044674	5.732	<0.01	***	0.256053	0.044674	5.732	<0.01	***		-0.0027477	0.212237	-0.013	1
NJ_PATHd8	BEAST_C_S	0.273505	0.044674	6.122	<0.01	***	0.273505	0.044674	6.122	<0.01	***		-0.0324011	0.21161	-0.153	1
NJ_PATHd8	GARLI_chronopl	0.245657	0.0475709	5.164	<0.01	***	0.245657	0.0475709	5.164	<0.01	***		1.2227	0.292499	4.18	<0.01	**
NJ_PATHd8	GARLI_chronos	0.187373	0.0475709	3.939	0.0239	*	0.187373	0.0475709	3.939	0.0248	*		0.52912	0.247694	2.136	0.9483
NJ_PATHd8	GARLI_PATHd8	0.261486	0.0478065	5.47	<0.01	***	0.261486	0.0478065	5.47	<0.01	***		0.305309	0.237661	1.285	1
NJ_PATHd8	GARLI_r8s	0.204129	0.0475709	4.291	<0.01	**	0.204129	0.0475709	4.291	<0.01	**		0.0620633	0.228856	0.271	1
NJ_PATHd8	GARLI_Raw	0.292894	0.0567449	5.162	<0.01	***	0.292894	0.0567449	5.162	<0.01	***		0.161516	0.251805	0.641	1
NJ_PATHd8	MrBayes_chronopl	0.17552	0.0483083	3.633	0.0709		0.17552	0.0483083	3.633	0.07			0.895314	0.312013	2.869	0.4723
NJ_PATHd8	MrBayes_chronos	0.132075	0.0483083	2.734	0.592		0.132075	0.0483083	2.734	0.593			0.0797455	0.260342	0.306	1
NJ_PATHd8	MrBayes_PATHd8	0.176029	0.0483083	3.644	0.0689		0.176029	0.0483083	3.644	0.0684			0.0273173	0.257592	0.106	1
NJ_PATHd8	MrBayes_r8s	0.204306	0.0483083	4.229	<0.01	**	0.204306	0.0483083	4.229	<0.01	**		0.0196681	0.25788	0.076	1
NJ_PATHd8	MrBayes_Raw	0.327744	0.0567449	5.776	<0.01	***	0.327744	0.0567449	5.776	<0.01	***		0.0962545	0.297568	0.323	1
NJ_PATHd8	NJ_chronopl	-0.0290241	0.0480412	-0.604	1		-0.0290241	0.0480412	-0.604	1			0.879143	0.26795	3.281	0.1935
NJ_PATHd8	NJ_chronos	-0.0228593	0.0480412	-0.476	1		-0.0228593	0.0480412	-0.476	1			0.842502	0.265436	3.174	0.2491
NJ_r8s	BEAST_BD_R	0.335508	0.044108	7.607	<0.01	***	0.335508	0.044108	7.607	<0.01	***		0.0432446	0.209271	0.207	1
NJ_r8s	BEAST_BD_S	0.336255	0.044108	7.623	<0.01	***	0.336255	0.044108	7.623	<0.01	***		0.0990919	0.210534	0.471	1
NJ_r8s	BEAST_C_R	0.325674	0.044108	7.384	<0.01	***	0.325674	0.044108	7.384	<0.01	***		0.0752508	0.21004	0.358	1
NJ_r8s	BEAST_C_S	0.343126	0.044108	7.779	<0.01	***	0.343126	0.044108	7.779	<0.01	***		0.0455974	0.209425	0.218	1
NJ_r8s	GARLI_chronopl	0.315279	0.0470376	6.703	<0.01	***	0.315279	0.0470376	6.703	<0.01	***		1.3007	0.290874	4.472	<0.01	**
NJ_r8s	GARLI_chronos	0.256994	0.0470376	5.464	<0.01	***	0.256994	0.0470376	5.464	<0.01	***		0.607118	0.245769	2.47	0.788
NJ_r8s	GARLI_PATHd8	0.331107	0.0472797	7.003	<0.01	***	0.331107	0.0472797	7.003	<0.01	***		0.383307	0.235661	1.627	0.999
NJ_r8s	GARLI_r8s	0.27375	0.0470376	5.82	<0.01	***	0.27375	0.0470376	5.82	<0.01	***		0.140062	0.226763	0.618	1
NJ_r8s	GARLI_Raw	0.362516	0.0563003	6.439	<0.01	***	0.362516	0.0563003	6.439	<0.01	***		0.239514	0.250056	0.958	1
NJ_r8s	MrBayes_chronopl	0.245141	0.0477857	5.13	<0.01	***	0.245141	0.0477857	5.13	<0.01	***		0.973313	0.310397	3.136	0.2724
NJ_r8s	MrBayes_chronos	0.201696	0.0477857	4.221	<0.01	**	0.201696	0.0477857	4.221	<0.01	**		0.157744	0.258403	0.61	1
NJ_r8s	MrBayes_PATHd8	0.24565	0.0477857	5.141	<0.01	***	0.24565	0.0477857	5.141	<0.01	***		0.105316	0.255637	0.412	1
NJ_r8s	MrBayes_r8s	0.273927	0.0477857	5.732	<0.01	***	0.273927	0.0477857	5.732	<0.01	***		0.0976665	0.255925	0.382	1
NJ_r8s	MrBayes_Raw	0.397366	0.0563003	7.058	<0.01	***	0.397366	0.0563003	7.058	<0.01	***		0.174253	0.296092	0.589	1
NJ_r8s	NJ_chronopl	0.0405971	0.0475123	0.854	1		0.0405971	0.0475123	0.854	1			0.957142	0.266181	3.596	0.0771
NJ_r8s	NJ_chronos	0.0467618	0.0475123	0.984	1		0.0467618	0.0475123	0.984	1			0.9205	0.263673	3.491	0.1067
NJ_r8s	NJ_PATHd8	0.0696211	0.0480412	1.449	0.9999		0.0696211	0.0480412	1.449	0.9999			0.0779984	0.22472	0.347	1
NJ_Raw	BEAST_BD_R	0.175135	0.0534462	3.277	0.201		0.175135	0.0534462	3.277	0.1987			-0.0588259	0.22523	-0.261	1
NJ_Raw	BEAST_BD_S	0.175883	0.0534462	3.291	0.1928		0.175883	0.0534462	3.291	0.1944			-0.0029786	0.226673	-0.013	1
NJ_Raw	BEAST_C_R	0.165302	0.0534462	3.093	0.3096		0.165302	0.0534462	3.093	0.3107			-0.0268197	0.225944	-0.119	1
NJ_Raw	BEAST_C_S	0.182754	0.0534462	3.419	0.1367		0.182754	0.0534462	3.419	0.1355			-0.0564732	0.225286	-0.251	1
NJ_Raw	GARLI_chronopl	0.154906	0.0558879	2.772	0.5615		0.154906	0.0558879	2.772	0.5618			1.19863	0.307758	3.895	0.0274	*
NJ_Raw	GARLI_chronos	0.0966217	0.0558879	1.729	0.9974		0.0966217	0.0558879	1.729	0.9974			0.505048	0.266289	1.897	0.9887
NJ_Raw	GARLI_PATHd8	0.170735	0.0560903	3.044	0.3455		0.170735	0.0560903	3.044	0.3434			0.281237	0.256636	1.096	1
NJ_Raw	GARLI_r8s	0.113377	0.0558879	2.029	0.9736		0.113377	0.0558879	2.029	0.9736			0.0379912	0.248902	0.153	1
NJ_Raw	GARLI_Raw	0.202143	0.0638805	3.164	0.2654		0.202143	0.0638805	3.164	0.2634			0.137443	0.255987	0.537	1
NJ_Raw	MrBayes_chronopl	0.0847684	0.0565184	1.5	0.9998		0.0847684	0.0565184	1.5	0.9998			0.871242	0.326635	2.667	0.6384
NJ_Raw	MrBayes_chronos	0.0413239	0.0565184	0.731	1		0.0413239	0.0565184	0.731	1			0.0556734	0.278458	0.2	1
NJ_Raw	MrBayes_PATHd8	0.0852781	0.0565184	1.509	0.9998		0.0852781	0.0565184	1.509	0.9998			0.0032453	0.27596	0.012	1
NJ_Raw	MrBayes_r8s	0.113555	0.0565184	2.009	0.9765		0.113555	0.0565184	2.009	0.9765			-0.004404	0.276216	-0.016	1
NJ_Raw	MrBayes_Raw	0.236993	0.0638805	3.71	0.0556		0.236993	0.0638805	3.71	0.055			0.0721825	0.301219	0.24	1
NJ_Raw	NJ_chronopl	-0.119775	0.0563003	-2.127	0.9528		-0.119775	0.0563003	-2.127	0.9525			0.855071	0.284765	3.003	0.3672
NJ_Raw	NJ_chronos	-0.113611	0.0563003	-2.018	0.9748		-0.113611	0.0563003	-2.018	0.9758			0.818429	0.281794	2.904	0.4435
NJ_Raw	NJ_PATHd8	-0.0907512	0.0567449	-1.599	0.9993		-0.0907512	0.0567449	-1.599	0.9993			-0.0240721	0.246887	-0.098	1
NJ_Raw	NJ_r8s	-0.160372	0.0563003	-2.849	0.5001		-0.160372	0.0563003	-2.849	0.4976			-0.10207	0.245104	-0.416	1
PhyML_chronopl	BEAST_BD_R	0.228773	0.043585	5.249	<0.01	***	0.228773	0.043585	5.249	<0.01	***		-1.69882	0.327979	-5.18	<0.01	***
PhyML_chronopl	BEAST_BD_S	0.229521	0.043585	5.266	<0.01	***	0.229521	0.043585	5.266	<0.01	***		-1.64297	0.328782	-4.997	<0.01	***
PhyML_chronopl	BEAST_C_R	0.218939	0.043585	5.023	<0.01	***	0.218939	0.043585	5.023	<0.01	***		-1.66681	0.328468	-5.075	<0.01	***
PhyML_chronopl	BEAST_C_S	0.236392	0.043585	5.424	<0.01	***	0.236392	0.043585	5.424	<0.01	***		-1.69647	0.328081	-5.171	<0.01	***
PhyML_chronopl	GARLI_chronopl	0.208544	0.04655	4.48	<0.01	**	0.208544	0.04655	4.48	<0.01	**		-0.44137	0.385114	-1.146	1
PhyML_chronopl	GARLI_chronos	0.150259	0.04655	3.228	0.2264		0.150259	0.04655	3.228	0.2259			-1.13495	0.352349	-3.221	0.2233
PhyML_chronopl	GARLI_PATHd8	0.224373	0.0467939	4.795	<0.01	***	0.224373	0.0467939	4.795	<0.01	***		-1.35876	0.34542	-3.934	0.0242	*
PhyML_chronopl	GARLI_r8s	0.167015	0.04655	3.588	0.0816		0.167015	0.04655	3.588	0.082			-1.602	0.339415	-4.72	<0.01	***
PhyML_chronopl	GARLI_Raw	0.255781	0.0558916	4.576	<0.01	**	0.255781	0.0558916	4.576	<0.01	**		-1.50255	0.355125	-4.231	<0.01	**
PhyML_chronopl	MrBayes_chronopl	0.138406	0.0472993	2.926	0.4375		0.138406	0.0472993	2.926	0.4339			-0.768753	0.399876	-1.922	0.9863
PhyML_chronopl	MrBayes_chronos	0.0949616	0.0472993	2.008	0.9768		0.0949616	0.0472993	2.008	0.977			-1.58432	0.361106	-4.387	<0.01	**
PhyML_chronopl	MrBayes_PATHd8	0.138916	0.0472993	2.937	0.4248		0.138916	0.0472993	2.937	0.4263			-1.63675	0.35913	-4.558	<0.01	**
PhyML_chronopl	MrBayes_r8s	0.167192	0.0472993	3.535	0.0963		0.167192	0.0472993	3.535	0.0976			-1.6444	0.359334	-4.576	<0.01	**
PhyML_chronopl	MrBayes_Raw	0.290631	0.0558916	5.2	<0.01	***	0.290631	0.0558916	5.2	<0.01	***		-1.56781	0.388684	-4.034	0.0165	*
PhyML_chronopl	NJ_chronopl	-0.0661376	0.047033	-1.406	0.9999		-0.0661376	0.047033	-1.406	0.9999			-0.784923	0.36684	-2.14	0.9478
PhyML_chronopl	NJ_chronos	-0.0599728	0.047033	-1.275	1		-0.0599728	0.047033	-1.275	1			-0.821565	0.36503	-2.251	0.909
PhyML_chronopl	NJ_PATHd8	-0.0371135	0.047566	-0.78	1		-0.0371135	0.047566	-0.78	1			-1.66407	0.338107	-4.922	<0.01	***
PhyML_chronopl	NJ_r8s	-0.106735	0.047033	-2.269	0.9042		-0.106735	0.047033	-2.269	0.904			-1.74207	0.336692	-5.174	<0.01	***
PhyML_chronopl	NJ_Raw	0.0536377	0.0558916	0.96	1		0.0536377	0.0558916	0.96	1			-1.63999	0.351676	-4.663	<0.01	**
PhyML_chronos	BEAST_BD_R	0.108665	0.0430871	2.522	0.7582		0.108665	0.0430871	2.522	0.7588			-1.23648	0.279758	-4.42	<0.01	**
PhyML_chronos	BEAST_BD_S	0.109413	0.0430871	2.539	0.747		0.109413	0.0430871	2.539	0.7463			-1.18063	0.2807	-4.206	<0.01	**
PhyML_chronos	BEAST_C_R	0.0988316	0.0430871	2.294	0.894		0.0988316	0.0430871	2.294	0.8939			-1.20447	0.28033	-4.297	<0.01	**
PhyML_chronos	BEAST_C_S	0.116284	0.0430871	2.699	0.6225		0.116284	0.0430871	2.699	0.6216			-1.23413	0.279884	-4.409	<0.01	**
PhyML_chronos	GARLI_chronopl	0.0884361	0.0460819	1.919	0.9876		0.0884361	0.0460819	1.919	0.9874			0.0209722	0.344932	0.061	1
PhyML_chronos	GARLI_chronos	0.0301516	0.0460819	0.654	1		0.0301516	0.0460819	0.654	1			-0.672605	0.307956	-2.184	0.9335
PhyML_chronos	GARLI_PATHd8	0.104265	0.0463276	2.251	0.913		0.104265	0.0463276	2.251	0.9125			-0.896416	0.300018	-2.988	0.3781
PhyML_chronos	GARLI_r8s	0.0469073	0.0460819	1.018	1		0.0469073	0.0460819	1.018	1			-1.13966	0.29311	-3.888	0.028	*
PhyML_chronos	GARLI_Raw	0.135673	0.0555041	2.444	0.8111		0.135673	0.0555041	2.444	0.8126			-1.04021	0.310939	-3.345	0.1635
PhyML_chronos	MrBayes_chronopl	0.0182983	0.0468457	0.391	1		0.0182983	0.0468457	0.391	1			-0.306411	0.36127	-0.848	1
PhyML_chronos	MrBayes_chronos	-0.0251462	0.0468457	-0.537	1		-0.0251462	0.0468457	-0.537	1			-1.12198	0.317869	-3.53	0.0954
PhyML_chronos	MrBayes_PATHd8	0.018808	0.0468457	0.401	1		0.018808	0.0468457	0.401	1			-1.17441	0.315639	-3.721	0.0517
PhyML_chronos	MrBayes_r8s	0.0470845	0.0468457	1.005	1		0.0470845	0.0468457	1.005	1			-1.18206	0.315869	-3.742	0.0477	*
PhyML_chronos	MrBayes_Raw	0.170523	0.0555041	3.072	0.3228		0.170523	0.0555041	3.072	0.3232			-1.10547	0.348627	-3.171	0.2532
PhyML_chronos	NJ_chronopl	-0.186245	0.0465776	-3.999	0.0202	*	-0.186245	0.0465776	-3.999	0.0191	*		-0.322581	0.324421	-0.994	1
PhyML_chronos	NJ_chronos	-0.180081	0.0465776	-3.866	0.0325	*	-0.180081	0.0465776	-3.866	0.0329	*		-0.359223	0.322354	-1.114	1
PhyML_chronos	NJ_PATHd8	-0.157221	0.0471146	-3.337	0.1706		-0.157221	0.0471146	-3.337	0.1701			-1.20172	0.291607	-4.121	0.0121	*
PhyML_chronos	NJ_r8s	-0.226842	0.0465776	-4.87	<0.01	***	-0.226842	0.0465776	-4.87	<0.01	***		-1.27972	0.28996	-4.413	<0.01	**
PhyML_chronos	NJ_Raw	-0.0664701	0.0555041	-1.198	1		-0.0664701	0.0555041	-1.198	1			-1.17765	0.30701	-3.836	0.0342	*
PhyML_chronos	PhyML_chronopl	-0.120108	0.0460822	-2.606	0.6968		-0.120108	0.0460822	-2.606	0.6978			0.462342	0.384443	1.203	1
PhyML_PATHd8	BEAST_BD_R	0.0148687	0.0438396	0.339	1		0.0148687	0.0438396	0.339	1			-0.0798018	0.213132	-0.374	1
PhyML_PATHd8	BEAST_BD_S	0.0156163	0.0438396	0.356	1		0.0156163	0.0438396	0.356	1			-0.0239545	0.214369	-0.112	1
PhyML_PATHd8	BEAST_C_R	0.0050351	0.0438396	0.115	1		0.0050351	0.0438396	0.115	1			-0.0477956	0.213881	-0.223	1
PhyML_PATHd8	BEAST_C_S	0.0224874	0.0438396	0.513	1		0.0224874	0.0438396	0.513	1			-0.0774491	0.213271	-0.363	1
PhyML_PATHd8	GARLI_chronopl	-0.0053604	0.046785	-0.115	1		-0.0053604	0.046785	-0.115	1			1.17765	0.293651	4.01	0.0181	*
PhyML_PATHd8	GARLI_chronos	-0.063645	0.046785	-1.36	1		-0.063645	0.046785	-1.36	1			0.484072	0.248997	1.944	0.984
PhyML_PATHd8	GARLI_PATHd8	0.0104682	0.0470235	0.223	1		0.0104682	0.0470235	0.223	1			0.260261	0.239095	1.089	1
PhyML_PATHd8	GARLI_r8s	-0.0468893	0.046785	-1.002	1		-0.0468893	0.046785	-1.002	1			0.0170153	0.230301	0.074	1
PhyML_PATHd8	GARLI_Raw	0.0418765	0.0560903	0.747	1		0.0418765	0.0560903	0.747	1			0.116468	0.253374	0.46	1
PhyML_PATHd8	MrBayes_chronopl	-0.0754983	0.047536	-1.588	0.9994		-0.0754983	0.047536	-1.588	0.9994			0.850266	0.312937	2.717	0.5989
PhyML_PATHd8	MrBayes_chronos	-0.118943	0.047536	-2.502	0.7726		-0.118943	0.047536	-2.502	0.7739			0.0346975	0.261411	0.133	1
PhyML_PATHd8	MrBayes_PATHd8	-0.0749886	0.047536	-1.578	0.9995		-0.0749886	0.047536	-1.578	0.9995			-0.0177306	0.258669	-0.069	1
PhyML_PATHd8	MrBayes_r8s	-0.0467121	0.047536	-0.983	1		-0.0467121	0.047536	-0.983	1			-0.0253799	0.258956	-0.098	1
PhyML_PATHd8	MrBayes_Raw	0.0767266	0.0560903	1.368	1		0.0767266	0.0560903	1.368	1			0.0512066	0.298721	0.171	1
PhyML_PATHd8	NJ_chronopl	-0.280042	0.0472797	-5.923	<0.01	***	-0.280042	0.0472797	-5.923	<0.01	***		0.834096	0.269193	3.098	0.3005
PhyML_PATHd8	NJ_chronos	-0.273877	0.0472797	-5.793	<0.01	***	-0.273877	0.0472797	-5.793	<0.01	***		0.797454	0.266769	2.989	0.3785
PhyML_PATHd8	NJ_PATHd8	-0.251018	0.0478065	-5.251	<0.01	***	-0.251018	0.0478065	-5.251	<0.01	***		-0.045048	0.228277	-0.197	1
PhyML_PATHd8	NJ_r8s	-0.320639	0.0472797	-6.782	<0.01	***	-0.320639	0.0472797	-6.782	<0.01	***		-0.123046	0.226219	-0.544	1
PhyML_PATHd8	NJ_Raw	-0.160267	0.0560903	-2.857	0.4909		-0.160267	0.0560903	-2.857	0.4899			-0.0209759	0.248504	-0.084	1
PhyML_PATHd8	PhyML_chronopl	-0.213904	0.0467895	-4.572	<0.01	**	-0.213904	0.0467895	-4.572	<0.01	**		1.61902	0.339098	4.774	<0.01	***
PhyML_PATHd8	PhyML_chronos	-0.0937966	0.0463233	-2.025	0.9738		-0.0937966	0.0463233	-2.025	0.9744			1.15668	0.292758	3.951	0.0218	*
PhyML_r8s	BEAST_BD_R	0.081755	0.0435802	1.876	0.9907		0.081755	0.0435802	1.876	0.9911			-0.19262	0.217542	-0.885	1
PhyML_r8s	BEAST_BD_S	0.0825026	0.0435802	1.893	0.9896		0.0825026	0.0435802	1.893	0.9898			-0.136773	0.218775	-0.625	1
PhyML_r8s	BEAST_C_R	0.0719213	0.0435802	1.65	0.9988		0.0719213	0.0435802	1.65	0.9988			-0.160614	0.218285	-0.736	1
PhyML_r8s	BEAST_C_S	0.0893736	0.0435802	2.051	0.9696		0.0893736	0.0435802	2.051	0.9693			-0.190267	0.217688	-0.874	1
PhyML_r8s	GARLI_chronopl	0.0615258	0.0465454	1.322	1		0.0615258	0.0465454	1.322	1			1.06483	0.296909	3.586	0.0791
PhyML_r8s	GARLI_chronos	0.0032413	0.0465454	0.07	1		0.0032413	0.0465454	0.07	1			0.371254	0.252986	1.467	0.9998
PhyML_r8s	GARLI_PATHd8	0.0773544	0.046785	1.653	0.9987		0.0773544	0.046785	1.653	0.9988			0.147443	0.243075	0.607	1
PhyML_r8s	GARLI_r8s	0.019997	0.0465454	0.43	1		0.019997	0.0465454	0.43	1			-0.0958028	0.23453	-0.408	1
PhyML_r8s	GARLI_Raw	0.108763	0.0558878	1.946	0.9845		0.108763	0.0558878	1.946	0.985			0.0036494	0.256685	0.014	1
PhyML_r8s	MrBayes_chronopl	-0.008612	0.0472993	-0.182	1		-0.008612	0.0472993	-0.182	1			0.737448	0.316218	2.332	0.8715
PhyML_r8s	MrBayes_chronos	-0.0520565	0.0472993	-1.101	1		-0.0520565	0.0472993	-1.101	1			-0.0781206	0.265446	-0.294	1
PhyML_r8s	MrBayes_PATHd8	-0.0081023	0.0472993	-0.171	1		-0.0081023	0.0472993	-0.171	1			-0.130549	0.262771	-0.497	1
PhyML_r8s	MrBayes_r8s	0.0201742	0.0472993	0.427	1		0.0201742	0.0472993	0.427	1			-0.138198	0.263049	-0.525	1
PhyML_r8s	MrBayes_Raw	0.143613	0.0558878	2.57	0.7247		0.143613	0.0558878	2.57	0.7241			-0.0616116	0.301904	-0.204	1
PhyML_r8s	NJ_chronopl	-0.213156	0.0470375	-4.532	<0.01	**	-0.213156	0.0470375	-4.532	<0.01	**		0.721277	0.272796	2.644	0.6589
PhyML_r8s	NJ_chronos	-0.206991	0.0470375	-4.401	<0.01	**	-0.206991	0.0470375	-4.401	<0.01	**		0.684635	0.270232	2.534	0.7436
PhyML_r8s	NJ_PATHd8	-0.184132	0.0475662	-3.871	0.0324	*	-0.184132	0.0475662	-3.871	0.0305	*		-0.157866	0.232514	-0.679	1
PhyML_r8s	NJ_r8s	-0.253753	0.0470375	-5.395	<0.01	***	-0.253753	0.0470375	-5.395	<0.01	***		-0.235865	0.230479	-1.023	1
PhyML_r8s	NJ_Raw	-0.0933804	0.0558878	-1.671	0.9985		-0.0933804	0.0558878	-1.671	0.9986			-0.133794	0.251846	-0.531	1
PhyML_r8s	PhyML_chronopl	-0.147018	0.0465455	-3.159	0.2654		-0.147018	0.0465455	-3.159	0.2659			1.5062	0.341944	4.405	<0.01	**
PhyML_r8s	PhyML_chronos	-0.0269103	0.0460777	-0.584	1		-0.0269103	0.0460777	-0.584	1			1.04386	0.296016	3.526	0.096
PhyML_r8s	PhyML_PATHd8	0.0668863	0.0467763	1.43	0.9999		0.0668863	0.0467763	1.43	0.9999			-0.112818	0.234006	-0.482	1
PhyML_Raw	BEAST_BD_R	-0.0540556	0.0534462	-1.011	1		-0.0540556	0.0534462	-1.011	1			-0.0314256	0.225166	-0.14	1
PhyML_Raw	BEAST_BD_S	-0.0533081	0.0534462	-0.997	1		-0.0533081	0.0534462	-0.997	1			0.0244217	0.226611	0.108	1
PhyML_Raw	BEAST_C_R	-0.0638893	0.0534462	-1.195	1		-0.0638893	0.0534462	-1.195	1			0.0005806	0.225882	0.003	1
PhyML_Raw	BEAST_C_S	-0.046437	0.0534462	-0.869	1		-0.046437	0.0534462	-0.869	1			-0.0290729	0.225224	-0.129	1
PhyML_Raw	GARLI_chronopl	-0.0742848	0.0558879	-1.329	1		-0.0742848	0.0558879	-1.329	1			1.22603	0.307727	3.984	0.02	*
PhyML_Raw	GARLI_chronos	-0.132569	0.0558879	-2.372	0.854		-0.132569	0.0558879	-2.372	0.8552			0.532448	0.266261	2	0.9771
PhyML_Raw	GARLI_PATHd8	-0.0584562	0.0560903	-1.042	1		-0.0584562	0.0560903	-1.042	1			0.308637	0.256583	1.203	1
PhyML_Raw	GARLI_r8s	-0.115814	0.0558879	-2.072	0.9658		-0.115814	0.0558879	-2.072	0.9658			0.0653915	0.248855	0.263	1
PhyML_Raw	GARLI_Raw	-0.0270478	0.0638805	-0.423	1		-0.0270478	0.0638805	-0.423	1			0.164844	0.255935	0.644	1
PhyML_Raw	MrBayes_chronopl	-0.144423	0.0565184	-2.555	0.7371		-0.144423	0.0565184	-2.555	0.7339			0.898642	0.326647	2.751	0.5711
PhyML_Raw	MrBayes_chronos	-0.187867	0.0565184	-3.324	0.1756		-0.187867	0.0565184	-3.324	0.1774			0.0830737	0.278471	0.298	1
PhyML_Raw	MrBayes_PATHd8	-0.143913	0.0565184	-2.546	0.742		-0.143913	0.0565184	-2.546	0.7394			0.0306456	0.275975	0.111	1
PhyML_Raw	MrBayes_r8s	-0.115636	0.0565184	-2.046	0.9707		-0.115636	0.0565184	-2.046	0.9708			0.0229963	0.27623	0.083	1
PhyML_Raw	MrBayes_Raw	0.0078022	0.0638805	0.122	1		0.0078022	0.0638805	0.122	1			0.0995828	0.301252	0.331	1
PhyML_Raw	NJ_chronopl	-0.348966	0.0563003	-6.198	<0.01	***	-0.348966	0.0563003	-6.198	<0.01	***		0.882472	0.284734	3.099	0.299
PhyML_Raw	NJ_chronos	-0.342801	0.0563003	-6.089	<0.01	***	-0.342801	0.0563003	-6.089	<0.01	***		0.84583	0.281747	3.002	0.3667
PhyML_Raw	NJ_PATHd8	-0.319942	0.0567449	-5.638	<0.01	***	-0.319942	0.0567449	-5.638	<0.01	***		0.0033282	0.246834	0.013	1
PhyML_Raw	NJ_r8s	-0.389563	0.0563003	-6.919	<0.01	***	-0.389563	0.0563003	-6.919	<0.01	***		-0.0746702	0.245047	-0.305	1
PhyML_Raw	NJ_Raw	-0.229191	0.0638805	-3.588	0.0836		-0.229191	0.0638805	-3.588	0.0817			0.0274003	0.251065	0.109	1
PhyML_Raw	PhyML_chronopl	-0.282829	0.0558916	-5.06	<0.01	***	-0.282829	0.0558916	-5.06	<0.01	***		1.66739	0.351644	4.742	<0.01	***
PhyML_Raw	PhyML_chronos	-0.162721	0.0555041	-2.932	0.4304		-0.162721	0.0555041	-2.932	0.4299			1.20505	0.306974	3.926	0.0244	*
PhyML_Raw	PhyML_PATHd8	-0.0689244	0.0560903	-1.229	1		-0.0689244	0.0560903	-1.229	1			0.0483762	0.248456	0.195	1
PhyML_Raw	PhyML_r8s	-0.135811	0.0558878	-2.43	0.8193		-0.135811	0.0558878	-2.43	0.8201			0.161194	0.251783	0.64	1
RAxML_chronopl	BEAST_BD_R	0.261416	0.0428523	6.1	<0.01	***	0.261416	0.0428523	6.1	<0.01	***		-0.919649	0.256224	-3.589	0.0778
RAxML_chronopl	BEAST_BD_S	0.262164	0.0428523	6.118	<0.01	***	0.262164	0.0428523	6.118	<0.01	***		-0.863802	0.257219	-3.358	0.1568
RAxML_chronopl	BEAST_C_R	0.251583	0.0428523	5.871	<0.01	***	0.251583	0.0428523	5.871	<0.01	***		-0.887643	0.256853	-3.456	0.1188
RAxML_chronopl	BEAST_C_S	0.269035	0.0428523	6.278	<0.01	***	0.269035	0.0428523	6.278	<0.01	***		-0.917296	0.256389	-3.578	0.0817
RAxML_chronopl	GARLI_chronopl	0.241187	0.0458615	5.259	<0.01	***	0.241187	0.0458615	5.259	<0.01	***		0.337802	0.326117	1.036	1
RAxML_chronopl	GARLI_chronos	0.182903	0.0458615	3.988	0.0221	*	0.182903	0.0458615	3.988	0.0206	*		-0.355775	0.286576	-1.241	1
RAxML_chronopl	GARLI_PATHd8	0.257016	0.046108	5.574	<0.01	***	0.257016	0.046108	5.574	<0.01	***		-0.579586	0.278111	-2.084	0.9613
RAxML_chronopl	GARLI_r8s	0.199658	0.0458615	4.354	<0.01	**	0.199658	0.0458615	4.354	<0.01	**		-0.822832	0.270549	-3.041	0.3382
RAxML_chronopl	GARLI_Raw	0.288424	0.0553221	5.214	<0.01	***	0.288424	0.0553221	5.214	<0.01	***		-0.72338	0.290603	-2.489	0.7754
RAxML_chronopl	MrBayes_chronopl	0.171049	0.0466278	3.668	0.0631		0.171049	0.0466278	3.668	0.0633			0.0104189	0.343164	0.03	1
RAxML_chronopl	MrBayes_chronos	0.127605	0.0466278	2.737	0.59		0.127605	0.0466278	2.737	0.5899			-0.80515	0.296986	-2.711	0.6029
RAxML_chronopl	MrBayes_PATHd8	0.171559	0.0466278	3.679	0.0609		0.171559	0.0466278	3.679	0.0619			-0.857578	0.29459	-2.911	0.4375
RAxML_chronopl	MrBayes_r8s	0.199836	0.0466278	4.286	<0.01	**	0.199836	0.0466278	4.286	<0.01	**		-0.865227	0.294835	-2.935	0.4193
RAxML_chronopl	MrBayes_Raw	0.323274	0.0553221	5.843	<0.01	***	0.323274	0.0553221	5.843	<0.01	***		-0.788641	0.330565	-2.386	0.8407
RAxML_chronopl	NJ_chronopl	-0.0334942	0.0463632	-0.722	1		-0.0334942	0.0463632	-0.722	1			-0.0057516	0.304302	-0.019	1
RAxML_chronopl	NJ_chronos	-0.0273294	0.0463632	-0.589	1		-0.0273294	0.0463632	-0.589	1			-0.0423937	0.302246	-0.14	1
RAxML_chronopl	NJ_PATHd8	-0.0044701	0.0469021	-0.095	1		-0.0044701	0.0469021	-0.095	1			-0.884895	0.26902	-3.289	0.1875
RAxML_chronopl	NJ_r8s	-0.0740913	0.0463632	-1.598	0.9993		-0.0740913	0.0463632	-1.598	0.9993			-0.962894	0.267153	-3.604	0.0742
RAxML_chronopl	NJ_Raw	0.0862811	0.0553221	1.56	0.9996		0.0862811	0.0553221	1.56	0.9996			-0.860823	0.286402	-3.006	0.3659
RAxML_chronopl	PhyML_chronopl	0.0326434	0.045866	0.712	1		0.0326434	0.045866	0.712	1			0.779172	0.36759	2.12	0.9525
RAxML_chronopl	PhyML_chronos	0.152751	0.0453931	3.365	0.1575		0.152751	0.0453931	3.365	0.158			0.31683	0.325295	0.974	1
RAxML_chronopl	PhyML_PATHd8	0.246548	0.046108	5.347	<0.01	***	0.246548	0.046108	5.347	<0.01	***		-0.839847	0.27019	-3.108	0.2931
RAxML_chronopl	PhyML_r8s	0.179662	0.0458614	3.917	0.0268	*	0.179662	0.0458614	3.917	0.0258	*		-0.727029	0.273809	-2.655	0.6499
RAxML_chronopl	PhyML_Raw	0.315472	0.0553221	5.702	<0.01	***	0.315472	0.0553221	5.702	<0.01	***		-0.888223	0.286361	-3.102	0.297
RAxML_chronos	BEAST_BD_R	0.114223	0.0428523	2.665	0.6496		0.114223	0.0428523	2.665	0.6502			-0.244769	0.220262	-1.111	1
RAxML_chronos	BEAST_BD_S	0.11497	0.0428523	2.683	0.6351		0.11497	0.0428523	2.683	0.6364			-0.188922	0.221436	-0.853	1
RAxML_chronos	BEAST_C_R	0.104389	0.0428523	2.436	0.8175		0.104389	0.0428523	2.436	0.8186			-0.212763	0.22099	-0.963	1
RAxML_chronos	BEAST_C_S	0.121841	0.0428523	2.843	0.5014		0.121841	0.0428523	2.843	0.5013			-0.242417	0.220423	-1.1	1
RAxML_chronos	GARLI_chronopl	0.0939936	0.0458615	2.05	0.9697		0.0939936	0.0458615	2.05	0.9696			1.01268	0.298836	3.389	0.1443
RAxML_chronos	GARLI_chronos	0.0357091	0.0458615	0.779	1		0.0357091	0.0458615	0.779	1			0.319104	0.255005	1.251	1
RAxML_chronos	GARLI_PATHd8	0.109822	0.046108	2.382	0.8492		0.109822	0.046108	2.382	0.8493			0.0952931	0.245405	0.388	1
RAxML_chronos	GARLI_r8s	0.0524648	0.0458615	1.144	1		0.0524648	0.0458615	1.144	1			-0.147952	0.236796	-0.625	1
RAxML_chronos	GARLI_Raw	0.141231	0.0553221	2.553	0.7379		0.141231	0.0553221	2.553	0.7346			-0.0485001	0.259758	-0.187	1
RAxML_chronos	MrBayes_chronopl	0.0238558	0.0466278	0.512	1		0.0238558	0.0466278	0.512	1			0.685298	0.317654	2.157	0.9421
RAxML_chronos	MrBayes_chronos	-0.0195887	0.0466278	-0.42	1		-0.0195887	0.0466278	-0.42	1			-0.13027	0.266958	-0.488	1
RAxML_chronos	MrBayes_PATHd8	0.0243655	0.0466278	0.523	1		0.0243655	0.0466278	0.523	1			-0.182698	0.264282	-0.691	1
RAxML_chronos	MrBayes_r8s	0.052642	0.0466278	1.129	1		0.052642	0.0466278	1.129	1			-0.190348	0.26456	-0.719	1
RAxML_chronos	MrBayes_Raw	0.176081	0.0553221	3.183	0.2538		0.176081	0.0553221	3.183	0.252			-0.113761	0.304055	-0.374	1
RAxML_chronos	NJ_chronopl	-0.180688	0.0463632	-3.897	0.029	*	-0.180688	0.0463632	-3.897	0.0293	*		0.669128	0.274825	2.435	0.8114
RAxML_chronos	NJ_chronos	-0.174523	0.0463632	-3.764	0.0469	*	-0.174523	0.0463632	-3.764	0.045	*		0.632486	0.272539	2.321	0.876
RAxML_chronos	NJ_PATHd8	-0.151664	0.0469021	-3.234	0.2244		-0.151664	0.0469021	-3.234	0.2212			-0.210016	0.234907	-0.894	1
RAxML_chronos	NJ_r8s	-0.221285	0.0463632	-4.773	<0.01	***	-0.221285	0.0463632	-4.773	<0.01	***		-0.288014	0.232841	-1.237	1
RAxML_chronos	NJ_Raw	-0.0609126	0.0553221	-1.101	1		-0.0609126	0.0553221	-1.101	1			-0.185944	0.255022	-0.729	1
RAxML_chronos	PhyML_chronopl	-0.11455	0.045866	-2.498	0.7771		-0.11455	0.045866	-2.498	0.7758			1.45405	0.343573	4.232	<0.01	**
RAxML_chronos	PhyML_chronos	0.0055575	0.0453931	0.122	1		0.0055575	0.0453931	0.122	1			0.991709	0.297933	3.329	0.1693
RAxML_chronos	PhyML_PATHd8	0.0993541	0.046108	2.155	0.9451		0.0993541	0.046108	2.155	0.9457			-0.164968	0.236278	-0.698	1
RAxML_chronos	PhyML_r8s	0.0324678	0.0458614	0.708	1		0.0324678	0.0458614	0.708	1			-0.0521495	0.240463	-0.217	1
RAxML_chronos	PhyML_Raw	0.168278	0.0553221	3.042	0.344		0.168278	0.0553221	3.042	0.3497			-0.213344	0.254973	-0.837	1
RAxML_chronos	RAxML_chronopl	-0.147194	0.0451703	-3.259	0.2086		-0.147194	0.0451703	-3.259	0.2126			0.674879	0.275635	2.448	0.8032
RAxML_PATHd8	BEAST_BD_R	0.0241194	0.0435803	0.553	1		0.0241194	0.0435803	0.553	1			-0.11215	0.214058	-0.524	1
RAxML_PATHd8	BEAST_BD_S	0.024867	0.0435803	0.571	1		0.024867	0.0435803	0.571	1			-0.0563023	0.215294	-0.262	1
RAxML_PATHd8	BEAST_C_R	0.0142857	0.0435803	0.328	1		0.0142857	0.0435803	0.328	1			-0.0801434	0.214816	-0.373	1
RAxML_PATHd8	BEAST_C_S	0.031738	0.0435803	0.728	1		0.031738	0.0435803	0.728	1			-0.109797	0.214222	-0.513	1
RAxML_PATHd8	GARLI_chronopl	0.0038902	0.0465411	0.084	1		0.0038902	0.0465411	0.084	1			1.1453	0.29432	3.891	0.029	*
RAxML_PATHd8	GARLI_chronos	-0.0543943	0.0465411	-1.169	1		-0.0543943	0.0465411	-1.169	1			0.451724	0.249908	1.808	0.9944
RAxML_PATHd8	GARLI_PATHd8	0.0197188	0.0467806	0.422	1		0.0197188	0.0467806	0.422	1			0.227913	0.239924	0.95	1
RAxML_PATHd8	GARLI_r8s	-0.0376386	0.0465411	-0.809	1		-0.0376386	0.0465411	-0.809	1			-0.0153325	0.231218	-0.066	1
RAxML_PATHd8	GARLI_Raw	0.0511272	0.0558879	0.915	1		0.0511272	0.0558879	0.915	1			0.0841197	0.253913	0.331	1
RAxML_PATHd8	MrBayes_chronopl	-0.0662477	0.0472905	-1.401	0.9999		-0.0662477	0.0472905	-1.401	0.9999			0.817918	0.313632	2.608	0.6862
RAxML_PATHd8	MrBayes_chronos	-0.109692	0.0472905	-2.32	0.8815		-0.109692	0.0472905	-2.32	0.8822			0.0023497	0.262347	0.009	1
RAxML_PATHd8	MrBayes_PATHd8	-0.0657379	0.0472905	-1.39	1		-0.0657379	0.0472905	-1.39	0.9999			-0.0500785	0.259632	-0.193	1
RAxML_PATHd8	MrBayes_r8s	-0.0374614	0.0472905	-0.792	1		-0.0374614	0.0472905	-0.792	1			-0.0577277	0.259912	-0.222	1
RAxML_PATHd8	MrBayes_Raw	0.0859772	0.0558879	1.538	0.9997		0.0859772	0.0558879	1.538	0.9997			0.0188587	0.299457	0.063	1
RAxML_PATHd8	NJ_chronopl	-0.270791	0.0470422	-5.756	<0.01	***	-0.270791	0.0470422	-5.756	<0.01	***		0.801748	0.269967	2.97	0.3915
RAxML_PATHd8	NJ_chronos	-0.264626	0.0470422	-5.625	<0.01	***	-0.264626	0.0470422	-5.625	<0.01	***		0.765106	0.267443	2.861	0.4783
RAxML_PATHd8	NJ_PATHd8	-0.241767	0.047571	-5.082	<0.01	***	-0.241767	0.047571	-5.082	<0.01	***		-0.0773958	0.229248	-0.338	1
RAxML_PATHd8	NJ_r8s	-0.311388	0.0470422	-6.619	<0.01	***	-0.311388	0.0470422	-6.619	<0.01	***		-0.155394	0.22714	-0.684	1
RAxML_PATHd8	NJ_Raw	-0.151016	0.0558879	-2.702	0.6173		-0.151016	0.0558879	-2.702	0.6169			-0.0533237	0.249031	-0.214	1
RAxML_PATHd8	PhyML_chronopl	-0.204654	0.04655	-4.396	<0.01	**	-0.204654	0.04655	-4.396	<0.01	**		1.58667	0.339683	4.671	<0.01	**
RAxML_PATHd8	PhyML_chronos	-0.0845459	0.0460819	-1.835	0.9935		-0.0845459	0.0460819	-1.835	0.9934			1.12433	0.29341	3.832	0.0335	*
RAxML_PATHd8	PhyML_PATHd8	0.0092506	0.0467805	0.198	1		0.0092506	0.0467805	0.198	1			-0.0323478	0.230723	-0.14	1
RAxML_PATHd8	PhyML_r8s	-0.0576356	0.046541	-1.238	1		-0.0576356	0.046541	-1.238	1			0.0804703	0.234831	0.343	1
RAxML_PATHd8	PhyML_Raw	0.078175	0.0558879	1.399	0.9999		0.078175	0.0558879	1.399	0.9999			-0.080724	0.248969	-0.324	1
RAxML_PATHd8	RAxML_chronopl	-0.237297	0.0458615	-5.174	<0.01	***	-0.237297	0.0458615	-5.174	<0.01	***		0.807499	0.270902	2.981	0.3849
RAxML_PATHd8	RAxML_chronos	-0.0901034	0.0458615	-1.965	0.9828		-0.0901034	0.0458615	-1.965	0.9826			0.13262	0.237213	0.559	1
RAxML_r8s	BEAST_BD_R	0.0294423	0.0435803	0.676	1		0.0294423	0.0435803	0.676	1			-0.00584	0.210979	-0.028	1
RAxML_r8s	BEAST_BD_S	0.0301899	0.0435803	0.693	1		0.0301899	0.0435803	0.693	1			0.0500073	0.212232	0.236	1
RAxML_r8s	BEAST_C_R	0.0196087	0.0435803	0.45	1		0.0196087	0.0435803	0.45	1			0.0261661	0.211745	0.124	1
RAxML_r8s	BEAST_C_S	0.037061	0.0435803	0.85	1		0.037061	0.0435803	0.85	1			-0.0034873	0.211136	-0.017	1
RAxML_r8s	GARLI_chronopl	0.0092132	0.0465411	0.198	1		0.0092132	0.0465411	0.198	1			1.25161	0.292121	4.285	<0.01	**
RAxML_r8s	GARLI_chronos	-0.0490714	0.0465411	-1.054	1		-0.0490714	0.0465411	-1.054	1			0.558033	0.247247	2.257	0.9048
RAxML_r8s	GARLI_PATHd8	0.0250418	0.0467806	0.535	1		0.0250418	0.0467806	0.535	1			0.334222	0.237176	1.409	0.9999
RAxML_r8s	GARLI_r8s	-0.0323157	0.0465411	-0.694	1		-0.0323157	0.0465411	-0.694	1			0.0909771	0.228342	0.398	1
RAxML_r8s	GARLI_Raw	0.0564502	0.0558879	1.01	1		0.0564502	0.0558879	1.01	1			0.190429	0.251521	0.757	1
RAxML_r8s	MrBayes_chronopl	-0.0609247	0.0472905	-1.288	1		-0.0609247	0.0472905	-1.288	1			0.924228	0.311605	2.966	0.3943
RAxML_r8s	MrBayes_chronos	-0.104369	0.0472905	-2.207	0.929		-0.104369	0.0472905	-2.207	0.9286			0.108659	0.259846	0.418	1
RAxML_r8s	MrBayes_PATHd8	-0.0604149	0.0472905	-1.278	1		-0.0604149	0.0472905	-1.278	1			0.0562311	0.257099	0.219	1
RAxML_r8s	MrBayes_r8s	-0.0321384	0.0472905	-0.68	1		-0.0321384	0.0472905	-0.68	1			0.0485819	0.257385	0.189	1
RAxML_r8s	MrBayes_Raw	0.0913002	0.0558879	1.634	0.999		0.0913002	0.0558879	1.634	0.999			0.125168	0.297419	0.421	1
RAxML_r8s	NJ_chronopl	-0.265468	0.0470422	-5.643	<0.01	***	-0.265468	0.0470422	-5.643	<0.01	***		0.908057	0.267545	3.394	0.1423
RAxML_r8s	NJ_chronos	-0.259304	0.0470422	-5.512	<0.01	***	-0.259304	0.0470422	-5.512	<0.01	***		0.871415	0.265036	3.288	0.1899
RAxML_r8s	NJ_PATHd8	-0.236444	0.047571	-4.97	<0.01	***	-0.236444	0.047571	-4.97	<0.01	***		0.0289138	0.226314	0.128	1
RAxML_r8s	NJ_r8s	-0.306065	0.0470422	-6.506	<0.01	***	-0.306065	0.0470422	-6.506	<0.01	***		-0.0490846	0.224199	-0.219	1
RAxML_r8s	NJ_Raw	-0.145693	0.0558879	-2.607	0.6952		-0.145693	0.0558879	-2.607	0.6977			0.0529859	0.246591	0.215	1
RAxML_r8s	PhyML_chronopl	-0.199331	0.04655	-4.282	<0.01	**	-0.199331	0.04655	-4.282	<0.01	**		1.69298	0.337761	5.012	<0.01	***
RAxML_r8s	PhyML_chronos	-0.0792229	0.0460819	-1.719	0.9977		-0.0792229	0.0460819	-1.719	0.9977			1.23064	0.291203	4.226	<0.01	**
RAxML_r8s	PhyML_PATHd8	0.0145736	0.0467805	0.312	1		0.0145736	0.0467805	0.312	1			0.0739618	0.227803	0.325	1
RAxML_r8s	PhyML_r8s	-0.0523127	0.046541	-1.124	1		-0.0523127	0.046541	-1.124	1			0.18678	0.232016	0.805	1
RAxML_r8s	PhyML_Raw	0.083498	0.0558879	1.494	0.9998		0.083498	0.0558879	1.494	0.9998			0.0255856	0.246531	0.104	1
RAxML_r8s	RAxML_chronopl	-0.231974	0.0458615	-5.058	<0.01	***	-0.231974	0.0458615	-5.058	<0.01	***		0.913809	0.268486	3.404	0.1382
RAxML_r8s	RAxML_chronos	-0.0847804	0.0458615	-1.849	0.9927		-0.0847804	0.0458615	-1.849	0.9927			0.238929	0.234368	1.019	1
RAxML_r8s	RAxML_PATHd8	0.005323	0.0465325	0.114	1		0.005323	0.0465325	0.114	1			0.10631	0.228698	0.465	1
RAxML_Raw	BEAST_BD_R	-0.0466561	0.0534462	-0.873	1		-0.0466561	0.0534462	-0.873	1			-0.0150836	0.223617	-0.067	1
RAxML_Raw	BEAST_BD_S	-0.0459085	0.0534462	-0.859	1		-0.0459085	0.0534462	-0.859	1			0.0407637	0.225073	0.181	1
RAxML_Raw	BEAST_C_R	-0.0564897	0.0534462	-1.057	1		-0.0564897	0.0534462	-1.057	1			0.0169225	0.224337	0.075	1
RAxML_Raw	BEAST_C_S	-0.0390374	0.0534462	-0.73	1		-0.0390374	0.0534462	-0.73	1			-0.0127309	0.223673	-0.057	1
RAxML_Raw	GARLI_chronopl	-0.0668852	0.0558879	-1.197	1		-0.0668852	0.0558879	-1.197	1			1.24237	0.306595	4.052	0.0153	*
RAxML_Raw	GARLI_chronos	-0.12517	0.0558879	-2.24	0.9175		-0.12517	0.0558879	-2.24	0.9171			0.54879	0.26495	2.071	0.9633
RAxML_Raw	GARLI_PATHd8	-0.0510566	0.0560903	-0.91	1		-0.0510566	0.0560903	-0.91	1			0.324979	0.255228	1.273	1
RAxML_Raw	GARLI_r8s	-0.108414	0.0558879	-1.94	0.9855		-0.108414	0.0558879	-1.94	0.9852			0.0817335	0.247454	0.33	1
RAxML_Raw	GARLI_Raw	-0.0196483	0.0638805	-0.308	1		-0.0196483	0.0638805	-0.308	1			0.181186	0.254571	0.712	1
RAxML_Raw	MrBayes_chronopl	-0.137023	0.0565184	-2.424	0.824		-0.137023	0.0565184	-2.424	0.8244			0.914984	0.325575	2.81	0.5223
RAxML_Raw	MrBayes_chronos	-0.180468	0.0565184	-3.193	0.2447		-0.180468	0.0565184	-3.193	0.2455			0.0994157	0.277214	0.359	1
RAxML_Raw	MrBayes_PATHd8	-0.136513	0.0565184	-2.415	0.8312		-0.136513	0.0565184	-2.415	0.8286			0.0469875	0.274703	0.171	1
RAxML_Raw	MrBayes_r8s	-0.108237	0.0565184	-1.915	0.9877		-0.108237	0.0565184	-1.915	0.9875			0.0393383	0.27496	0.143	1
RAxML_Raw	MrBayes_Raw	0.0152018	0.0638805	0.238	1		0.0152018	0.0638805	0.238	1			0.115925	0.300081	0.386	1
RAxML_Raw	NJ_chronopl	-0.341567	0.0563003	-6.067	<0.01	***	-0.341567	0.0563003	-6.067	<0.01	***		0.898814	0.283508	3.17	0.2546
RAxML_Raw	NJ_chronos	-0.335402	0.0563003	-5.957	<0.01	***	-0.335402	0.0563003	-5.957	<0.01	***		0.862172	0.280512	3.074	0.3152
RAxML_Raw	NJ_PATHd8	-0.312543	0.0567449	-5.508	<0.01	***	-0.312543	0.0567449	-5.508	<0.01	***		0.0196702	0.245421	0.08	1
RAxML_Raw	NJ_r8s	-0.382164	0.0563003	-6.788	<0.01	***	-0.382164	0.0563003	-6.788	<0.01	***		-0.0583282	0.243628	-0.239	1
RAxML_Raw	NJ_Raw	-0.221792	0.0638805	-3.472	0.1152		-0.221792	0.0638805	-3.472	0.117			0.0437423	0.249675	0.175	1
RAxML_Raw	PhyML_chronopl	-0.275429	0.0558916	-4.928	<0.01	***	-0.275429	0.0558916	-4.928	<0.01	***		1.68374	0.350653	4.802	<0.01	***
RAxML_Raw	PhyML_chronos	-0.155321	0.0555041	-2.798	0.5387		-0.155321	0.0555041	-2.798	0.5383			1.2214	0.305842	3.994	0.0197	*
RAxML_Raw	PhyML_PATHd8	-0.0615248	0.0560903	-1.097	1		-0.0615248	0.0560903	-1.097	1			0.0647182	0.247052	0.262	1
RAxML_Raw	PhyML_r8s	-0.128411	0.0558878	-2.298	0.8926		-0.128411	0.0558878	-2.298	0.8917			0.177536	0.250406	0.709	1
RAxML_Raw	PhyML_Raw	0.0073996	0.0638805	0.116	1		0.0073996	0.0638805	0.116	1			0.016342	0.249613	0.065	1
RAxML_Raw	RAxML_chronopl	-0.308073	0.0553221	-5.569	<0.01	***	-0.308073	0.0553221	-5.569	<0.01	***		0.904565	0.285151	3.172	0.2511
RAxML_Raw	RAxML_chronos	-0.160879	0.0553221	-2.908	0.4496		-0.160879	0.0553221	-2.908	0.4491			0.229686	0.253611	0.906	1
RAxML_Raw	RAxML_PATHd8	-0.0707754	0.0558879	-1.266	1		-0.0707754	0.0558879	-1.266	1			0.097066	0.247576	0.392	1
RAxML_Raw	RAxML_r8s	-0.0760984	0.0558879	-1.362	1		-0.0760984	0.0558879	-1.362	1			-0.0092436	0.245122	-0.038	1
UPGMA	BEAST_BD_R	0.0318628	0.0404015	0.789	1		0.0318628	0.0404015	0.789	1			0.0156705	0.208568	0.075	1
UPGMA	BEAST_BD_S	0.0326104	0.0404015	0.807	1		0.0326104	0.0404015	0.807	1			0.0715178	0.210029	0.341	1
UPGMA	BEAST_C_R	0.0220291	0.0404015	0.545	1		0.0220291	0.0404015	0.545	1			0.0476767	0.209343	0.228	1
UPGMA	BEAST_C_S	0.0394814	0.0404015	0.977	1		0.0394814	0.0404015	0.977	1			0.0180232	0.208574	0.086	1
UPGMA	GARLI_chronopl	0.0116336	0.0435803	0.267	1		0.0116336	0.0435803	0.267	1			1.27312	0.29392	4.332	<0.01	**
UPGMA	GARLI_chronos	-0.0466509	0.0435803	-1.07	1		-0.0466509	0.0435803	-1.07	1			0.579544	0.249585	2.322	0.8758
UPGMA	GARLI_PATHd8	0.0274622	0.0438396	0.626	1		0.0274622	0.0438396	0.626	1			0.355733	0.239326	1.486	0.9998
UPGMA	GARLI_r8s	-0.0298952	0.0435803	-0.686	1		-0.0298952	0.0435803	-0.686	1			0.112488	0.230655	0.488	1
UPGMA	GARLI_Raw	0.0588706	0.0534462	1.101	1		0.0588706	0.0534462	1.101	1			0.21194	0.246069	0.861	1
UPGMA	MrBayes_chronopl	-0.0585042	0.0443859	-1.318	1		-0.0585042	0.0443859	-1.318	1			0.945738	0.314051	3.011	0.3581
UPGMA	MrBayes_chronos	-0.101949	0.0443859	-2.297	0.8922		-0.101949	0.0443859	-2.297	0.8925			0.13017	0.262956	0.495	1
UPGMA	MrBayes_PATHd8	-0.0579945	0.0443859	-1.307	1		-0.0579945	0.0443859	-1.307	1			0.0777416	0.260144	0.299	1
UPGMA	MrBayes_r8s	-0.029718	0.0443859	-0.67	1		-0.029718	0.0443859	-0.67	1			0.0700924	0.260443	0.269	1
UPGMA	MrBayes_Raw	0.0937207	0.0534462	1.754	0.9968		0.0937207	0.0534462	1.754	0.9967			0.146679	0.293781	0.499	1
UPGMA	NJ_chronopl	-0.263048	0.044108	-5.964	<0.01	***	-0.263048	0.044108	-5.964	<0.01	***		0.929568	0.269502	3.449	0.1221
UPGMA	NJ_chronos	-0.256883	0.044108	-5.824	<0.01	***	-0.256883	0.044108	-5.824	<0.01	***		0.892926	0.266751	3.347	0.1608
UPGMA	NJ_PATHd8	-0.234024	0.044674	-5.238	<0.01	***	-0.234024	0.044674	-5.238	<0.01	***		0.0504243	0.228338	0.221	1
UPGMA	NJ_r8s	-0.303645	0.044108	-6.884	<0.01	***	-0.303645	0.044108	-6.884	<0.01	***		-0.0275741	0.226488	-0.122	1
UPGMA	NJ_Raw	-0.143273	0.0534462	-2.681	0.6369		-0.143273	0.0534462	-2.681	0.6342			0.0744964	0.240903	0.309	1
UPGMA	PhyML_chronopl	-0.19691	0.043585	-4.518	<0.01	**	-0.19691	0.043585	-4.518	<0.01	**		1.71449	0.339268	5.054	<0.01	***
UPGMA	PhyML_chronos	-0.0768025	0.0430871	-1.782	0.9958		-0.0768025	0.0430871	-1.782	0.9959			1.25215	0.293073	4.272	<0.01	**
UPGMA	PhyML_PATHd8	0.0169941	0.0438396	0.388	1		0.0169941	0.0438396	0.388	1			0.0954723	0.229997	0.415	1
UPGMA	PhyML_r8s	-0.0498922	0.0435802	-1.145	1		-0.0498922	0.0435802	-1.145	1			0.20829	0.23415	0.89	1
UPGMA	PhyML_Raw	0.0859184	0.0534462	1.608	0.9992		0.0859184	0.0534462	1.608	0.9993			0.0470961	0.240844	0.196	1
UPGMA	RAxML_chronopl	-0.229554	0.0428523	-5.357	<0.01	***	-0.229554	0.0428523	-5.357	<0.01	***		0.935319	0.270935	3.452	0.1198
UPGMA	RAxML_chronos	-0.08236	0.0428523	-1.922	0.9872		-0.08236	0.0428523	-1.922	0.9871			0.26044	0.236926	1.099	1
UPGMA	RAxML_PATHd8	0.0077434	0.0435803	0.178	1		0.0077434	0.0435803	0.178	1			0.12782	0.231012	0.553	1
UPGMA	RAxML_r8s	0.0024205	0.0435803	0.056	1		0.0024205	0.0435803	0.056	1			0.0215105	0.228092	0.094	1
UPGMA	RAxML_Raw	0.0785189	0.0534462	1.469	0.9999		0.0785189	0.0534462	1.469	0.9999			0.0307541	0.239366	0.128	1

## Sheet: Sheet2
BEAST_BD_S	BEAST_BD_R == 0	0.0007476 0.0404015	0.019 1.0000
BEAST_C_R	BEAST_BD_R == 0 0.0098337 0.0404015 0.243 1.0000
BEAST_C_S	BEAST_BD_R == 0	0.0076186 0.0404015	0.189 1.0000
GARLI_chronopl	BEAST_BD_R == 0 0.0202292 0.0435803 0.464 1.0000
GARLI_chronos	BEAST_BD_R == 0 0.0785137 0.0435803 1.802 0.9951
GARLI_PATHd8	BEAST_BD_R == 0 0.0044006 0.0438396 0.100 1.0000
GARLI_r8s	BEAST_BD_R == 0 0.0617580 0.0435803 1.417 0.9999
GARLI_Raw	BEAST_BD_R == 0	0.0270078 0.0534462	0.505 1.0000
MrBayes_chronopl	BEAST_BD_R == 0 0.0903670 0.0443859 2.036 0.9722
MrBayes_chronos	BEAST_BD_R == 0 0.1338115 0.0443859 3.015 0.3636
MrBayes_PATHd8	BEAST_BD_R == 0 0.0898573 0.0443859 2.024 0.9744
MrBayes_r8s	BEAST_BD_R == 0 0.0615808 0.0443859 1.387 1.0000
MrBayes_Raw	BEAST_BD_R == 0	0.0618578 0.0534462	1.157 1.0000
NJ_chronopl	BEAST_BD_R == 0 0.2949107 0.0441080 6.686 <0.01 ***
NJ_chronos	BEAST_BD_R == 0 0.2887459 0.0441080 6.546 <0.01 ***
NJ_PATHd8	BEAST_BD_R == 0 0.2658866 0.0446740 5.952 <0.01 ***
NJ_r8s	BEAST_BD_R == 0 0.3355077 0.0441080 7.607 <0.01 ***
NJ_Raw	BEAST_BD_R == 0 0.1751354 0.0534462 3.277 0.1987
PhyML_chronopl	BEAST_BD_R == 0 0.2287731 0.0435850 5.249 <0.01 ***
PhyML_chronos	BEAST_BD_R == 0 0.1086653 0.0430871 2.522 0.7588
PhyML_PATHd8	BEAST_BD_R == 0 0.0148687 0.0438396 0.339 1.0000
PhyML_r8s	BEAST_BD_R == 0 0.0817550 0.0435802 1.876 0.9911
PhyML_Raw	BEAST_BD_R == 0	0.0540556 0.0534462	1.011 1.0000
RAxML_chronopl	BEAST_BD_R == 0 0.2614165 0.0428523 6.100 <0.01 ***
RAxML_chronos	BEAST_BD_R == 0 0.1142228 0.0428523 2.665 0.6502
RAxML_PATHd8	BEAST_BD_R == 0 0.0241194 0.0435803 0.553 1.0000
RAxML_r8s	BEAST_BD_R == 0 0.0294423 0.0435803 0.676 1.0000
RAxML_Raw	BEAST_BD_R == 0	0.0466561 0.0534462	0.873 1.0000
UPGMA_UPGMA	BEAST_BD_R == 0 0.0318628 0.0404015 0.789 1.0000
BEAST_C_R	BEAST_BD_S == 0 0.0105813 0.0404015 0.262 1.0000
BEAST_C_S	BEAST_BD_S == 0	0.0068711 0.0404015	0.170 1.0000
GARLI_chronopl	BEAST_BD_S == 0 0.0209768 0.0435803 0.481 1.0000
GARLI_chronos	BEAST_BD_S == 0 0.0792613 0.0435803 1.819 0.9943
GARLI_PATHd8	BEAST_BD_S == 0 0.0051481 0.0438396 0.117 1.0000
GARLI_r8s	BEAST_BD_S == 0 0.0625056 0.0435803 1.434 0.9999
GARLI_Raw	BEAST_BD_S == 0	0.0262602 0.0534462	0.491 1.0000
MrBayes_chronopl	BEAST_BD_S == 0 0.0911146 0.0443859 2.053 0.9691
MrBayes_chronos	BEAST_BD_S == 0 0.1345591 0.0443859 3.032 0.3516
MrBayes_PATHd8	BEAST_BD_S == 0 0.0906049 0.0443859 2.041 0.9711
MrBayes_r8s	BEAST_BD_S == 0 0.0623284 0.0443859 1.404 0.9999
MrBayes_Raw	BEAST_BD_S == 0	0.0611103 0.0534462	1.143 1.0000
NJ_chronopl	BEAST_BD_S == 0 0.2956583 0.0441080 6.703 <0.01 ***
NJ_chronos	BEAST_BD_S == 0 0.2894935 0.0441080 6.563 <0.01 ***
NJ_PATHd8	BEAST_BD_S == 0 0.2666342 0.0446740 5.968 <0.01 ***
NJ_r8s	BEAST_BD_S == 0 0.3362553 0.0441080 7.623 <0.01 ***
NJ_Raw	BEAST_BD_S == 0 0.1758830 0.0534462 3.291 0.1944
PhyML_chronopl	BEAST_BD_S == 0 0.2295207 0.0435850 5.266 <0.01 ***
PhyML_chronos	BEAST_BD_S == 0 0.1094129 0.0430871 2.539 0.7463
PhyML_PATHd8	BEAST_BD_S == 0 0.0156163 0.0438396 0.356 1.0000
PhyML_r8s	BEAST_BD_S == 0 0.0825026 0.0435802 1.893 0.9898
PhyML_Raw	BEAST_BD_S == 0	0.0533081 0.0534462	0.997 1.0000
RAxML_chronopl	BEAST_BD_S == 0 0.2621641 0.0428523 6.118 <0.01 ***
RAxML_chronos	BEAST_BD_S == 0 0.1149704 0.0428523 2.683 0.6364
RAxML_PATHd8	BEAST_BD_S == 0 0.0248670 0.0435803 0.571 1.0000
RAxML_r8s	BEAST_BD_S == 0 0.0301899 0.0435803 0.693 1.0000
RAxML_Raw	BEAST_BD_S == 0	0.0459085 0.0534462	0.859 1.0000
UPGMA_UPGMA	BEAST_BD_S == 0 0.0326104 0.0404015 0.807 1.0000
BEAST_C_S	BEAST_C_R == 0	0.0174523 0.0404015	0.432 1.0000
GARLI_chronopl	BEAST_C_R == 0 0.0103955 0.0435803 0.239 1.0000
GARLI_chronos	BEAST_C_R == 0 0.0686800 0.0435803 1.576 0.9995
GARLI_PATHd8	BEAST_C_R == 0	0.0054331 0.0438396	0.124 1.0000
GARLI_r8s	BEAST_C_R == 0 0.0519243 0.0435803 1.191 1.0000
GARLI_Raw	BEAST_C_R == 0	0.0368415 0.0534462	0.689 1.0000
MrBayes_chronopl	BEAST_C_R == 0 0.0805334 0.0443859 1.814 0.9945
MrBayes_chronos	BEAST_C_R == 0 0.1239778 0.0443859 2.793 0.5438
MrBayes_PATHd8	BEAST_C_R == 0 0.0800236 0.0443859 1.803 0.9949
MrBayes_r8s	BEAST_C_R == 0 0.0517471 0.0443859 1.166 1.0000
MrBayes_Raw	BEAST_C_R == 0	0.0716915 0.0534462	1.341 1.0000
NJ_chronopl	BEAST_C_R == 0 0.2850770 0.0441080 6.463 <0.01 ***
NJ_chronos	BEAST_C_R == 0 0.2789122 0.0441080 6.323 <0.01 ***
NJ_PATHd8	BEAST_C_R == 0 0.2560529 0.0446740 5.732 <0.01 ***
NJ_r8s	BEAST_C_R == 0 0.3256741 0.0441080 7.384 <0.01 ***
NJ_Raw	BEAST_C_R == 0 0.1653017 0.0534462 3.093 0.3107
PhyML_chronopl	BEAST_C_R == 0 0.2189394 0.0435850 5.023 <0.01 ***
PhyML_chronos	BEAST_C_R == 0 0.0988316 0.0430871 2.294 0.8939
PhyML_PATHd8	BEAST_C_R == 0 0.0050351 0.0438396 0.115 1.0000
PhyML_r8s	BEAST_C_R == 0 0.0719213 0.0435802 1.650 0.9988
PhyML_Raw	BEAST_C_R == 0	0.0638893 0.0534462	1.195 1.0000
RAxML_chronopl	BEAST_C_R == 0 0.2515828 0.0428523 5.871 <0.01 ***
RAxML_chronos	BEAST_C_R == 0 0.1043891 0.0428523 2.436 0.8186
RAxML_PATHd8	BEAST_C_R == 0 0.0142857 0.0435803 0.328 1.0000
RAxML_r8s	BEAST_C_R == 0 0.0196087 0.0435803 0.450 1.0000
RAxML_Raw	BEAST_C_R == 0	0.0564897 0.0534462	1.057 1.0000
UPGMA_UPGMA	BEAST_C_R == 0 0.0220291 0.0404015 0.545 1.0000
GARLI_chronopl	BEAST_C_S == 0 0.0278478 0.0435803 0.639 1.0000
GARLI_chronos	BEAST_C_S == 0 0.0861324 0.0435803 1.976 0.9813
GARLI_PATHd8	BEAST_C_S == 0 0.0120192 0.0438396 0.274 1.0000
GARLI_r8s	BEAST_C_S == 0 0.0693766 0.0435803 1.592 0.9994
GARLI_Raw	BEAST_C_S == 0	0.0193892 0.0534462	0.363 1.0000
MrBayes_chronopl	BEAST_C_S == 0 0.0979857 0.0443859 2.208 0.9281
MrBayes_chronos	BEAST_C_S == 0 0.1414301 0.0443859 3.186 0.2493
MrBayes_PATHd8	BEAST_C_S == 0 0.0974759 0.0443859 2.196 0.9328
MrBayes_r8s	BEAST_C_S == 0 0.0691994 0.0443859 1.559 0.9996
MrBayes_Raw	BEAST_C_S == 0	0.0542392 0.0534462	1.015 1.0000
NJ_chronopl	BEAST_C_S == 0 0.3025293 0.0441080 6.859 <0.01 ***
NJ_chronos	BEAST_C_S == 0 0.2963645 0.0441080 6.719 <0.01 ***
NJ_PATHd8	BEAST_C_S == 0 0.2735052 0.0446740 6.122 <0.01 ***
NJ_r8s	BEAST_C_S == 0 0.3431264 0.0441080 7.779 <0.01 ***
NJ_Raw	BEAST_C_S == 0 0.1827540 0.0534462 3.419 0.1355
PhyML_chronopl	BEAST_C_S == 0 0.2363917 0.0435850 5.424 <0.01 ***
PhyML_chronos	BEAST_C_S == 0 0.1162839 0.0430871 2.699 0.6216
PhyML_PATHd8	BEAST_C_S == 0 0.0224874 0.0438396 0.513 1.0000
PhyML_r8s	BEAST_C_S == 0 0.0893736 0.0435802 2.051 0.9693
PhyML_Raw	BEAST_C_S == 0	0.0464370 0.0534462	0.869 1.0000
RAxML_chronopl	BEAST_C_S == 0 0.2690351 0.0428523 6.278 <0.01 ***
RAxML_chronos	BEAST_C_S == 0 0.1218414 0.0428523 2.843 0.5013
RAxML_PATHd8	BEAST_C_S == 0 0.0317380 0.0435803 0.728 1.0000
RAxML_r8s	BEAST_C_S == 0 0.0370610 0.0435803 0.850 1.0000
RAxML_Raw	BEAST_C_S == 0	0.0390374 0.0534462	0.730 1.0000
UPGMA_UPGMA	BEAST_C_S == 0 0.0394814 0.0404015 0.977 1.0000
GARLI_chronos	GARLI_chronopl == 0 0.0582845 0.0465325 1.253 1.0000
GARLI_PATHd8	GARLI_chronopl == 0	0.0158286 0.0467763	0.338 1.0000
GARLI_r8s	GARLI_chronopl == 0 0.0415288 0.0465325 0.892 1.0000
GARLI_Raw	GARLI_chronopl == 0	0.0472370 0.0558879	0.845 1.0000
MrBayes_chronopl	GARLI_chronopl == 0 0.0701379 0.0472948 1.483 0.9998
MrBayes_chronos	GARLI_chronopl == 0 0.1135823 0.0472948 2.402 0.8379
MrBayes_PATHd8	GARLI_chronopl == 0 0.0696281 0.0472948 1.472 0.9998
MrBayes_r8s	GARLI_chronopl == 0 0.0413516 0.0472948 0.874 1.0000
MrBayes_Raw	GARLI_chronopl == 0	0.0820870 0.0558879	1.469 0.9999
NJ_chronopl	GARLI_chronopl == 0 0.2746815 0.0470376 5.840 <0.01 ***
NJ_chronos	GARLI_chronopl == 0 0.2685167 0.0470376 5.709 <0.01 ***
NJ_PATHd8	GARLI_chronopl == 0 0.2456574 0.0475709 5.164 <0.01 ***
NJ_r8s	GARLI_chronopl == 0 0.3152786 0.0470376 6.703 <0.01 ***
NJ_Raw	GARLI_chronopl == 0 0.1549062 0.0558879 2.772 0.5618
PhyML_chronopl	GARLI_chronopl == 0 0.2085439 0.0465500 4.480 <0.01 **
PhyML_chronos	GARLI_chronopl == 0 0.0884361 0.0460819 1.919 0.9874
PhyML_PATHd8	GARLI_chronopl == 0	0.0053604 0.0467850	0.115 1.0000
PhyML_r8s	GARLI_chronopl == 0 0.0615258 0.0465454 1.322 1.0000
PhyML_Raw	GARLI_chronopl == 0	0.0742848 0.0558879	1.329 1.0000
RAxML_chronopl	GARLI_chronopl == 0 0.2411873 0.0458615 5.259 <0.01 ***
RAxML_chronos	GARLI_chronopl == 0 0.0939936 0.0458615 2.050 0.9696
RAxML_PATHd8	GARLI_chronopl == 0 0.0038902 0.0465411 0.084 1.0000
RAxML_r8s	GARLI_chronopl == 0 0.0092132 0.0465411 0.198 1.0000
RAxML_Raw	GARLI_chronopl == 0	0.0668852 0.0558879	1.197 1.0000
UPGMA_UPGMA	GARLI_chronopl == 0 0.0116336 0.0435803 0.267 1.0000
GARLI_PATHd8	GARLI_chronos == 0	0.0741131 0.0467763	1.584 0.9994
GARLI_r8s	GARLI_chronos == 0	0.0167557 0.0465325	0.360 1.0000
GARLI_Raw	GARLI_chronos == 0	0.1055215 0.0558879	1.888 0.9898
MrBayes_chronopl	GARLI_chronos == 0 0.0118533 0.0472948 0.251 1.0000
MrBayes_chronos	GARLI_chronos == 0 0.0552978 0.0472948 1.169 1.0000
MrBayes_PATHd8	GARLI_chronos == 0 0.0113436 0.0472948 0.240 1.0000
MrBayes_r8s	GARLI_chronos == 0	0.0169329 0.0472948	0.358 1.0000
MrBayes_Raw	GARLI_chronos == 0	0.1403716 0.0558879	2.512 0.7655
NJ_chronopl	GARLI_chronos == 0 0.2163970 0.0470376 4.601 <0.01 **
NJ_chronos	GARLI_chronos == 0 0.2102322 0.0470376 4.469 <0.01 **
NJ_PATHd8	GARLI_chronos == 0 0.1873729 0.0475709 3.939 0.0248 *
NJ_r8s	GARLI_chronos == 0 0.2569940 0.0470376 5.464 <0.01 ***
NJ_Raw	GARLI_chronos == 0 0.0966217 0.0558879 1.729 0.9974
PhyML_chronopl	GARLI_chronos == 0 0.1502594 0.0465500 3.228 0.2259
PhyML_chronos	GARLI_chronos == 0 0.0301516 0.0460819 0.654 1.0000
PhyML_PATHd8	GARLI_chronos == 0	0.0636450 0.0467850	1.360 1.0000
PhyML_r8s	GARLI_chronos == 0 0.0032413 0.0465454 0.070 1.0000
PhyML_Raw	GARLI_chronos == 0	0.1325693 0.0558879	2.372 0.8552
RAxML_chronopl	GARLI_chronos == 0 0.1829028 0.0458615 3.988 0.0206 *
RAxML_chronos	GARLI_chronos == 0 0.0357091 0.0458615 0.779 1.0000
RAxML_PATHd8	GARLI_chronos == 0	0.0543943 0.0465411	1.169 1.0000
RAxML_r8s	GARLI_chronos == 0	0.0490714 0.0465411	1.054 1.0000
RAxML_Raw	GARLI_chronos == 0	0.1251698 0.0558879	2.240 0.9171
UPGMA_UPGMA	GARLI_chronos == 0	0.0466509 0.0435803	1.070 1.0000
GARLI_r8s	GARLI_PATHd8 == 0 0.0573574 0.0467763 1.226 1.0000
GARLI_Raw	GARLI_PATHd8 == 0	0.0314084 0.0560903	0.560 1.0000
MrBayes_chronopl	GARLI_PATHd8 == 0 0.0859665 0.0475314 1.809 0.9947
MrBayes_chronos	GARLI_PATHd8 == 0 0.1294109 0.0475314 2.723 0.6020
MrBayes_PATHd8	GARLI_PATHd8 == 0 0.0854567 0.0475314 1.798 0.9952
MrBayes_r8s	GARLI_PATHd8 == 0 0.0571802 0.0475314 1.203 1.0000
MrBayes_Raw	GARLI_PATHd8 == 0	0.0662584 0.0560903	1.181 1.0000
NJ_chronopl	GARLI_PATHd8 == 0 0.2905101 0.0472797 6.144 <0.01 ***
NJ_chronos	GARLI_PATHd8 == 0 0.2843453 0.0472797 6.014 <0.01 ***
NJ_PATHd8	GARLI_PATHd8 == 0 0.2614860 0.0478065 5.470 <0.01 ***
NJ_r8s	GARLI_PATHd8 == 0 0.3311072 0.0472797 7.003 <0.01 ***
NJ_Raw	GARLI_PATHd8 == 0 0.1707348 0.0560903 3.044 0.3434
PhyML_chronopl	GARLI_PATHd8 == 0 0.2243725 0.0467939 4.795 <0.01 ***
PhyML_chronos	GARLI_PATHd8 == 0 0.1042647 0.0463276 2.251 0.9125
PhyML_PATHd8	GARLI_PATHd8 == 0 0.0104682 0.0470235 0.223 1.0000
PhyML_r8s	GARLI_PATHd8 == 0 0.0773544 0.0467850 1.653 0.9988
PhyML_Raw	GARLI_PATHd8 == 0	0.0584562 0.0560903	1.042 1.0000
RAxML_chronopl	GARLI_PATHd8 == 0 0.2570159 0.0461080 5.574 <0.01 ***
RAxML_chronos	GARLI_PATHd8 == 0 0.1098222 0.0461080 2.382 0.8493
RAxML_PATHd8	GARLI_PATHd8 == 0 0.0197188 0.0467806 0.422 1.0000
RAxML_r8s	GARLI_PATHd8 == 0 0.0250418 0.0467806 0.535 1.0000
RAxML_Raw	GARLI_PATHd8 == 0	0.0510566 0.0560903	0.910 1.0000
UPGMA_UPGMA	GARLI_PATHd8 == 0 0.0274622 0.0438396 0.626 1.0000
GARLI_Raw	GARLI_r8s == 0	0.0887658 0.0558879	1.588 0.9994
MrBayes_chronopl	GARLI_r8s == 0 0.0286090 0.0472948 0.605 1.0000
MrBayes_chronos	GARLI_r8s == 0 0.0720535 0.0472948 1.523 0.9997
MrBayes_PATHd8	GARLI_r8s == 0 0.0280993 0.0472948 0.594 1.0000
MrBayes_r8s	GARLI_r8s == 0	0.0001772 0.0472948	0.004 1.0000
MrBayes_Raw	GARLI_r8s == 0	0.1236158 0.0558879	2.212 0.9268
NJ_chronopl	GARLI_r8s == 0 0.2331527 0.0470376 4.957 <0.01 ***
NJ_chronos	GARLI_r8s == 0 0.2269879 0.0470376 4.826 <0.01 ***
NJ_PATHd8	GARLI_r8s == 0 0.2041286 0.0475709 4.291 <0.01 **
NJ_r8s	GARLI_r8s == 0 0.2737497 0.0470376 5.820 <0.01 ***
NJ_Raw	GARLI_r8s == 0 0.1133774 0.0558879 2.029 0.9736
PhyML_chronopl	GARLI_r8s == 0 0.1670151 0.0465500 3.588 0.0820 .
PhyML_chronos	GARLI_r8s == 0 0.0469073 0.0460819 1.018 1.0000
PhyML_PATHd8	GARLI_r8s == 0	0.0468893 0.0467850	1.002 1.0000
PhyML_r8s	GARLI_r8s == 0 0.0199970 0.0465454 0.430 1.0000
PhyML_Raw	GARLI_r8s == 0	0.1158136 0.0558879	2.072 0.9658
RAxML_chronopl	GARLI_r8s == 0 0.1996585 0.0458615 4.354 <0.01 **
RAxML_chronos	GARLI_r8s == 0 0.0524648 0.0458615 1.144 1.0000
RAxML_PATHd8	GARLI_r8s == 0	0.0376386 0.0465411	0.809 1.0000
RAxML_r8s	GARLI_r8s == 0	0.0323157 0.0465411	0.694 1.0000
RAxML_Raw	GARLI_r8s == 0	0.1084141 0.0558879	1.940 0.9852
UPGMA_UPGMA	GARLI_r8s == 0	0.0298952 0.0435803	0.686 1.0000
MrBayes_chronopl	GARLI_Raw == 0 0.1173748 0.0565184 2.077 0.9646
MrBayes_chronos	GARLI_Raw == 0 0.1608193 0.0565184 2.845 0.5004
MrBayes_PATHd8	GARLI_Raw == 0 0.1168651 0.0565184 2.068 0.9665
MrBayes_r8s	GARLI_Raw == 0 0.0885886 0.0565184 1.567 0.9995
MrBayes_Raw	GARLI_Raw == 0	0.0348500 0.0638805	0.546 1.0000
NJ_chronopl	GARLI_Raw == 0 0.3219185 0.0563003 5.718 <0.01 ***
NJ_chronos	GARLI_Raw == 0 0.3157537 0.0563003 5.608 <0.01 ***
NJ_PATHd8	GARLI_Raw == 0 0.2928944 0.0567449 5.162 <0.01 ***
NJ_r8s	GARLI_Raw == 0 0.3625156 0.0563003 6.439 <0.01 ***
NJ_Raw	GARLI_Raw == 0 0.2021432 0.0638805 3.164 0.2634
PhyML_chronopl	GARLI_Raw == 0 0.2557809 0.0558916 4.576 <0.01 **
PhyML_chronos	GARLI_Raw == 0 0.1356731 0.0555041 2.444 0.8126
PhyML_PATHd8	GARLI_Raw == 0 0.0418765 0.0560903 0.747 1.0000
PhyML_r8s	GARLI_Raw == 0 0.1087628 0.0558878 1.946 0.9850
PhyML_Raw	GARLI_Raw == 0	0.0270478 0.0638805	0.423 1.0000
RAxML_chronopl	GARLI_Raw == 0 0.2884243 0.0553221 5.214 <0.01 ***
RAxML_chronos	GARLI_Raw == 0 0.1412306 0.0553221 2.553 0.7346
RAxML_PATHd8	GARLI_Raw == 0 0.0511272 0.0558879 0.915 1.0000
RAxML_r8s	GARLI_Raw == 0 0.0564502 0.0558879 1.010 1.0000
RAxML_Raw	GARLI_Raw == 0	0.0196483 0.0638805	0.308 1.0000
UPGMA_UPGMA	GARLI_Raw == 0 0.0588706 0.0534462 1.101 1.0000
MrBayes_chronos	MrBayes_chronopl == 0 0.0434444 0.0480259 0.905 1.0000
MrBayes_PATHd8	MrBayes_chronopl == 0	0.0005097 0.0480259	0.011 1.0000
MrBayes_r8s	MrBayes_chronopl == 0	0.0287862 0.0480259	0.599 1.0000
MrBayes_Raw	MrBayes_chronopl == 0	0.1522249 0.0565184	2.693 0.6276
NJ_chronopl	MrBayes_chronopl == 0 0.2045437 0.0477857 4.280 <0.01 **
NJ_chronos	MrBayes_chronopl == 0 0.1983789 0.0477857 4.151 0.0106 *
NJ_PATHd8	MrBayes_chronopl == 0 0.1755196 0.0483083 3.633 0.0700 .
NJ_r8s	MrBayes_chronopl == 0 0.2451407 0.0477857 5.130 <0.01 ***
NJ_Raw	MrBayes_chronopl == 0 0.0847684 0.0565184 1.500 0.9998
PhyML_chronopl	MrBayes_chronopl == 0 0.1384060 0.0472993 2.926 0.4339
PhyML_chronos	MrBayes_chronopl == 0 0.0182983 0.0468457 0.391 1.0000
PhyML_PATHd8	MrBayes_chronopl == 0	0.0754983 0.0475360	1.588 0.9994
PhyML_r8s	MrBayes_chronopl == 0	0.0086120 0.0472993	0.182 1.0000
PhyML_Raw	MrBayes_chronopl == 0	0.1444227 0.0565184	2.555 0.7339
RAxML_chronopl	MrBayes_chronopl == 0 0.1710495 0.0466278 3.668 0.0633 .
RAxML_chronos	MrBayes_chronopl == 0 0.0238558 0.0466278 0.512 1.0000
RAxML_PATHd8	MrBayes_chronopl == 0	0.0662477 0.0472905	1.401 0.9999
RAxML_r8s	MrBayes_chronopl == 0	0.0609247 0.0472905	1.288 1.0000
RAxML_Raw	MrBayes_chronopl == 0	0.1370231 0.0565184	2.424 0.8244
UPGMA_UPGMA	MrBayes_chronopl == 0	0.0585042 0.0443859	1.318 1.0000
MrBayes_PATHd8	MrBayes_chronos == 0	0.0439542 0.0480259	0.915 1.0000
MrBayes_r8s	MrBayes_chronos == 0	0.0722307 0.0480259	1.504 0.9998
MrBayes_Raw	MrBayes_chronos == 0	0.1956693 0.0565184	3.462 0.1192
NJ_chronopl	MrBayes_chronos == 0 0.1610992 0.0477857 3.371 0.1558
NJ_chronos	MrBayes_chronos == 0 0.1549344 0.0477857 3.242 0.2188
NJ_PATHd8	MrBayes_chronos == 0 0.1320751 0.0483083 2.734 0.5930
NJ_r8s	MrBayes_chronos == 0 0.2016963 0.0477857 4.221 <0.01 **
NJ_Raw	MrBayes_chronos == 0 0.0413239 0.0565184 0.731 1.0000
PhyML_chronopl	MrBayes_chronos == 0 0.0949616 0.0472993 2.008 0.9770
PhyML_chronos	MrBayes_chronos == 0	0.0251462 0.0468457	0.537 1.0000
PhyML_PATHd8	MrBayes_chronos == 0	0.1189427 0.0475360	2.502 0.7739
PhyML_r8s	MrBayes_chronos == 0	0.0520565 0.0472993	1.101 1.0000
PhyML_Raw	MrBayes_chronos == 0	0.1878671 0.0565184	3.324 0.1774
RAxML_chronopl	MrBayes_chronos == 0 0.1276050 0.0466278 2.737 0.5899
RAxML_chronos	MrBayes_chronos == 0	0.0195887 0.0466278	0.420 1.0000
RAxML_PATHd8	MrBayes_chronos == 0	0.1096921 0.0472905	2.320 0.8822
RAxML_r8s	MrBayes_chronos == 0	0.1043691 0.0472905	2.207 0.9286
RAxML_Raw	MrBayes_chronos == 0	0.1804675 0.0565184	3.193 0.2455
UPGMA_UPGMA	MrBayes_chronos == 0	0.1019487 0.0443859	2.297 0.8925
MrBayes_r8s	MrBayes_PATHd8 == 0	0.0282765 0.0480259	0.589 1.0000
MrBayes_Raw	MrBayes_PATHd8 == 0	0.1517151 0.0565184	2.684 0.6327
NJ_chronopl	MrBayes_PATHd8 == 0 0.2050534 0.0477857 4.291 <0.01 **
NJ_chronos	MrBayes_PATHd8 == 0 0.1988886 0.0477857 4.162 0.0104 *
NJ_PATHd8	MrBayes_PATHd8 == 0 0.1760293 0.0483083 3.644 0.0684 .
NJ_r8s	MrBayes_PATHd8 == 0 0.2456505 0.0477857 5.141 <0.01 ***
NJ_Raw	MrBayes_PATHd8 == 0 0.0852781 0.0565184 1.509 0.9998
PhyML_chronopl	MrBayes_PATHd8 == 0 0.1389158 0.0472993 2.937 0.4263
PhyML_chronos	MrBayes_PATHd8 == 0 0.0188080 0.0468457 0.401 1.0000
PhyML_PATHd8	MrBayes_PATHd8 == 0	0.0749886 0.0475360	1.578 0.9995
PhyML_r8s	MrBayes_PATHd8 == 0	0.0081023 0.0472993	0.171 1.0000
PhyML_Raw	MrBayes_PATHd8 == 0	0.1439129 0.0565184	2.546 0.7394
RAxML_chronopl	MrBayes_PATHd8 == 0 0.1715592 0.0466278 3.679 0.0619 .
RAxML_chronos	MrBayes_PATHd8 == 0 0.0243655 0.0466278 0.523 1.0000
RAxML_PATHd8	MrBayes_PATHd8 == 0	0.0657379 0.0472905	1.390 0.9999
RAxML_r8s	MrBayes_PATHd8 == 0	0.0604149 0.0472905	1.278 1.0000
RAxML_Raw	MrBayes_PATHd8 == 0	0.1365134 0.0565184	2.415 0.8286
UPGMA_UPGMA	MrBayes_PATHd8 == 0	0.0579945 0.0443859	1.307 1.0000
MrBayes_Raw	MrBayes_r8s == 0	0.1234386 0.0565184	2.184 0.9353
NJ_chronopl	MrBayes_r8s == 0 0.2333299 0.0477857 4.883 <0.01 ***
NJ_chronos	MrBayes_r8s == 0 0.2271651 0.0477857 4.754 <0.01 ***
NJ_PATHd8	MrBayes_r8s == 0 0.2043058 0.0483083 4.229 <0.01 **
NJ_r8s	MrBayes_r8s == 0 0.2739270 0.0477857 5.732 <0.01 ***
NJ_Raw	MrBayes_r8s == 0 0.1135546 0.0565184 2.009 0.9765
PhyML_chronopl	MrBayes_r8s == 0 0.1671923 0.0472993 3.535 0.0976 .
PhyML_chronos	MrBayes_r8s == 0 0.0470845 0.0468457 1.005 1.0000
PhyML_PATHd8	MrBayes_r8s == 0	0.0467121 0.0475360	0.983 1.0000
PhyML_r8s	MrBayes_r8s == 0 0.0201742 0.0472993 0.427 1.0000
PhyML_Raw	MrBayes_r8s == 0	0.1156364 0.0565184	2.046 0.9708
RAxML_chronopl	MrBayes_r8s == 0 0.1998357 0.0466278 4.286 <0.01 **
RAxML_chronos	MrBayes_r8s == 0 0.0526420 0.0466278 1.129 1.0000
RAxML_PATHd8	MrBayes_r8s == 0	0.0374614 0.0472905	0.792 1.0000
RAxML_r8s	MrBayes_r8s == 0	0.0321384 0.0472905	0.680 1.0000
RAxML_Raw	MrBayes_r8s == 0	0.1082369 0.0565184	1.915 0.9875
UPGMA_UPGMA	MrBayes_r8s == 0	0.0297180 0.0443859	0.670 1.0000
NJ_chronopl	MrBayes_Raw == 0 0.3567685 0.0563003 6.337 <0.01 ***
NJ_chronos	MrBayes_Raw == 0 0.3506037 0.0563003 6.227 <0.01 ***
NJ_PATHd8	MrBayes_Raw == 0 0.3277445 0.0567449 5.776 <0.01 ***
NJ_r8s	MrBayes_Raw == 0 0.3973656 0.0563003 7.058 <0.01 ***
NJ_Raw	MrBayes_Raw == 0 0.2369932 0.0638805 3.710 0.0550 .
PhyML_chronopl	MrBayes_Raw == 0 0.2906309 0.0558916 5.200 <0.01 ***
PhyML_chronos	MrBayes_Raw == 0 0.1705231 0.0555041 3.072 0.3232
PhyML_PATHd8	MrBayes_Raw == 0 0.0767266 0.0560903 1.368 1.0000
PhyML_r8s	MrBayes_Raw == 0 0.1436129 0.0558878 2.570 0.7241
PhyML_Raw	MrBayes_Raw == 0 0.0078022 0.0638805 0.122 1.0000
RAxML_chronopl	MrBayes_Raw == 0 0.3232743 0.0553221 5.843 <0.01 ***
RAxML_chronos	MrBayes_Raw == 0 0.1760806 0.0553221 3.183 0.2520
RAxML_PATHd8	MrBayes_Raw == 0 0.0859772 0.0558879 1.538 0.9997
RAxML_r8s	MrBayes_Raw == 0 0.0913002 0.0558879 1.634 0.9990
RAxML_Raw	MrBayes_Raw == 0 0.0152018 0.0638805 0.238 1.0000
UPGMA_UPGMA	MrBayes_Raw == 0 0.0937207 0.0534462 1.754 0.9967
NJ_chronos	NJ_chronopl == 0	0.0061648 0.0475123	0.130 1.0000
NJ_PATHd8	NJ_chronopl == 0	0.0290241 0.0480412	0.604 1.0000
NJ_r8s	NJ_chronopl == 0 0.0405971 0.0475123 0.854 1.0000
NJ_Raw	NJ_chronopl == 0	0.1197753 0.0563003	2.127 0.9525
PhyML_chronopl	NJ_chronopl == 0	0.0661376 0.0470330	1.406 0.9999
PhyML_chronos	NJ_chronopl == 0	0.1862454 0.0465776	3.999 0.0191 *
PhyML_PATHd8	NJ_chronopl == 0	0.2800420 0.0472797	5.923 <0.01 ***
PhyML_r8s	NJ_chronopl == 0	0.2131557 0.0470375	4.532 <0.01 **
PhyML_Raw	NJ_chronopl == 0	0.3489663 0.0563003	6.198 <0.01 ***
RAxML_chronopl	NJ_chronopl == 0	0.0334942 0.0463632	0.722 1.0000
RAxML_chronos	NJ_chronopl == 0	0.1806879 0.0463632	3.897 0.0293 *
RAxML_PATHd8	NJ_chronopl == 0	0.2707913 0.0470422	5.756 <0.01 ***
RAxML_r8s	NJ_chronopl == 0	0.2654683 0.0470422	5.643 <0.01 ***
RAxML_Raw	NJ_chronopl == 0	0.3415668 0.0563003	6.067 <0.01 ***
UPGMA_UPGMA	NJ_chronopl == 0	0.2630479 0.0441080	5.964 <0.01 ***
NJ_PATHd8	NJ_chronos == 0	0.0228593 0.0480412	0.476 1.0000
NJ_r8s	NJ_chronos == 0 0.0467618 0.0475123 0.984 1.0000
NJ_Raw	NJ_chronos == 0	0.1136105 0.0563003	2.018 0.9758
PhyML_chronopl	NJ_chronos == 0	0.0599728 0.0470330	1.275 1.0000
PhyML_chronos	NJ_chronos == 0	0.1800806 0.0465776	3.866 0.0329 *
PhyML_PATHd8	NJ_chronos == 0	0.2738772 0.0472797	5.793 <0.01 ***
PhyML_r8s	NJ_chronos == 0	0.2069909 0.0470375	4.401 <0.01 **
PhyML_Raw	NJ_chronos == 0	0.3428015 0.0563003	6.089 <0.01 ***
RAxML_chronopl	NJ_chronos == 0	0.0273294 0.0463632	0.589 1.0000
RAxML_chronos	NJ_chronos == 0	0.1745231 0.0463632	3.764 0.0450 *
RAxML_PATHd8	NJ_chronos == 0	0.2646265 0.0470422	5.625 <0.01 ***
RAxML_r8s	NJ_chronos == 0	0.2593035 0.0470422	5.512 <0.01 ***
RAxML_Raw	NJ_chronos == 0	0.3354020 0.0563003	5.957 <0.01 ***
UPGMA_UPGMA	NJ_chronos == 0	0.2568831 0.0441080	5.824 <0.01 ***
NJ_r8s	NJ_PATHd8 == 0 0.0696211 0.0480412 1.449 0.9999
NJ_Raw	NJ_PATHd8 == 0	0.0907512 0.0567449	1.599 0.9993
PhyML_chronopl	NJ_PATHd8 == 0	0.0371135 0.0475660	0.780 1.0000
PhyML_chronos	NJ_PATHd8 == 0	0.1572213 0.0471146	3.337 0.1701
PhyML_PATHd8	NJ_PATHd8 == 0	0.2510179 0.0478065	5.251 <0.01 ***
PhyML_r8s	NJ_PATHd8 == 0	0.1841316 0.0475662	3.871 0.0305 *
PhyML_Raw	NJ_PATHd8 == 0	0.3199422 0.0567449	5.638 <0.01 ***
RAxML_chronopl	NJ_PATHd8 == 0	0.0044701 0.0469021	0.095 1.0000
RAxML_chronos	NJ_PATHd8 == 0	0.1516638 0.0469021	3.234 0.2212
RAxML_PATHd8	NJ_PATHd8 == 0	0.2417672 0.0475710	5.082 <0.01 ***
RAxML_r8s	NJ_PATHd8 == 0	0.2364443 0.0475710	4.970 <0.01 ***
RAxML_Raw	NJ_PATHd8 == 0	0.3125427 0.0567449	5.508 <0.01 ***
UPGMA_UPGMA	NJ_PATHd8 == 0	0.2340238 0.0446740	5.238 <0.01 ***
NJ_Raw	NJ_r8s == 0	0.1603723 0.0563003	2.849 0.4976
PhyML_chronopl	NJ_r8s == 0	0.1067347 0.0470330	2.269 0.9040
PhyML_chronos	NJ_r8s == 0	0.2268424 0.0465776	4.870 <0.01 ***
PhyML_PATHd8	NJ_r8s == 0	0.3206390 0.0472797	6.782 <0.01 ***
PhyML_r8s	NJ_r8s == 0	0.2537527 0.0470375	5.395 <0.01 ***
PhyML_Raw	NJ_r8s == 0	0.3895634 0.0563003	6.919 <0.01 ***
RAxML_chronopl	NJ_r8s == 0	0.0740913 0.0463632	1.598 0.9993
RAxML_chronos	NJ_r8s == 0	0.2212850 0.0463632	4.773 <0.01 ***
RAxML_PATHd8	NJ_r8s == 0	0.3113884 0.0470422	6.619 <0.01 ***
RAxML_r8s	NJ_r8s == 0	0.3060654 0.0470422	6.506 <0.01 ***
RAxML_Raw	NJ_r8s == 0	0.3821638 0.0563003	6.788 <0.01 ***
UPGMA_UPGMA	NJ_r8s == 0	0.3036449 0.0441080	6.884 <0.01 ***
PhyML_chronopl	NJ_Raw == 0 0.0536377 0.0558916 0.960 1.0000
PhyML_chronos	NJ_Raw == 0	0.0664701 0.0555041	1.198 1.0000
PhyML_PATHd8	NJ_Raw == 0	0.1602667 0.0560903	2.857 0.4899
PhyML_r8s	NJ_Raw == 0	0.0933804 0.0558878	1.671 0.9986
PhyML_Raw	NJ_Raw == 0	0.2291910 0.0638805	3.588 0.0817 .
RAxML_chronopl	NJ_Raw == 0 0.0862811 0.0553221 1.560 0.9996
RAxML_chronos	NJ_Raw == 0	0.0609126 0.0553221	1.101 1.0000
RAxML_PATHd8	NJ_Raw == 0	0.1510160 0.0558879	2.702 0.6169
RAxML_r8s	NJ_Raw == 0	0.1456931 0.0558879	2.607 0.6977
RAxML_Raw	NJ_Raw == 0	0.2217915 0.0638805	3.472 0.1170
UPGMA_UPGMA	NJ_Raw == 0	0.1432726 0.0534462	2.681 0.6342
PhyML_chronos	PhyML_chronopl == 0	0.1201078 0.0460822	2.606 0.6978
PhyML_PATHd8	PhyML_chronopl == 0	0.2139043 0.0467895	4.572 <0.01 **
PhyML_r8s	PhyML_chronopl == 0	0.1470181 0.0465455	3.159 0.2659
PhyML_Raw	PhyML_chronopl == 0	0.2828287 0.0558916	5.060 <0.01 ***
RAxML_chronopl	PhyML_chronopl == 0 0.0326434 0.0458660 0.712 1.0000
RAxML_chronos	PhyML_chronopl == 0	0.1145503 0.0458660	2.498 0.7758
RAxML_PATHd8	PhyML_chronopl == 0	0.2046537 0.0465500	4.396 <0.01 **
RAxML_r8s	PhyML_chronopl == 0	0.1993307 0.0465500	4.282 <0.01 **
RAxML_Raw	PhyML_chronopl == 0	0.2754291 0.0558916	4.928 <0.01 ***
UPGMA_UPGMA	PhyML_chronopl == 0	0.1969103 0.0435850	4.518 <0.01 **
PhyML_PATHd8	PhyML_chronos == 0	0.0937966 0.0463233	2.025 0.9744
PhyML_r8s	PhyML_chronos == 0	0.0269103 0.0460777	0.584 1.0000
PhyML_Raw	PhyML_chronos == 0	0.1627209 0.0555041	2.932 0.4299
RAxML_chronopl	PhyML_chronos == 0 0.1527512 0.0453931 3.365 0.1580
RAxML_chronos	PhyML_chronos == 0 0.0055575 0.0453931 0.122 1.0000
RAxML_PATHd8	PhyML_chronos == 0	0.0845459 0.0460819	1.835 0.9934
RAxML_r8s	PhyML_chronos == 0	0.0792229 0.0460819	1.719 0.9977
RAxML_Raw	PhyML_chronos == 0	0.1553214 0.0555041	2.798 0.5383
UPGMA_UPGMA	PhyML_chronos == 0	0.0768025 0.0430871	1.782 0.9959
PhyML_r8s	PhyML_PATHd8 == 0 0.0668863 0.0467763 1.430 0.9999
PhyML_Raw	PhyML_PATHd8 == 0	0.0689244 0.0560903	1.229 1.0000
RAxML_chronopl	PhyML_PATHd8 == 0 0.2465478 0.0461080 5.347 <0.01 ***
RAxML_chronos	PhyML_PATHd8 == 0 0.0993541 0.0461080 2.155 0.9457
RAxML_PATHd8	PhyML_PATHd8 == 0 0.0092506 0.0467805 0.198 1.0000
RAxML_r8s	PhyML_PATHd8 == 0 0.0145736 0.0467805 0.312 1.0000
RAxML_Raw	PhyML_PATHd8 == 0	0.0615248 0.0560903	1.097 1.0000
UPGMA_UPGMA	PhyML_PATHd8 == 0 0.0169941 0.0438396 0.388 1.0000
PhyML_Raw	PhyML_r8s == 0	0.1358106 0.0558878	2.430 0.8201
RAxML_chronopl	PhyML_r8s == 0 0.1796615 0.0458614 3.917 0.0258 *
RAxML_chronos	PhyML_r8s == 0 0.0324678 0.0458614 0.708 1.0000
RAxML_PATHd8	PhyML_r8s == 0	0.0576356 0.0465410	1.238 1.0000
RAxML_r8s	PhyML_r8s == 0	0.0523127 0.0465410	1.124 1.0000
RAxML_Raw	PhyML_r8s == 0	0.1284111 0.0558878	2.298 0.8917
UPGMA_UPGMA	PhyML_r8s == 0	0.0498922 0.0435802	1.145 1.0000
RAxML_chronopl	PhyML_Raw == 0 0.3154721 0.0553221 5.702 <0.01 ***
RAxML_chronos	PhyML_Raw == 0 0.1682784 0.0553221 3.042 0.3497
RAxML_PATHd8	PhyML_Raw == 0 0.0781750 0.0558879 1.399 0.9999
RAxML_r8s	PhyML_Raw == 0 0.0834980 0.0558879 1.494 0.9998
RAxML_Raw	PhyML_Raw == 0 0.0073996 0.0638805 0.116 1.0000
UPGMA_UPGMA	PhyML_Raw == 0 0.0859184 0.0534462 1.608 0.9993
RAxML_chronos	RAxML_chronopl == 0	0.1471937 0.0451703	3.259 0.2126
RAxML_PATHd8	RAxML_chronopl == 0	0.2372971 0.0458615	5.174 <0.01 ***
RAxML_r8s	RAxML_chronopl == 0	0.2319741 0.0458615	5.058 <0.01 ***
RAxML_Raw	RAxML_chronopl == 0	0.3080726 0.0553221	5.569 <0.01 ***
UPGMA_UPGMA	RAxML_chronopl == 0	0.2295537 0.0428523	5.357 <0.01 ***
RAxML_PATHd8	RAxML_chronos == 0	0.0901034 0.0458615	1.965 0.9826
RAxML_r8s	RAxML_chronos == 0	0.0847804 0.0458615	1.849 0.9927
RAxML_Raw	RAxML_chronos == 0	0.1608789 0.0553221	2.908 0.4491
UPGMA_UPGMA	RAxML_chronos == 0	0.0823600 0.0428523	1.922 0.9871
RAxML_r8s	RAxML_PATHd8 == 0 0.0053230 0.0465325 0.114 1.0000
RAxML_Raw	RAxML_PATHd8 == 0	0.0707754 0.0558879	1.266 1.0000
UPGMA_UPGMA	RAxML_PATHd8 == 0 0.0077434 0.0435803 0.178 1.0000
RAxML_Raw	RAxML_r8s == 0	0.0760984 0.0558879	1.362 1.0000
UPGMA_UPGMA	RAxML_r8s == 0 0.0024205 0.0435803 0.056 1.0000
UPGMA_UPGMA	RAxML_Raw == 0 0.0785189 0.0534462 1.469 0.9999
