# Supplementary material for: Effects of phylogenetic reconstruction method on the robustness of species delimitation using single-locus data
Source: Methods Ecol Evol. 2014 Oct 29;5(10):1086–94. doi: 10.1111/2041-210X.12246 (PMC4374709; doi:10.1111/2041-210X.12246)
Supplement: Supplementary file 11 — Table S6. Summary of the Linear Mixed Effects Model of the number of GMYC (single-threshold) ESUs estimated from gene trees smoothed with chronopl or chronos under varying smoothing parameters (λ). [file mee30005-1086-sd11.xlsx]

## Sheet: Sheet1
Table S6. Summary of the Linear Mixed Effects Model of the number of GMYC (single-threshold) ESUs estimated from gene trees smoothed with chronopl or chronos under varying smoothing parameters (λ).
	Value	Std. Error	Zvalue	P value
(Intercept) GARLI chronopl	3.11795	0.245611	12.69	<0.001
chronos	0.189429	0.006766	28	<0.001
lambda	-0.0003826	0.0114855	-0.03	0.973
MrBayes	0.194176	0.0125455	15.48	<0.001
NJ	0.0695328	0.0124046	5.61	<0.001
PhyML	0.333806	0.0117719	28.36	<0.001
RAxML	0.792371	0.0109533	72.34	<0.001
